# Supplementary material for: Insights on the Evolution of Mycoparasitism from the Genome of Clonostachys rosea
Source: Genome Biol Evol. 2015 Jan 8;7(2):465–80. doi: 10.1093/gbe/evu292 (PMC4350171; doi:10.1093/gbe/evu292)
Supplement: Supplementary Data [file supp_evu292_Supplementary_file_S3.xlsx]

## Sheet: Sheet1
Results gene family evolution
														154 manually annotated gene families
Tree:((((TrRe:100,TrVi:100):25,TrAt:125):132,(Cros:238,(FuSo:147,(FuGr:97,(FuOx:25,FuVe:25):72):50):91):19):78,(MaOr:306,NeCr:306):29)														17138 orthoMCL families (78 significant shown)
Lambda:	0.0024										= significant gene gain
# IDs of nodes:((((TrRe<0>,TrVi<2>)<1>,TrAt<4>)<3>,(Cros<6>,(FuSo<8>,(FuGr<10>,(FuOx<12>,FuVe<14>)<13>)<11>)<9>)<7>)<5>,(MaOr<16>,NeCr<18>)<17>)<15>											= significant gene loss
					P-values for lineages
					0	2	1	4	3	7	6	9	8	11	10	13	12	14	5	17	16	18
Gene family	Description	Gene family size	P-value		T_reesei	T_virens	Anc. Tr_Tv	T_atroviride	Anc. Tri	Anc. Cr_Fus	C_rosea	Anc. Fus	F_solani	Anc. Fg_Fo_Fv	F_graminearum	Anc. Fo_Fv	F_oxysporum	F_verticillioides	Anc. Tri_Cr_Fus	Anc. Mo_Nc	M_oryzae	N_crassa
GH1	Glycoside hydrolase family 1	((((Treesei_2:100,Tvirens_2:100)_3:25,Tatroviride_4:125)_3:132,(Crosea_9:238,(Fsolani_5:147,(Fgraminearum_3:97,(Foxysporum_6:25,Fverticillioides_6:25)_6:72)_4:50)_4:91)_4:19)_4:78,(Moryzae_2:306,Ncrassa_1:306)_3:29)_3	0.505		-	-	-	-	-	-	-	-	-	-	-	-	-	-	-	-	-	-
GH2	Glycoside hydrolase family 2	((((Treesei_7:100,Tvirens_11:100)_9:25,Tatroviride_10:125)_9:132,(Crosea_16:238,(Fsolani_11:147,(Fgraminearum_10:97,(Foxysporum_8:25,Fverticillioides_10:25)_9:72)_10:50)_10:91)_10:19)_10:78,(Moryzae_8:306,Ncrassa_5:306)_9:29)_9	0.585		-	-	-	-	-	-	-	-	-	-	-	-	-	-	-	-	-	-
GH3	Glycoside hydrolase family 3	((((Treesei_13:100,Tvirens_17:100)_16:25,Tatroviride_15:125)_16:132,(Crosea_27:238,(Fsolani_38:147,(Fgraminearum_22:97,(Foxysporum_33:25,Fverticillioides_26:25)_29:72)_26:50)_27:91)_22:19)_21:78,(Moryzae_18:306,Ncrassa_9:306)_18:29)_19	0.006		0.315874	0.646643	0.842352	0.805764	0.190539	0.356609	0.290782	0.091408	0.014432	0.765004	0.278558	0.275303	0.049331	0.142632	0.392964	0.634232	0.804649	0.068951
GH5	Glycoside hydrolase family 5	((((Treesei_8:100,Tvirens_12:100)_11:25,Tatroviride_11:125)_11:132,(Crosea_18:238,(Fsolani_18:147,(Fgraminearum_15:97,(Foxysporum_20:25,Fverticillioides_17:25)_18:72)_16:50)_16:91)_14:19)_14:78,(Moryzae_13:306,Ncrassa_7:306)_13:29)_13	0.411		-	-	-	-	-	-	-	-	-	-	-	-	-	-	-	-	-	-
GH6	Glycoside hydrolase family 6	((((Treesei_1:100,Tvirens_1:100)_1:25,Tatroviride_1:125)_1:132,(Crosea_3:238,(Fsolani_1:147,(Fgraminearum_1:97,(Foxysporum_1:25,Fverticillioides_1:25)_1:72)_1:50)_1:91)_2:19)_2:78,(Moryzae_3:306,Ncrassa_3:306)_2:29)_2	0.998		-	-	-	-	-	-	-	-	-	-	-	-	-	-	-	-	-	-
GH7	Glycoside hydrolase family 7	((((Treesei_2:100,Tvirens_2:100)_2:25,Tatroviride_2:125)_2:132,(Crosea_6:238,(Fsolani_3:147,(Fgraminearum_2:97,(Foxysporum_3:25,Fverticillioides_3:25)_3:72)_3:50)_3:91)_3:19)_3:78,(Moryzae_5:306,Ncrassa_5:306)_4:29)_4	1		-	-	-	-	-	-	-	-	-	-	-	-	-	-	-	-	-	-
GH10	Glycoside hydrolase family 10	((((Treesei_1:100,Tvirens_2:100)_2:25,Tatroviride_1:125)_2:132,(Crosea_6:238,(Fsolani_3:147,(Fgraminearum_5:97,(Foxysporum_5:25,Fverticillioides_4:25)_4:72)_4:50)_4:91)_4:19)_4:78,(Moryzae_6:306,Ncrassa_4:306)_4:29)_4	0.907		-	-	-	-	-	-	-	-	-	-	-	-	-	-	-	-	-	-
GH11	Glycoside hydrolase family 11	((((Treesei_3:100,Tvirens_4:100)_3:25,Tatroviride_4:125)_3:132,(Crosea_2:238,(Fsolani_3:147,(Fgraminearum_3:97,(Foxysporum_3:25,Fverticillioides_3:25)_3:72)_3:50)_3:91)_3:19)_3:78,(Moryzae_5:306,Ncrassa_2:306)_3:29)_3	0.998		-	-	-	-	-	-	-	-	-	-	-	-	-	-	-	-	-	-
GH12	Glycoside hydrolase family 12	((((Treesei_2:100,Tvirens_4:100)_3:25,Tatroviride_3:125)_3:132,(Crosea_11:238,(Fsolani_6:147,(Fgraminearum_4:97,(Foxysporum_4:25,Fverticillioides_4:25)_4:72)_4:50)_4:91)_4:19)_4:78,(Moryzae_4:306,Ncrassa_1:306)_4:29)_4	0.603		-	-	-	-	-	-	-	-	-	-	-	-	-	-	-	-	-	-
GH13	Glycoside hydrolase family 13	((((Treesei_5:100,Tvirens_6:100)_6:25,Tatroviride_5:125)_6:132,(Crosea_10:238,(Fsolani_9:147,(Fgraminearum_8:97,(Foxysporum_12:25,Fverticillioides_11:25)_11:72)_9:50)_9:91)_8:19)_8:78,(Moryzae_10:306,Ncrassa_10:306)_9:29)_9	0.96		-	-	-	-	-	-	-	-	-	-	-	-	-	-	-	-	-	-
GH15	Glycoside hydrolase family 15	((((Treesei_2:100,Tvirens_2:100)_2:25,Tatroviride_3:125)_2:132,(Crosea_2:238,(Fsolani_2:147,(Fgraminearum_3:97,(Foxysporum_3:25,Fverticillioides_3:25)_3:72)_3:50)_2:91)_2:19)_2:78,(Moryzae_2:306,Ncrassa_2:306)_2:29)_2	0.985		-	-	-	-	-	-	-	-	-	-	-	-	-	-	-	-	-	-
GH16	Glycoside hydrolase family 16	((((Treesei_16:100,Tvirens_17:100)_17:25,Tatroviride_17:125)_17:132,(Crosea_30:238,(Fsolani_21:147,(Fgraminearum_21:97,(Foxysporum_26:25,Fverticillioides_26:25)_26:72)_23:50)_22:91)_21:19)_20:78,(Moryzae_18:306,Ncrassa_14:306)_19:29)_19	0.717		-	-	-	-	-	-	-	-	-	-	-	-	-	-	-	-	-	-
GH17	Glycoside hydrolase family 17	((((Treesei_5:100,Tvirens_5:100)_5:25,Tatroviride_6:125)_5:132,(Crosea_3:238,(Fsolani_6:147,(Fgraminearum_6:97,(Foxysporum_6:25,Fverticillioides_6:25)_6:72)_6:50)_6:91)_5:19)_5:78,(Moryzae_7:306,Ncrassa_4:306)_5:29)_5	0.994		-	-	-	-	-	-	-	-	-	-	-	-	-	-	-	-	-	-
GH18	Glycoside hydrolase family 18	((((Treesei_20:100,Tvirens_36:100)_26:25,Tatroviride_29:125)_26:132,(Crosea_14:238,(Fsolani_25:147,(Fgraminearum_19:97,(Foxysporum_18:25,Fverticillioides_15:25)_17:72)_19:50)_20:91)_20:19)_20:78,(Moryzae_15:306,Ncrassa_12:306)_17:29)_18	0.017		0.103441	0.006582	0.881224	0.40632	0.078914	0.836937	0.223755	0.931611	0.158886	0.726326	0.932069	0.487768	0.369403	0.217274	0.378952	0.623614	0.878375	0.386108
GH20	Glycoside hydrolase family 20	((((Treesei_3:100,Tvirens_3:100)_3:25,Tatroviride_3:125)_3:132,(Crosea_5:238,(Fsolani_4:147,(Fgraminearum_2:97,(Foxysporum_4:25,Fverticillioides_3:25)_3:72)_3:50)_3:91)_3:19)_3:78,(Moryzae_3:306,Ncrassa_1:306)_3:29)_3	0.899		-	-	-	-	-	-	-	-	-	-	-	-	-	-	-	-	-	-
GH23	Glycoside hydrolase family 23	((((Treesei_0:100,Tvirens_0:100)_0:25,Tatroviride_1:125)_1:132,(Crosea_0:238,(Fsolani_1:147,(Fgraminearum_0:97,(Foxysporum_0:25,Fverticillioides_0:25)_0:72)_0:50)_1:91)_1:19)_1:78,(Moryzae_0:306,Ncrassa_0:306)_1:29)_1	0.631		-	-	-	-	-	-	-	-	-	-	-	-	-	-	-	-	-	-
GH24	Glycoside hydrolase family 24	((((Treesei_1:100,Tvirens_1:100)_1:25,Tatroviride_0:125)_1:132,(Crosea_1:238,(Fsolani_3:147,(Fgraminearum_0:97,(Foxysporum_1:25,Fverticillioides_1:25)_1:72)_1:50)_1:91)_1:19)_1:78,(Moryzae_0:306,Ncrassa_0:306)_1:29)_1	0.785		-	-	-	-	-	-	-	-	-	-	-	-	-	-	-	-	-	-
GH25	Glycoside hydrolase family 25	((((Treesei_1:100,Tvirens_1:100)_1:25,Tatroviride_1:125)_1:132,(Crosea_1:238,(Fsolani_0:147,(Fgraminearum_0:97,(Foxysporum_0:25,Fverticillioides_0:25)_0:72)_0:50)_0:91)_1:19)_1:78,(Moryzae_0:306,Ncrassa_1:306)_1:29)_1	0.7965		-	-	-	-	-	-	-	-	-	-	-	-	-	-	-	-	-	-
GH26	Glycoside hydrolase family 26	((((Treesei_0:100,Tvirens_2:100)_1:25,Tatroviride_0:125)_1:132,(Crosea_2:238,(Fsolani_0:147,(Fgraminearum_0:97,(Foxysporum_0:25,Fverticillioides_0:25)_0:72)_0:50)_0:91)_1:19)_1:78,(Moryzae_0:306,Ncrassa_1:306)_1:29)_1	0.763		-	-	-	-	-	-	-	-	-	-	-	-	-	-	-	-	-	-
GH27	Glycoside hydrolase family 27	((((Treesei_8:100,Tvirens_11:100)_8:25,Tatroviride_9:125)_8:132,(Crosea_4:238,(Fsolani_2:147,(Fgraminearum_2:97,(Foxysporum_4:25,Fverticillioides_3:25)_3:72)_3:50)_3:91)_4:19)_4:78,(Moryzae_4:306,Ncrassa_0:306)_3:29)_3	0.239		-	-	-	-	-	-	-	-	-	-	-	-	-	-	-	-	-	-
GH28	Glycoside hydrolase family 28	((((Treesei_4:100,Tvirens_6:100)_6:25,Tatroviride_6:125)_6:132,(Crosea_12:238,(Fsolani_11:147,(Fgraminearum_6:97,(Foxysporum_15:25,Fverticillioides_9:25)_11:72)_8:50)_8:91)_7:19)_7:78,(Moryzae_4:306,Ncrassa_2:306)_6:29)_6	0.012		0.29009	0.876759	0.724714	0.891525	0.711567	0.708931	0.085421	0.457443	0.163869	0.842618	0.352984	0.100928	0.003884	0.134624	0.38478	0.744319	0.790111	0.251775
GH29	Glycoside hydrolase family 29	((((Treesei_0:100,Tvirens_0:100)_0:25,Tatroviride_0:125)_0:132,(Crosea_1:238,(Fsolani_0:147,(Fgraminearum_1:97,(Foxysporum_2:25,Fverticillioides_2:25)_2:72)_1:50)_1:91)_1:19)_1:78,(Moryzae_4:306,Ncrassa_0:306)_1:29)_1	0.946		-	-	-	-	-	-	-	-	-	-	-	-	-	-	-	-	-	-
GH30	Glycoside hydrolase family 30	((((Treesei_5:100,Tvirens_6:100)_5:25,Tatroviride_5:125)_5:132,(Crosea_2:238,(Fsolani_0:147,(Fgraminearum_0:97,(Foxysporum_3:25,Fverticillioides_2:25)_2:72)_1:50)_1:91)_2:19)_2:78,(Moryzae_1:306,Ncrassa_2:306)_2:29)_2	0.291		-	-	-	-	-	-	-	-	-	-	-	-	-	-	-	-	-	-
GH31	Glycoside hydrolase family 31	((((Treesei_4:100,Tvirens_5:100)_5:25,Tatroviride_7:125)_5:132,(Crosea_12:238,(Fsolani_9:147,(Fgraminearum_8:97,(Foxysporum_9:25,Fverticillioides_8:25)_8:72)_8:50)_8:91)_7:19)_7:78,(Moryzae_6:306,Ncrassa_5:306)_7:29)_7	0.888		-	-	-	-	-	-	-	-	-	-	-	-	-	-	-	-	-	-
GH32	Glycoside hydrolase family 32	((((Treesei_0:100,Tvirens_1:100)_1:25,Tatroviride_1:125)_1:132,(Crosea_3:238,(Fsolani_6:147,(Fgraminearum_5:97,(Foxysporum_15:25,Fverticillioides_8:25)_9:72)_6:50)_5:91)_3:19)_3:78,(Moryzae_5:306,Ncrassa_1:306)_3:29)_3	0.005		0.253548	0.675316	0.555201	0.704682	0.191886	0.612957	0.654309	0.063913	0.485955	0.247659	0.63726	0.061043	2.5e-05	0.444463	0.783719	0.656805	0.238564	0.507507
GH33	Glycoside hydrolase family 33	((((Treesei_0:100,Tvirens_0:100)_0:25,Tatroviride_0:125)_0:132,(Crosea_0:238,(Fsolani_2:147,(Fgraminearum_1:97,(Foxysporum_1:25,Fverticillioides_1:25)_1:72)_1:50)_1:91)_1:19)_1:78,(Moryzae_1:306,Ncrassa_0:306)_1:29)_1	0.939		-	-	-	-	-	-	-	-	-	-	-	-	-	-	-	-	-	-
GH35	Glycoside hydrolase family 35	((((Treesei_1:100,Tvirens_1:100)_1:25,Tatroviride_1:125)_1:132,(Crosea_6:238,(Fsolani_8:147,(Fgraminearum_3:97,(Foxysporum_7:25,Fverticillioides_4:25)_5:72)_4:50)_4:91)_3:19)_3:78,(Moryzae_0:306,Ncrassa_2:306)_2:29)_2	0.123		-	-	-	-	-	-	-	-	-	-	-	-	-	-	-	-	-	-
GH36	Glycoside hydrolase family 36	((((Treesei_2:100,Tvirens_2:100)_2:25,Tatroviride_2:125)_2:132,(Crosea_3:238,(Fsolani_2:147,(Fgraminearum_3:97,(Foxysporum_3:25,Fverticillioides_4:25)_3:72)_3:50)_2:91)_2:19)_2:78,(Moryzae_2:306,Ncrassa_1:306)_2:29)_2	0.961		-	-	-	-	-	-	-	-	-	-	-	-	-	-	-	-	-	-
GH37	Glycoside hydrolase family 37	((((Treesei_2:100,Tvirens_2:100)_2:25,Tatroviride_2:125)_2:132,(Crosea_2:238,(Fsolani_2:147,(Fgraminearum_2:97,(Foxysporum_2:25,Fverticillioides_2:25)_2:72)_2:50)_2:91)_2:19)_2:78,(Moryzae_2:306,Ncrassa_2:306)_2:29)_2	0.86		-	-	-	-	-	-	-	-	-	-	-	-	-	-	-	-	-	-
GH38	Glycoside hydrolase family 38	((((Treesei_1:100,Tvirens_2:100)_1:25,Tatroviride_1:125)_1:132,(Crosea_1:238,(Fsolani_1:147,(Fgraminearum_1:97,(Foxysporum_1:25,Fverticillioides_1:25)_1:72)_1:50)_1:91)_1:19)_1:78,(Moryzae_2:306,Ncrassa_1:306)_1:29)_1	0.924		-	-	-	-	-	-	-	-	-	-	-	-	-	-	-	-	-	-
GH39	Glycoside hydrolase family 39	((((Treesei_1:100,Tvirens_1:100)_1:25,Tatroviride_2:125)_1:132,(Crosea_4:238,(Fsolani_1:147,(Fgraminearum_2:97,(Foxysporum_4:25,Fverticillioides_4:25)_4:72)_2:50)_2:91)_2:19)_2:78,(Moryzae_1:306,Ncrassa_0:306)_2:29)_2	0.727		-	-	-	-	-	-	-	-	-	-	-	-	-	-	-	-	-	-
GH43	Glycoside hydrolase family 43	((((Treesei_2:100,Tvirens_3:100)_4:25,Tatroviride_6:125)_5:132,(Crosea_21:238,(Fsolani_32:147,(Fgraminearum_17:97,(Foxysporum_30:25,Fverticillioides_22:25)_25:72)_21:50)_21:91)_15:19)_14:78,(Moryzae_19:306,Ncrassa_7:306)_13:29)_13	0		0.198385	0.562165	0.311081	0.449	0.000861	0.2671	0.126124	0.026335	0.008217	0.908903	0.227892	0.115625	0.009285	0.068405	0.561731	0.836615	0.144142	0.179882
GH45	Glycoside hydrolase family 45	((((Treesei_1:100,Tvirens_2:100)_1:25,Tatroviride_1:125)_1:132,(Crosea_3:238,(Fsolani_1:147,(Fgraminearum_1:97,(Foxysporum_1:25,Fverticillioides_1:25)_1:72)_1:50)_1:91)_1:19)_1:78,(Moryzae_1:306,Ncrassa_1:306)_1:29)_1	0.986		-	-	-	-	-	-	-	-	-	-	-	-	-	-	-	-	-	-
GH47	Glycoside hydrolase family 47	((((Treesei_8:100,Tvirens_8:100)_8:25,Tatroviride_8:125)_8:132,(Crosea_10:238,(Fsolani_10:147,(Fgraminearum_11:97,(Foxysporum_10:25,Fverticillioides_10:25)_10:72)_10:50)_10:91)_9:19)_9:78,(Moryzae_9:306,Ncrassa_8:306)_9:29)_9	1		-	-	-	-	-	-	-	-	-	-	-	-	-	-	-	-	-	-
GH49	Glycoside hydrolase family 49	((((Treesei_0:100,Tvirens_1:100)_1:25,Tatroviride_0:125)_1:132,(Crosea_1:238,(Fsolani_1:147,(Fgraminearum_0:97,(Foxysporum_1:25,Fverticillioides_1:25)_1:72)_1:50)_1:91)_1:19)_1:78,(Moryzae_0:306,Ncrassa_0:306)_1:29)_1	0.548		-	-	-	-	-	-	-	-	-	-	-	-	-	-	-	-	-	-
GH51	Glycoside hydrolase family 51	((((Treesei_0:100,Tvirens_0:100)_0:25,Tatroviride_1:125)_1:132,(Crosea_3:238,(Fsolani_4:147,(Fgraminearum_2:97,(Foxysporum_3:25,Fverticillioides_2:25)_2:72)_2:50)_2:91)_2:19)_2:78,(Moryzae_3:306,Ncrassa_1:306)_2:29)_2	0.787		-	-	-	-	-	-	-	-	-	-	-	-	-	-	-	-	-	-
GH53	Glycoside hydrolase family 53	((((Treesei_0:100,Tvirens_0:100)_0:25,Tatroviride_0:125)_0:132,(Crosea_2:238,(Fsolani_1:147,(Fgraminearum_1:97,(Foxysporum_2:25,Fverticillioides_1:25)_1:72)_1:50)_1:91)_1:19)_1:78,(Moryzae_1:306,Ncrassa_1:306)_1:29)_1	0.871		-	-	-	-	-	-	-	-	-	-	-	-	-	-	-	-	-	-
GH54	Glycoside hydrolase family 54	((((Treesei_2:100,Tvirens_2:100)_2:25,Tatroviride_2:125)_2:132,(Crosea_2:238,(Fsolani_1:147,(Fgraminearum_1:97,(Foxysporum_1:25,Fverticillioides_1:25)_1:72)_1:50)_1:91)_1:19)_1:78,(Moryzae_1:306,Ncrassa_1:306)_1:29)_1	0.917		-	-	-	-	-	-	-	-	-	-	-	-	-	-	-	-	-	-
GH55	Glycoside hydrolase family 55	((((Treesei_6:100,Tvirens_10:100)_7:25,Tatroviride_8:125)_7:132,(Crosea_4:238,(Fsolani_5:147,(Fgraminearum_3:97,(Foxysporum_4:25,Fverticillioides_6:25)_5:72)_5:50)_5:91)_6:19)_6:78,(Moryzae_7:306,Ncrassa_6:306)_6:29)_6	0.659		-	-	-	-	-	-	-	-	-	-	-	-	-	-	-	-	-	-
GH62	Glycoside hydrolase family 62	((((Treesei_1:100,Tvirens_3:100)_2:25,Tatroviride_2:125)_2:132,(Crosea_2:238,(Fsolani_2:147,(Fgraminearum_1:97,(Foxysporum_1:25,Fverticillioides_1:25)_1:72)_1:50)_2:91)_2:19)_2:78,(Moryzae_4:306,Ncrassa_0:306)_2:29)_2	0.92		-	-	-	-	-	-	-	-	-	-	-	-	-	-	-	-	-	-
GH63	Glycoside hydrolase family 63	((((Treesei_1:100,Tvirens_1:100)_1:25,Tatroviride_1:125)_1:132,(Crosea_1:238,(Fsolani_1:147,(Fgraminearum_1:97,(Foxysporum_1:25,Fverticillioides_1:25)_1:72)_1:50)_1:91)_1:19)_1:78,(Moryzae_2:306,Ncrassa_1:306)_1:29)_1	0.959		-	-	-	-	-	-	-	-	-	-	-	-	-	-	-	-	-	-
GH64	Glycoside hydrolase family 64	((((Treesei_3:100,Tvirens_3:100)_3:25,Tatroviride_3:125)_3:132,(Crosea_5:238,(Fsolani_2:147,(Fgraminearum_2:97,(Foxysporum_4:25,Fverticillioides_2:25)_3:72)_3:50)_3:91)_3:19)_3:78,(Moryzae_2:306,Ncrassa_2:306)_3:29)_3	0.759		-	-	-	-	-	-	-	-	-	-	-	-	-	-	-	-	-	-
GH65	Glycoside hydrolase family 65	((((Treesei_2:100,Tvirens_2:100)_2:25,Tatroviride_2:125)_2:132,(Crosea_1:238,(Fsolani_0:147,(Fgraminearum_0:97,(Foxysporum_1:25,Fverticillioides_1:25)_1:72)_1:50)_1:91)_1:19)_1:78,(Moryzae_0:306,Ncrassa_0:306)_1:29)_1	0.802		-	-	-	-	-	-	-	-	-	-	-	-	-	-	-	-	-	-
GH67	Glycoside hydrolase family 67	((((Treesei_1:100,Tvirens_2:100)_1:25,Tatroviride_2:125)_1:132,(Crosea_1:238,(Fsolani_0:147,(Fgraminearum_1:97,(Foxysporum_2:25,Fverticillioides_3:25)_2:72)_1:50)_1:91)_1:19)_1:78,(Moryzae_1:306,Ncrassa_1:306)_1:29)_1	0.738		-	-	-	-	-	-	-	-	-	-	-	-	-	-	-	-	-	-
GH71	Glycoside hydrolase family 71	((((Treesei_4:100,Tvirens_5:100)_4:25,Tatroviride_4:125)_4:132,(Crosea_6:238,(Fsolani_5:147,(Fgraminearum_0:97,(Foxysporum_3:25,Fverticillioides_3:25)_3:72)_3:50)_4:91)_4:19)_4:78,(Moryzae_1:306,Ncrassa_6:306)_4:29)_4	0.408		-	-	-	-	-	-	-	-	-	-	-	-	-	-	-	-	-	-
GH72	Glycoside hydrolase family 72	((((Treesei_5:100,Tvirens_6:100)_5:25,Tatroviride_5:125)_5:132,(Crosea_8:238,(Fsolani_3:147,(Fgraminearum_3:97,(Foxysporum_2:25,Fverticillioides_3:25)_3:72)_3:50)_3:91)_5:19)_5:78,(Moryzae_5:306,Ncrassa_5:306)_5:29)_5	0.952		-	-	-	-	-	-	-	-	-	-	-	-	-	-	-	-	-	-
GH74	Glycoside hydrolase family 74	((((Treesei_1:100,Tvirens_1:100)_1:25,Tatroviride_1:125)_1:132,(Crosea_0:238,(Fsolani_1:147,(Fgraminearum_1:97,(Foxysporum_1:25,Fverticillioides_1:25)_1:72)_1:50)_1:91)_1:19)_1:78,(Moryzae_1:306,Ncrassa_1:306)_1:29)_1	0.741		-	-	-	-	-	-	-	-	-	-	-	-	-	-	-	-	-	-
GH75	Glycoside hydrolase family 75	((((Treesei_3:100,Tvirens_5:100)_4:25,Tatroviride_6:125)_4:132,(Crosea_5:238,(Fsolani_2:147,(Fgraminearum_1:97,(Foxysporum_2:25,Fverticillioides_2:25)_2:72)_2:50)_2:91)_3:19)_3:78,(Moryzae_1:306,Ncrassa_1:306)_2:29)_2	0.766		-	-	-	-	-	-	-	-	-	-	-	-	-	-	-	-	-	-
GH76	Glycoside hydrolase family 76	((((Treesei_8:100,Tvirens_9:100)_9:25,Tatroviride_9:125)_9:132,(Crosea_9:238,(Fsolani_8:147,(Fgraminearum_8:97,(Foxysporum_12:25,Fverticillioides_9:25)_10:72)_9:50)_9:91)_9:19)_9:78,(Moryzae_8:306,Ncrassa_10:306)_9:29)_9	0.905		-	-	-	-	-	-	-	-	-	-	-	-	-	-	-	-	-	-
GH78	Glycoside hydrolase family 78	((((Treesei_1:100,Tvirens_3:100)_3:25,Tatroviride_3:125)_3:132,(Crosea_8:238,(Fsolani_11:147,(Fgraminearum_7:97,(Foxysporum_14:25,Fverticillioides_9:25)_10:72)_8:50)_8:91)_5:19)_5:78,(Moryzae_3:306,Ncrassa_0:306)_4:29)_4	0.009		0.14359	0.81401	0.640316	0.838361	0.309571	0.666951	0.154726	0.065704	0.163869	0.842618	0.686609	0.173459	0.002882	0.468931	0.288677	0.691533	0.909661	0.065916
GH79	Glycoside hydrolase family 79	((((Treesei_4:100,Tvirens_4:100)_4:25,Tatroviride_4:125)_4:132,(Crosea_0:238,(Fsolani_1:147,(Fgraminearum_1:97,(Foxysporum_6:25,Fverticillioides_2:25)_3:72)_2:50)_2:91)_2:19)_2:78,(Moryzae_2:306,Ncrassa_2:306)_2:29)_2	0.053		-	-	-	-	-	-	-	-	-	-	-	-	-	-	-	-	-	-
GH81	Glycoside hydrolase family 81	((((Treesei_2:100,Tvirens_2:100)_2:25,Tatroviride_2:125)_2:132,(Crosea_3:238,(Fsolani_1:147,(Fgraminearum_1:97,(Foxysporum_1:25,Fverticillioides_3:25)_1:72)_1:50)_1:91)_2:19)_2:78,(Moryzae_3:306,Ncrassa_1:306)_2:29)_2	0.742		-	-	-	-	-	-	-	-	-	-	-	-	-	-	-	-	-	-
GH88	Glycoside hydrolase family 88	((((Treesei_0:100,Tvirens_3:100)_2:25,Tatroviride_2:125)_2:132,(Crosea_5:238,(Fsolani_5:147,(Fgraminearum_1:97,(Foxysporum_3:25,Fverticillioides_2:25)_2:72)_2:50)_2:91)_2:19)_2:78,(Moryzae_1:306,Ncrassa_0:306)_2:29)_2	0.172		-	-	-	-	-	-	-	-	-	-	-	-	-	-	-	-	-	-
GH89	Glycoside hydrolase family 89	((((Treesei_2:100,Tvirens_2:100)_2:25,Tatroviride_1:125)_2:132,(Crosea_1:238,(Fsolani_0:147,(Fgraminearum_0:97,(Foxysporum_0:25,Fverticillioides_0:25)_0:72)_0:50)_0:91)_1:19)_1:78,(Moryzae_0:306,Ncrassa_0:306)_1:29)_1	0.917		-	-	-	-	-	-	-	-	-	-	-	-	-	-	-	-	-	-
GH92	Glycoside hydrolase family 92	((((Treesei_7:100,Tvirens_7:100)_6:25,Tatroviride_8:125)_6:132,(Crosea_2:238,(Fsolani_0:147,(Fgraminearum_0:97,(Foxysporum_0:25,Fverticillioides_0:25)_0:72)_0:50)_0:91)_3:19)_3:78,(Moryzae_6:306,Ncrassa_2:306)_3:29)_3	0.752		-	-	-	-	-	-	-	-	-	-	-	-	-	-	-	-	-	-
GH93	Glycoside hydrolase family 93	((((Treesei_0:100,Tvirens_1:100)_1:25,Tatroviride_3:125)_2:132,(Crosea_6:238,(Fsolani_4:147,(Fgraminearum_2:97,(Foxysporum_5:25,Fverticillioides_5:25)_5:72)_3:50)_3:91)_3:19)_3:78,(Moryzae_1:306,Ncrassa_2:306)_3:29)_3	0.396		-	-	-	-	-	-	-	-	-	-	-	-	-	-	-	-	-	-
GH94	Glycoside hydrolase family 94	((((Treesei_0:100,Tvirens_0:100)_0:25,Tatroviride_0:125)_0:132,(Crosea_1:238,(Fsolani_0:147,(Fgraminearum_0:97,(Foxysporum_0:25,Fverticillioides_0:25)_0:72)_0:50)_0:91)_1:19)_1:78,(Moryzae_1:306,Ncrassa_1:306)_1:29)_1	0.806		-	-	-	-	-	-	-	-	-	-	-	-	-	-	-	-	-	-
GH95	Glycoside hydrolase family 95	((((Treesei_4:100,Tvirens_4:100)_4:25,Tatroviride_4:125)_4:132,(Crosea_3:238,(Fsolani_3:147,(Fgraminearum_2:97,(Foxysporum_2:25,Fverticillioides_1:25)_2:72)_2:50)_2:91)_2:19)_2:78,(Moryzae_1:306,Ncrassa_0:306)_2:29)_2	0.734		-	-	-	-	-	-	-	-	-	-	-	-	-	-	-	-	-	-
GH105	Glycoside hydrolase family 105	((((Treesei_1:100,Tvirens_1:100)_1:25,Tatroviride_1:125)_1:132,(Crosea_5:238,(Fsolani_4:147,(Fgraminearum_3:97,(Foxysporum_5:25,Fverticillioides_3:25)_3:72)_3:50)_3:91)_3:19)_3:78,(Moryzae_3:306,Ncrassa_1:306)_3:29)_3	0.733		-	-	-	-	-	-	-	-	-	-	-	-	-	-	-	-	-	-
GH114	Glycoside hydrolase family 114	((((Treesei_0:100,Tvirens_1:100)_1:25,Tatroviride_1:125)_1:132,(Crosea_5:238,(Fsolani_4:147,(Fgraminearum_2:97,(Foxysporum_3:25,Fverticillioides_4:25)_3:72)_3:50)_3:91)_2:19)_2:78,(Moryzae_1:306,Ncrassa_1:306)_2:29)_2	0.664		-	-	-	-	-	-	-	-	-	-	-	-	-	-	-	-	-	-
GH115	Glycoside hydrolase family 115	((((Treesei_1:100,Tvirens_1:100)_1:25,Tatroviride_1:125)_1:132,(Crosea_3:238,(Fsolani_2:147,(Fgraminearum_2:97,(Foxysporum_2:25,Fverticillioides_2:25)_2:72)_2:50)_2:91)_2:19)_2:78,(Moryzae_3:306,Ncrassa_1:306)_2:29)_2	0.993		-	-	-	-	-	-	-	-	-	-	-	-	-	-	-	-	-	-
GH121	Glycoside hydrolase family 121	((((Treesei_0:100,Tvirens_0:100)_0:25,Tatroviride_0:125)_0:132,(Crosea_1:238,(Fsolani_0:147,(Fgraminearum_0:97,(Foxysporum_0:25,Fverticillioides_0:25)_0:72)_0:50)_0:91)_1:19)_1:78,(Moryzae_0:306,Ncrassa_0:306)_1:29)_1	0.8295		-	-	-	-	-	-	-	-	-	-	-	-	-	-	-	-	-	-
GH125	Glycoside hydrolase family 125	((((Treesei_2:100,Tvirens_2:100)_2:25,Tatroviride_2:125)_2:132,(Crosea_2:238,(Fsolani_2:147,(Fgraminearum_3:97,(Foxysporum_4:25,Fverticillioides_3:25)_3:72)_3:50)_3:91)_3:19)_3:78,(Moryzae_5:306,Ncrassa_3:306)_3:29)_3	0.994		-	-	-	-	-	-	-	-	-	-	-	-	-	-	-	-	-	-
GH127	Glycoside hydrolase family 127	((((Treesei_0:100,Tvirens_0:100)_0:25,Tatroviride_1:125)_1:132,(Crosea_1:238,(Fsolani_3:147,(Fgraminearum_1:97,(Foxysporum_2:25,Fverticillioides_2:25)_2:72)_2:50)_2:91)_1:19)_1:78,(Moryzae_0:306,Ncrassa_0:306)_1:29)_1	0.819		-	-	-	-	-	-	-	-	-	-	-	-	-	-	-	-	-	-
GH128	Glycoside hydrolase family 128	((((Treesei_4:100,Tvirens_5:100)_4:25,Tatroviride_5:125)_4:132,(Crosea_3:238,(Fsolani_4:147,(Fgraminearum_4:97,(Foxysporum_4:25,Fverticillioides_5:25)_4:72)_4:50)_4:91)_4:19)_4:78,(Moryzae_4:306,Ncrassa_2:306)_4:29)_4	0.965		-	-	-	-	-	-	-	-	-	-	-	-	-	-	-	-	-	-
GH131	Glycoside hydrolase family 131	((((Treesei_0:100,Tvirens_0:100)_0:25,Tatroviride_0:125)_0:132,(Crosea_2:238,(Fsolani_1:147,(Fgraminearum_1:97,(Foxysporum_1:25,Fverticillioides_1:25)_1:72)_1:50)_1:91)_1:19)_1:78,(Moryzae_6:306,Ncrassa_3:306)_2:29)_2	1		-	-	-	-	-	-	-	-	-	-	-	-	-	-	-	-	-	-
GH132	Glycoside hydrolase family 132	((((Treesei_2:100,Tvirens_2:100)_2:25,Tatroviride_2:125)_2:132,(Crosea_2:238,(Fsolani_2:147,(Fgraminearum_2:97,(Foxysporum_2:25,Fverticillioides_2:25)_2:72)_2:50)_2:91)_2:19)_2:78,(Moryzae_2:306,Ncrassa_2:306)_2:29)_2	0.86		-	-	-	-	-	-	-	-	-	-	-	-	-	-	-	-	-	-
GT1	Glycosyl transferase family 1	((((Treesei_8:100,Tvirens_9:100)_9:25,Tatroviride_8:125)_9:132,(Crosea_18:238,(Fsolani_21:147,(Fgraminearum_16:97,(Foxysporum_24:25,Fverticillioides_15:25)_19:72)_17:50)_17:91)_14:19)_13:78,(Moryzae_13:306,Ncrassa_6:306)_12:29)_12	0.007		0.709241	0.901416	0.777598	0.739564	0.187434	0.252009	0.28064	0.185565	0.215435	0.897957	0.78632	0.346851	0.00378	0.009155	0.545089	0.828462	0.582598	0.161989
GT2	Glycosyl transferase family 2	((((Treesei_13:100,Tvirens_15:100)_14:25,Tatroviride_13:125)_14:132,(Crosea_20:238,(Fsolani_21:147,(Fgraminearum_19:97,(Foxysporum_20:25,Fverticillioides_22:25)_21:72)_20:50)_19:91)_16:19)_16:78,(Moryzae_12:306,Ncrassa_11:306)_14:29)_14	0.849		-	-	-	-	-	-	-	-	-	-	-	-	-	-	-	-	-	-
GT3	Glycosyl transferase family 3	((((Treesei_1:100,Tvirens_1:100)_1:25,Tatroviride_1:125)_1:132,(Crosea_1:238,(Fsolani_1:147,(Fgraminearum_1:97,(Foxysporum_1:25,Fverticillioides_1:25)_1:72)_1:50)_1:91)_1:19)_1:78,(Moryzae_1:306,Ncrassa_1:306)_1:29)_1	0.748		-	-	-	-	-	-	-	-	-	-	-	-	-	-	-	-	-	-
GT4	Glycosyl transferase family 4	((((Treesei_5:100,Tvirens_5:100)_5:25,Tatroviride_5:125)_5:132,(Crosea_7:238,(Fsolani_6:147,(Fgraminearum_5:97,(Foxysporum_9:25,Fverticillioides_6:25)_7:72)_6:50)_6:91)_6:19)_6:78,(Moryzae_4:306,Ncrassa_6:306)_6:29)_6	0.772		-	-	-	-	-	-	-	-	-	-	-	-	-	-	-	-	-	-
GT5	Glycosyl transferase family 5	((((Treesei_0:100,Tvirens_0:100)_0:25,Tatroviride_0:125)_0:132,(Crosea_0:238,(Fsolani_0:147,(Fgraminearum_0:97,(Foxysporum_0:25,Fverticillioides_0:25)_0:72)_0:50)_0:91)_0:19)_0:78,(Moryzae_1:306,Ncrassa_2:306)_1:29)_1	0.9925		-	-	-	-	-	-	-	-	-	-	-	-	-	-	-	-	-	-
GT8	Glycosyl transferase family 8	((((Treesei_3:100,Tvirens_4:100)_4:25,Tatroviride_4:125)_4:132,(Crosea_3:238,(Fsolani_6:147,(Fgraminearum_6:97,(Foxysporum_11:25,Fverticillioides_7:25)_8:72)_6:50)_5:91)_4:19)_4:78,(Moryzae_2:306,Ncrassa_2:306)_3:29)_3	0.261		-	-	-	-	-	-	-	-	-	-	-	-	-	-	-	-	-	-
GT15	Glycosyl transferase family 15	((((Treesei_4:100,Tvirens_4:100)_4:25,Tatroviride_4:125)_4:132,(Crosea_4:238,(Fsolani_5:147,(Fgraminearum_5:97,(Foxysporum_4:25,Fverticillioides_5:25)_4:72)_4:50)_4:91)_4:19)_4:78,(Moryzae_4:306,Ncrassa_5:306)_4:29)_4	0.995		-	-	-	-	-	-	-	-	-	-	-	-	-	-	-	-	-	-
GT17	Glycosyl transferase family 17	((((Treesei_1:100,Tvirens_1:100)_1:25,Tatroviride_1:125)_1:132,(Crosea_0:238,(Fsolani_1:147,(Fgraminearum_1:97,(Foxysporum_2:25,Fverticillioides_2:25)_2:72)_1:50)_1:91)_1:19)_1:78,(Moryzae_1:306,Ncrassa_1:306)_1:29)_1	0.911		-	-	-	-	-	-	-	-	-	-	-	-	-	-	-	-	-	-
GT20	Glycosyl transferase family 20	((((Treesei_4:100,Tvirens_5:100)_4:25,Tatroviride_5:125)_4:132,(Crosea_3:238,(Fsolani_3:147,(Fgraminearum_3:97,(Foxysporum_3:25,Fverticillioides_3:25)_3:72)_3:50)_3:91)_3:19)_3:78,(Moryzae_3:306,Ncrassa_3:306)_3:29)_3	1		-	-	-	-	-	-	-	-	-	-	-	-	-	-	-	-	-	-
GT21	Glycosyl transferase family 21	((((Treesei_1:100,Tvirens_1:100)_1:25,Tatroviride_1:125)_1:132,(Crosea_1:238,(Fsolani_1:147,(Fgraminearum_1:97,(Foxysporum_1:25,Fverticillioides_1:25)_1:72)_1:50)_1:91)_1:19)_1:78,(Moryzae_1:306,Ncrassa_1:306)_1:29)_1	0.748		-	-	-	-	-	-	-	-	-	-	-	-	-	-	-	-	-	-
GT22	Glycosyl transferase family 22	((((Treesei_4:100,Tvirens_4:100)_4:25,Tatroviride_4:125)_4:132,(Crosea_4:238,(Fsolani_4:147,(Fgraminearum_4:97,(Foxysporum_4:25,Fverticillioides_4:25)_4:72)_4:50)_4:91)_4:19)_4:78,(Moryzae_4:306,Ncrassa_3:306)_4:29)_4	0.991		-	-	-	-	-	-	-	-	-	-	-	-	-	-	-	-	-	-
GT24	Glycosyl transferase family 24	((((Treesei_1:100,Tvirens_1:100)_1:25,Tatroviride_1:125)_1:132,(Crosea_1:238,(Fsolani_1:147,(Fgraminearum_1:97,(Foxysporum_1:25,Fverticillioides_1:25)_1:72)_1:50)_1:91)_1:19)_1:78,(Moryzae_1:306,Ncrassa_1:306)_1:29)_1	0.748		-	-	-	-	-	-	-	-	-	-	-	-	-	-	-	-	-	-
GT25	Glycosyl transferase family 25	((((Treesei_1:100,Tvirens_1:100)_1:25,Tatroviride_0:125)_1:132,(Crosea_1:238,(Fsolani_0:147,(Fgraminearum_0:97,(Foxysporum_0:25,Fverticillioides_0:25)_0:72)_0:50)_0:91)_1:19)_1:78,(Moryzae_7:306,Ncrassa_1:306)_2:29)_2	0.989		-	-	-	-	-	-	-	-	-	-	-	-	-	-	-	-	-	-
GT31	Glycosyl transferase family 31	((((Treesei_7:100,Tvirens_8:100)_7:25,Tatroviride_9:125)_7:132,(Crosea_8:238,(Fsolani_5:147,(Fgraminearum_5:97,(Foxysporum_5:25,Fverticillioides_5:25)_5:72)_5:50)_5:91)_6:19)_6:78,(Moryzae_4:306,Ncrassa_3:306)_5:29)_5	0.969		-	-	-	-	-	-	-	-	-	-	-	-	-	-	-	-	-	-
GT32	Glycosyl transferase family 32	((((Treesei_8:100,Tvirens_9:100)_9:25,Tatroviride_10:125)_9:132,(Crosea_13:238,(Fsolani_9:147,(Fgraminearum_5:97,(Foxysporum_6:25,Fverticillioides_5:25)_6:72)_6:50)_7:91)_8:19)_8:78,(Moryzae_8:306,Ncrassa_4:306)_7:29)_7	0.77		-	-	-	-	-	-	-	-	-	-	-	-	-	-	-	-	-	-
GT33	Glycosyl transferase family 33	((((Treesei_1:100,Tvirens_1:100)_1:25,Tatroviride_1:125)_1:132,(Crosea_1:238,(Fsolani_1:147,(Fgraminearum_1:97,(Foxysporum_1:25,Fverticillioides_1:25)_1:72)_1:50)_1:91)_1:19)_1:78,(Moryzae_1:306,Ncrassa_1:306)_1:29)_1	0.748		-	-	-	-	-	-	-	-	-	-	-	-	-	-	-	-	-	-
GT34	Glycosyl transferase family 34	((((Treesei_2:100,Tvirens_2:100)_2:25,Tatroviride_2:125)_2:132,(Crosea_2:238,(Fsolani_2:147,(Fgraminearum_2:97,(Foxysporum_3:25,Fverticillioides_3:25)_3:72)_2:50)_2:91)_2:19)_2:78,(Moryzae_2:306,Ncrassa_2:306)_2:29)_2	0.988		-	-	-	-	-	-	-	-	-	-	-	-	-	-	-	-	-	-
GT35	Glycosyl transferase family 35	((((Treesei_1:100,Tvirens_1:100)_1:25,Tatroviride_1:125)_1:132,(Crosea_1:238,(Fsolani_1:147,(Fgraminearum_1:97,(Foxysporum_2:25,Fverticillioides_1:25)_1:72)_1:50)_1:91)_1:19)_1:78,(Moryzae_1:306,Ncrassa_1:306)_1:29)_1	0.887		-	-	-	-	-	-	-	-	-	-	-	-	-	-	-	-	-	-
GT39	Glycosyl transferase family 39	((((Treesei_3:100,Tvirens_3:100)_3:25,Tatroviride_3:125)_3:132,(Crosea_3:238,(Fsolani_3:147,(Fgraminearum_3:97,(Foxysporum_3:25,Fverticillioides_3:25)_3:72)_3:50)_3:91)_3:19)_3:78,(Moryzae_3:306,Ncrassa_3:306)_3:29)_3	0.987		-	-	-	-	-	-	-	-	-	-	-	-	-	-	-	-	-	-
GT41	Glycosyl transferase family 41	((((Treesei_1:100,Tvirens_1:100)_1:25,Tatroviride_1:125)_1:132,(Crosea_1:238,(Fsolani_1:147,(Fgraminearum_1:97,(Foxysporum_1:25,Fverticillioides_1:25)_1:72)_1:50)_1:91)_1:19)_1:78,(Moryzae_1:306,Ncrassa_1:306)_1:29)_1	0.748		-	-	-	-	-	-	-	-	-	-	-	-	-	-	-	-	-	-
GT48	Glycosyl transferase family 48	((((Treesei_1:100,Tvirens_1:100)_1:25,Tatroviride_1:125)_1:132,(Crosea_2:238,(Fsolani_2:147,(Fgraminearum_1:97,(Foxysporum_1:25,Fverticillioides_1:25)_1:72)_1:50)_1:91)_1:19)_1:78,(Moryzae_1:306,Ncrassa_1:306)_1:29)_1	0.926		-	-	-	-	-	-	-	-	-	-	-	-	-	-	-	-	-	-
GT50	Glycosyl transferase family 50	((((Treesei_1:100,Tvirens_1:100)_1:25,Tatroviride_1:125)_1:132,(Crosea_1:238,(Fsolani_1:147,(Fgraminearum_1:97,(Foxysporum_1:25,Fverticillioides_1:25)_1:72)_1:50)_1:91)_1:19)_1:78,(Moryzae_1:306,Ncrassa_1:306)_1:29)_1	0.748		-	-	-	-	-	-	-	-	-	-	-	-	-	-	-	-	-	-
GT55	Glycosyl transferase family 55	((((Treesei_0:100,Tvirens_0:100)_0:25,Tatroviride_0:125)_0:132,(Crosea_0:238,(Fsolani_0:147,(Fgraminearum_0:97,(Foxysporum_0:25,Fverticillioides_0:25)_0:72)_0:50)_0:91)_0:19)_0:78,(Moryzae_0:306,Ncrassa_1:306)_1:29)_1	0.9385		-	-	-	-	-	-	-	-	-	-	-	-	-	-	-	-	-	-
GT57	Glycosyl transferase family 57	((((Treesei_2:100,Tvirens_2:100)_2:25,Tatroviride_2:125)_2:132,(Crosea_2:238,(Fsolani_2:147,(Fgraminearum_2:97,(Foxysporum_2:25,Fverticillioides_2:25)_2:72)_2:50)_2:91)_2:19)_2:78,(Moryzae_2:306,Ncrassa_2:306)_2:29)_2	0.86		-	-	-	-	-	-	-	-	-	-	-	-	-	-	-	-	-	-
GT58	Glycosyl transferase family 58	((((Treesei_1:100,Tvirens_1:100)_1:25,Tatroviride_1:125)_1:132,(Crosea_1:238,(Fsolani_1:147,(Fgraminearum_1:97,(Foxysporum_1:25,Fverticillioides_1:25)_1:72)_1:50)_1:91)_1:19)_1:78,(Moryzae_1:306,Ncrassa_1:306)_1:29)_1	0.748		-	-	-	-	-	-	-	-	-	-	-	-	-	-	-	-	-	-
GT59	Glycosyl transferase family 59	((((Treesei_1:100,Tvirens_1:100)_1:25,Tatroviride_1:125)_1:132,(Crosea_1:238,(Fsolani_1:147,(Fgraminearum_1:97,(Foxysporum_1:25,Fverticillioides_0:25)_1:72)_1:50)_1:91)_1:19)_1:78,(Moryzae_1:306,Ncrassa_1:306)_1:29)_1	0.538		-	-	-	-	-	-	-	-	-	-	-	-	-	-	-	-	-	-
GT61	Glycosyl transferase family 61	((((Treesei_0:100,Tvirens_1:100)_1:25,Tatroviride_0:125)_1:132,(Crosea_0:238,(Fsolani_0:147,(Fgraminearum_0:97,(Foxysporum_0:25,Fverticillioides_0:25)_0:72)_0:50)_0:91)_1:19)_1:78,(Moryzae_3:306,Ncrassa_0:306)_1:29)_1	0.969		-	-	-	-	-	-	-	-	-	-	-	-	-	-	-	-	-	-
GT62	Glycosyl transferase family 62	((((Treesei_3:100,Tvirens_3:100)_3:25,Tatroviride_3:125)_3:132,(Crosea_3:238,(Fsolani_3:147,(Fgraminearum_2:97,(Foxysporum_3:25,Fverticillioides_3:25)_3:72)_3:50)_3:91)_3:19)_3:78,(Moryzae_3:306,Ncrassa_3:306)_3:29)_3	0.985		-	-	-	-	-	-	-	-	-	-	-	-	-	-	-	-	-	-
GT64	Glycosyl transferase family 64	((((Treesei_2:100,Tvirens_2:100)_2:25,Tatroviride_2:125)_2:132,(Crosea_3:238,(Fsolani_2:147,(Fgraminearum_2:97,(Foxysporum_2:25,Fverticillioides_1:25)_2:72)_2:50)_2:91)_2:19)_2:78,(Moryzae_0:306,Ncrassa_0:306)_1:29)_1	0.819		-	-	-	-	-	-	-	-	-	-	-	-	-	-	-	-	-	-
GT66	Glycosyl transferase family 66	((((Treesei_1:100,Tvirens_1:100)_1:25,Tatroviride_1:125)_1:132,(Crosea_1:238,(Fsolani_1:147,(Fgraminearum_1:97,(Foxysporum_1:25,Fverticillioides_1:25)_1:72)_1:50)_1:91)_1:19)_1:78,(Moryzae_1:306,Ncrassa_1:306)_1:29)_1	0.748		-	-	-	-	-	-	-	-	-	-	-	-	-	-	-	-	-	-
GT69	Glycosyl transferase family 69	((((Treesei_3:100,Tvirens_4:100)_3:25,Tatroviride_3:125)_3:132,(Crosea_1:238,(Fsolani_5:147,(Fgraminearum_1:97,(Foxysporum_4:25,Fverticillioides_3:25)_3:72)_3:50)_3:91)_3:19)_3:78,(Moryzae_4:306,Ncrassa_2:306)_3:29)_3	0.628		-	-	-	-	-	-	-	-	-	-	-	-	-	-	-	-	-	-
GT71	Glycosyl transferase family 71	((((Treesei_1:100,Tvirens_1:100)_1:25,Tatroviride_1:125)_1:132,(Crosea_1:238,(Fsolani_3:147,(Fgraminearum_4:97,(Foxysporum_3:25,Fverticillioides_2:25)_3:72)_3:50)_3:91)_2:19)_2:78,(Moryzae_4:306,Ncrassa_1:306)_2:29)_2	0.909		-	-	-	-	-	-	-	-	-	-	-	-	-	-	-	-	-	-
GT76	Glycosyl transferase family 76	((((Treesei_1:100,Tvirens_1:100)_1:25,Tatroviride_1:125)_1:132,(Crosea_1:238,(Fsolani_1:147,(Fgraminearum_1:97,(Foxysporum_1:25,Fverticillioides_1:25)_1:72)_1:50)_1:91)_1:19)_1:78,(Moryzae_1:306,Ncrassa_1:306)_1:29)_1	0.748		-	-	-	-	-	-	-	-	-	-	-	-	-	-	-	-	-	-
GT90	Glycosyl transferase family 90	((((Treesei_6:100,Tvirens_6:100)_6:25,Tatroviride_7:125)_6:132,(Crosea_6:238,(Fsolani_5:147,(Fgraminearum_6:97,(Foxysporum_5:25,Fverticillioides_7:25)_6:72)_6:50)_6:91)_6:19)_6:78,(Moryzae_6:306,Ncrassa_3:306)_6:29)_6	0.907		-	-	-	-	-	-	-	-	-	-	-	-	-	-	-	-	-	-
PL1	Polysaccharide lyase family 1	((((Treesei_0:100,Tvirens_0:100)_1:25,Tatroviride_2:125)_2:132,(Crosea_17:238,(Fsolani_13:147,(Fgraminearum_9:97,(Foxysporum_11:25,Fverticillioides_11:25)_11:72)_10:50)_10:91)_7:19)_6:78,(Moryzae_2:306,Ncrassa_1:306)_4:29)_4	0.006		0.253548	0.253548	0.15233	0.793929	0.031711	0.127877	0.003442	0.116801	0.213276	0.862282	0.720271	0.48784	0.802189	0.802189	0.078071	0.691533	0.576011	0.317814
PL3	Polysaccharide lyase family 3	((((Treesei_0:100,Tvirens_0:100)_0:25,Tatroviride_0:125)_0:132,(Crosea_10:238,(Fsolani_11:147,(Fgraminearum_7:97,(Foxysporum_7:25,Fverticillioides_7:25)_7:72)_7:50)_7:91)_4:19)_3:78,(Moryzae_1:306,Ncrassa_1:306)_2:29)_2	0.123		-	-	-	-	-	-	-	-	-	-	-	-	-	-	-	-	-	-
PL4	Polysaccharide lyase family 4	((((Treesei_0:100,Tvirens_0:100)_0:25,Tatroviride_0:125)_0:132,(Crosea_3:238,(Fsolani_5:147,(Fgraminearum_3:97,(Foxysporum_3:25,Fverticillioides_3:25)_3:72)_3:50)_3:91)_2:19)_2:78,(Moryzae_1:306,Ncrassa_1:306)_2:29)_2	0.924		-	-	-	-	-	-	-	-	-	-	-	-	-	-	-	-	-	-
PL7	Polysaccharide lyase family 7	((((Treesei_2:100,Tvirens_3:100)_2:25,Tatroviride_3:125)_2:132,(Crosea_0:238,(Fsolani_1:147,(Fgraminearum_0:97,(Foxysporum_0:25,Fverticillioides_0:25)_0:72)_0:50)_1:91)_1:19)_1:78,(Moryzae_0:306,Ncrassa_0:306)_1:29)_1	0.834		-	-	-	-	-	-	-	-	-	-	-	-	-	-	-	-	-	-
PL8	Polysaccharide lyase family 8	((((Treesei_1:100,Tvirens_1:100)_1:25,Tatroviride_1:125)_1:132,(Crosea_0:238,(Fsolani_0:147,(Fgraminearum_0:97,(Foxysporum_0:25,Fverticillioides_0:25)_0:72)_0:50)_0:91)_1:19)_1:78,(Moryzae_0:306,Ncrassa_0:306)_1:29)_1	0.8265		-	-	-	-	-	-	-	-	-	-	-	-	-	-	-	-	-	-
PL9	Polysaccharide lyase family 9	((((Treesei_0:100,Tvirens_0:100)_0:25,Tatroviride_0:125)_0:132,(Crosea_1:238,(Fsolani_1:147,(Fgraminearum_1:97,(Foxysporum_2:25,Fverticillioides_2:25)_2:72)_1:50)_1:91)_1:19)_1:78,(Moryzae_0:306,Ncrassa_0:306)_1:29)_1	0.919		-	-	-	-	-	-	-	-	-	-	-	-	-	-	-	-	-	-
PL11	Polysaccharide lyase family 11	((((Treesei_0:100,Tvirens_0:100)_0:25,Tatroviride_0:125)_0:132,(Crosea_0:238,(Fsolani_1:147,(Fgraminearum_0:97,(Foxysporum_1:25,Fverticillioides_0:25)_1:72)_1:50)_1:91)_1:19)_1:78,(Moryzae_0:306,Ncrassa_0:306)_1:29)_1	0.54		-	-	-	-	-	-	-	-	-	-	-	-	-	-	-	-	-	-
PL20	Polysaccharide lyase family 20	((((Treesei_2:100,Tvirens_2:100)_2:25,Tatroviride_2:125)_2:132,(Crosea_1:238,(Fsolani_1:147,(Fgraminearum_1:97,(Foxysporum_0:25,Fverticillioides_0:25)_0:72)_1:50)_1:91)_1:19)_1:78,(Moryzae_1:306,Ncrassa_1:306)_1:29)_1	0.871		-	-	-	-	-	-	-	-	-	-	-	-	-	-	-	-	-	-
CE1	Carbohydrate esterase family 1	((((Treesei_2:100,Tvirens_4:100)_3:25,Tatroviride_3:125)_3:132,(Crosea_10:238,(Fsolani_1:147,(Fgraminearum_4:97,(Foxysporum_7:25,Fverticillioides_5:25)_5:72)_4:50)_4:91)_5:19)_5:78,(Moryzae_8:306,Ncrassa_6:306)_6:29)_6	0.258		-	-	-	-	-	-	-	-	-	-	-	-	-	-	-	-	-	-
CE2	Carbohydrate esterase family 2	((((Treesei_0:100,Tvirens_0:100)_0:25,Tatroviride_0:125)_0:132,(Crosea_0:238,(Fsolani_1:147,(Fgraminearum_1:97,(Foxysporum_1:25,Fverticillioides_1:25)_1:72)_1:50)_1:91)_1:19)_1:78,(Moryzae_1:306,Ncrassa_0:306)_1:29)_1	0.7945		-	-	-	-	-	-	-	-	-	-	-	-	-	-	-	-	-	-
CE3	Carbohydrate esterase family 3	((((Treesei_3:100,Tvirens_3:100)_4:25,Tatroviride_4:125)_4:132,(Crosea_10:238,(Fsolani_11:147,(Fgraminearum_5:97,(Foxysporum_6:25,Fverticillioides_7:25)_6:72)_6:50)_7:91)_6:19)_6:78,(Moryzae_6:306,Ncrassa_3:306)_6:29)_6	0.63		-	-	-	-	-	-	-	-	-	-	-	-	-	-	-	-	-	-
CE4	Carbohydrate esterase family 4	((((Treesei_3:100,Tvirens_4:100)_4:25,Tatroviride_3:125)_4:132,(Crosea_5:238,(Fsolani_6:147,(Fgraminearum_7:97,(Foxysporum_8:25,Fverticillioides_8:25)_8:72)_7:50)_7:91)_6:19)_6:78,(Moryzae_11:306,Ncrassa_4:306)_6:29)_6	0.945		-	-	-	-	-	-	-	-	-	-	-	-	-	-	-	-	-	-
CE5	Carbohydrate esterase family 5	((((Treesei_4:100,Tvirens_6:100)_5:25,Tatroviride_5:125)_5:132,(Crosea_12:238,(Fsolani_7:147,(Fgraminearum_12:97,(Foxysporum_11:25,Fverticillioides_12:25)_11:72)_10:50)_9:91)_8:19)_8:78,(Moryzae_18:306,Ncrassa_3:306)_8:29)_8	0.213		-	-	-	-	-	-	-	-	-	-	-	-	-	-	-	-	-	-
CE8	Carbohydrate esterase family 8	((((Treesei_0:100,Tvirens_2:100)_1:25,Tatroviride_1:125)_1:132,(Crosea_3:238,(Fsolani_7:147,(Fgraminearum_6:97,(Foxysporum_8:25,Fverticillioides_6:25)_7:72)_6:50)_5:91)_2:19)_2:78,(Moryzae_1:306,Ncrassa_1:306)_2:29)_2	0.247		-	-	-	-	-	-	-	-	-	-	-	-	-	-	-	-	-	-
CE9	Carbohydrate esterase family 9	((((Treesei_1:100,Tvirens_1:100)_1:25,Tatroviride_1:125)_1:132,(Crosea_2:238,(Fsolani_2:147,(Fgraminearum_1:97,(Foxysporum_1:25,Fverticillioides_1:25)_1:72)_1:50)_1:91)_1:19)_1:78,(Moryzae_1:306,Ncrassa_1:306)_1:29)_1	0.926		-	-	-	-	-	-	-	-	-	-	-	-	-	-	-	-	-	-
CE12	Carbohydrate esterase family 12	((((Treesei_0:100,Tvirens_0:100)_0:25,Tatroviride_0:125)_0:132,(Crosea_6:238,(Fsolani_2:147,(Fgraminearum_3:97,(Foxysporum_4:25,Fverticillioides_4:25)_4:72)_3:50)_2:91)_2:19)_2:78,(Moryzae_3:306,Ncrassa_1:306)_2:29)_2	0.854		-	-	-	-	-	-	-	-	-	-	-	-	-	-	-	-	-	-
CE15	Carbohydrate esterase family 15	((((Treesei_1:100,Tvirens_1:100)_1:25,Tatroviride_1:125)_1:132,(Crosea_1:238,(Fsolani_0:147,(Fgraminearum_0:97,(Foxysporum_0:25,Fverticillioides_0:25)_0:72)_0:50)_0:91)_1:19)_1:78,(Moryzae_1:306,Ncrassa_1:306)_1:29)_1	0.784		-	-	-	-	-	-	-	-	-	-	-	-	-	-	-	-	-	-
CE16	Carbohydrate esterase family 16	((((Treesei_2:100,Tvirens_3:100)_3:25,Tatroviride_3:125)_3:132,(Crosea_9:238,(Fsolani_3:147,(Fgraminearum_2:97,(Foxysporum_4:25,Fverticillioides_5:25)_4:72)_3:50)_3:91)_3:19)_3:78,(Moryzae_2:306,Ncrassa_1:306)_3:29)_3	0.522		-	-	-	-	-	-	-	-	-	-	-	-	-	-	-	-	-	-
CBM1	Carbohydrate-binding module family 1	((((Treesei_14:100,Tvirens_24:100)_19:25,Tatroviride_22:125)_19:132,(Crosea_17:238,(Fsolani_16:147,(Fgraminearum_12:97,(Foxysporum_13:25,Fverticillioides_14:25)_14:72)_14:50)_15:91)_17:19)_17:78,(Moryzae_25:306,Ncrassa_19:306)_19:29)_19	0.571		-	-	-	-	-	-	-	-	-	-	-	-	-	-	-	-	-	-
CBM6	Carbohydrate-binding module family 6	((((Treesei_0:100,Tvirens_0:100)_0:25,Tatroviride_1:125)_1:132,(Crosea_2:238,(Fsolani_0:147,(Fgraminearum_1:97,(Foxysporum_1:25,Fverticillioides_1:25)_1:72)_1:50)_1:91)_1:19)_1:78,(Moryzae_2:306,Ncrassa_0:306)_1:29)_1	0.825		-	-	-	-	-	-	-	-	-	-	-	-	-	-	-	-	-	-
CBM12	Carbohydrate-binding module family 12	((((Treesei_0:100,Tvirens_0:100)_0:25,Tatroviride_0:125)_0:132,(Crosea_0:238,(Fsolani_0:147,(Fgraminearum_0:97,(Foxysporum_4:25,Fverticillioides_0:25)_1:72)_1:50)_1:91)_1:19)_1:78,(Moryzae_0:306,Ncrassa_0:306)_1:29)_1	0.058		-	-	-	-	-	-	-	-	-	-	-	-	-	-	-	-	-	-
CBM13	Carbohydrate-binding module family 13	((((Treesei_1:100,Tvirens_3:100)_2:25,Tatroviride_6:125)_2:132,(Crosea_1:238,(Fsolani_0:147,(Fgraminearum_2:97,(Foxysporum_1:25,Fverticillioides_1:25)_1:72)_1:50)_1:91)_1:19)_1:78,(Moryzae_1:306,Ncrassa_2:306)_1:29)_1	0.527		-	-	-	-	-	-	-	-	-	-	-	-	-	-	-	-	-	-
CBM18	Carbohydrate-binding module family 18	((((Treesei_8:100,Tvirens_23:100)_17:25,Tatroviride_20:125)_17:132,(Crosea_3:238,(Fsolani_27:147,(Fgraminearum_35:97,(Foxysporum_36:25,Fverticillioides_26:25)_30:72)_29:50)_25:91)_18:19)_18:78,(Moryzae_58:306,Ncrassa_3:306)_19:29)_19	0.002		0.001005	0.045121	0.848025	0.303616	0.821931	0.826557	3.2e-05	0.017542	0.58952	0.085887	0.08977	0.689874	0.004178	0.030673	0.774944	0.869731	0	0.000138
CBM20	Carbohydrate-binding module family 20	((((Treesei_1:100,Tvirens_1:100)_2:25,Tatroviride_3:125)_2:132,(Crosea_1:238,(Fsolani_2:147,(Fgraminearum_2:97,(Foxysporum_2:25,Fverticillioides_2:25)_2:72)_2:50)_2:91)_2:19)_2:78,(Moryzae_3:306,Ncrassa_2:306)_2:29)_2	0.984		-	-	-	-	-	-	-	-	-	-	-	-	-	-	-	-	-	-
CBM21	Carbohydrate-binding module family 21	((((Treesei_1:100,Tvirens_1:100)_1:25,Tatroviride_1:125)_1:132,(Crosea_1:238,(Fsolani_2:147,(Fgraminearum_2:97,(Foxysporum_10:25,Fverticillioides_1:25)_3:72)_2:50)_2:91)_1:19)_1:78,(Moryzae_1:306,Ncrassa_1:306)_1:29)_1	0		0.675316	0.675316	0.555201	0.704682	0.712192	0.542818	0.798043	0.087009	0.814019	0.673571	0.760596	0.145897	0	0.005909	0.645693	0.563179	0.409944	0.409944
CBM24	Carbohydrate-binding module family 24	((((Treesei_4:100,Tvirens_4:100)_4:25,Tatroviride_4:125)_4:132,(Crosea_4:238,(Fsolani_6:147,(Fgraminearum_1:97,(Foxysporum_2:25,Fverticillioides_1:25)_2:72)_2:50)_3:91)_3:19)_3:78,(Moryzae_0:306,Ncrassa_8:306)_3:29)_3	0.256		-	-	-	-	-	-	-	-	-	-	-	-	-	-	-	-	-	-
CBM32	Carbohydrate-binding module family 32	((((Treesei_2:100,Tvirens_0:100)_1:25,Tatroviride_0:125)_1:132,(Crosea_1:238,(Fsolani_3:147,(Fgraminearum_4:97,(Foxysporum_3:25,Fverticillioides_3:25)_3:72)_3:50)_3:91)_1:19)_1:78,(Moryzae_0:306,Ncrassa_1:306)_1:29)_1	0.53		-	-	-	-	-	-	-	-	-	-	-	-	-	-	-	-	-	-
CBM35	Carbohydrate-binding module family 35	((((Treesei_0:100,Tvirens_1:100)_1:25,Tatroviride_1:125)_1:132,(Crosea_5:238,(Fsolani_2:147,(Fgraminearum_2:97,(Foxysporum_4:25,Fverticillioides_4:25)_4:72)_2:50)_2:91)_2:19)_2:78,(Moryzae_3:306,Ncrassa_0:306)_2:29)_2	0.674		-	-	-	-	-	-	-	-	-	-	-	-	-	-	-	-	-	-
CBM38	Carbohydrate-binding module family 38	((((Treesei_0:100,Tvirens_0:100)_0:25,Tatroviride_0:125)_0:132,(Crosea_0:238,(Fsolani_1:147,(Fgraminearum_0:97,(Foxysporum_3:25,Fverticillioides_1:25)_1:72)_1:50)_1:91)_1:19)_1:78,(Moryzae_0:306,Ncrassa_1:306)_1:29)_1	0.585		-	-	-	-	-	-	-	-	-	-	-	-	-	-	-	-	-	-
CBM42	Carbohydrate-binding module family 42	((((Treesei_2:100,Tvirens_2:100)_2:25,Tatroviride_2:125)_2:132,(Crosea_2:238,(Fsolani_1:147,(Fgraminearum_1:97,(Foxysporum_1:25,Fverticillioides_1:25)_1:72)_1:50)_1:91)_1:19)_1:78,(Moryzae_2:306,Ncrassa_0:306)_1:29)_1	0.893		-	-	-	-	-	-	-	-	-	-	-	-	-	-	-	-	-	-
CBM43	Carbohydrate-binding module family 43	((((Treesei_2:100,Tvirens_3:100)_2:25,Tatroviride_2:125)_2:132,(Crosea_2:238,(Fsolani_1:147,(Fgraminearum_1:97,(Foxysporum_0:25,Fverticillioides_1:25)_1:72)_1:50)_1:91)_2:19)_2:78,(Moryzae_2:306,Ncrassa_1:306)_2:29)_2	0.898		-	-	-	-	-	-	-	-	-	-	-	-	-	-	-	-	-	-
CBM48	Carbohydrate-binding module family 48	((((Treesei_3:100,Tvirens_3:100)_3:25,Tatroviride_3:125)_3:132,(Crosea_3:238,(Fsolani_3:147,(Fgraminearum_2:97,(Foxysporum_1:25,Fverticillioides_3:25)_2:72)_2:50)_2:91)_2:19)_2:78,(Moryzae_3:306,Ncrassa_1:306)_2:29)_2	0.72		-	-	-	-	-	-	-	-	-	-	-	-	-	-	-	-	-	-
CBM50	Carbohydrate-binding module family 50	((((Treesei_16:100,Tvirens_31:100)_16:25,Tatroviride_9:125)_13:132,(Crosea_4:238,(Fsolani_1:147,(Fgraminearum_2:97,(Foxysporum_2:25,Fverticillioides_1:25)_2:72)_2:50)_2:91)_5:19)_6:78,(Moryzae_17:306,Ncrassa_2:306)_6:29)_6	0		0.927098	9e-06	0.036877	0.176019	0.002326	0.292761	0.911298	0.034645	0.485411	0.673571	0.760596	0.720458	0.601436	0.15233	0.857203	0.744319	0.002431	0.251775
CBM52	Carbohydrate-binding module family 52	((((Treesei_0:100,Tvirens_0:100)_0:25,Tatroviride_0:125)_0:132,(Crosea_0:238,(Fsolani_0:147,(Fgraminearum_0:97,(Foxysporum_0:25,Fverticillioides_0:25)_0:72)_0:50)_0:91)_0:19)_0:78,(Moryzae_1:306,Ncrassa_1:306)_1:29)_1	0.908		-	-	-	-	-	-	-	-	-	-	-	-	-	-	-	-	-	-
CBM63	Carbohydrate-binding module family 63	((((Treesei_0:100,Tvirens_0:100)_0:25,Tatroviride_0:125)_0:132,(Crosea_1:238,(Fsolani_3:147,(Fgraminearum_3:97,(Foxysporum_2:25,Fverticillioides_3:25)_2:72)_2:50)_2:91)_1:19)_1:78,(Moryzae_1:306,Ncrassa_0:306)_1:29)_1	0.862		-	-	-	-	-	-	-	-	-	-	-	-	-	-	-	-	-	-
CBM66	Carbohydrate-binding module family 66	((((Treesei_0:100,Tvirens_3:100)_2:25,Tatroviride_3:125)_2:132,(Crosea_1:238,(Fsolani_0:147,(Fgraminearum_0:97,(Foxysporum_0:25,Fverticillioides_0:25)_0:72)_0:50)_0:91)_1:19)_1:78,(Moryzae_1:306,Ncrassa_0:306)_1:29)_1	0.754		-	-	-	-	-	-	-	-	-	-	-	-	-	-	-	-	-	-
AA1	Auxiliary activities family 1	((((Treesei_4:100,Tvirens_7:100)_6:25,Tatroviride_7:125)_6:132,(Crosea_12:238,(Fsolani_10:147,(Fgraminearum_11:97,(Foxysporum_14:25,Fverticillioides_10:25)_12:72)_11:50)_10:91)_9:19)_9:78,(Moryzae_10:306,Ncrassa_8:306)_9:29)_9	0.464		-	-	-	-	-	-	-	-	-	-	-	-	-	-	-	-	-	-
AA2	Auxiliary activities family 2	((((Treesei_0:100,Tvirens_0:100)_0:25,Tatroviride_0:125)_0:132,(Crosea_2:238,(Fsolani_1:147,(Fgraminearum_1:97,(Foxysporum_1:25,Fverticillioides_1:25)_1:72)_1:50)_1:91)_1:19)_1:78,(Moryzae_0:306,Ncrassa_0:306)_1:29)_1	0.947		-	-	-	-	-	-	-	-	-	-	-	-	-	-	-	-	-	-
AA3	Auxiliary activities family 3	((((Treesei_2:100,Tvirens_10:100)_8:25,Tatroviride_8:125)_9:132,(Crosea_39:238,(Fsolani_37:147,(Fgraminearum_16:97,(Foxysporum_14:25,Fverticillioides_13:25)_14:72)_17:50)_20:91)_18:19)_16:78,(Moryzae_18:306,Ncrassa_2:306)_13:29)_14	0		0.001239	0.241472	0.444463	0.739564	0.023797	0.078235	0.000112	0.416306	0.000133	0.207724	0.78632	0.252856	0.829024	0.544507	0.318517	0.575181	0.220303	0.002356
AA4	Auxiliary activities family 4	((((Treesei_0:100,Tvirens_0:100)_0:25,Tatroviride_0:125)_0:132,(Crosea_2:238,(Fsolani_3:147,(Fgraminearum_0:97,(Foxysporum_0:25,Fverticillioides_1:25)_1:72)_1:50)_1:91)_1:19)_1:78,(Moryzae_0:306,Ncrassa_0:306)_1:29)_1	0.535		-	-	-	-	-	-	-	-	-	-	-	-	-	-	-	-	-	-
AA5	Auxiliary activities family 5	((((Treesei_1:100,Tvirens_1:100)_1:25,Tatroviride_1:125)_1:132,(Crosea_0:238,(Fsolani_3:147,(Fgraminearum_6:97,(Foxysporum_5:25,Fverticillioides_4:25)_4:72)_4:50)_3:91)_2:19)_2:78,(Moryzae_4:306,Ncrassa_1:306)_2:29)_2	0.644		-	-	-	-	-	-	-	-	-	-	-	-	-	-	-	-	-	-
AA6	Auxiliary activities family 6	((((Treesei_1:100,Tvirens_1:100)_1:25,Tatroviride_1:125)_1:132,(Crosea_1:238,(Fsolani_1:147,(Fgraminearum_1:97,(Foxysporum_1:25,Fverticillioides_2:25)_1:72)_1:50)_1:91)_1:19)_1:78,(Moryzae_1:306,Ncrassa_0:306)_1:29)_1	0.871		-	-	-	-	-	-	-	-	-	-	-	-	-	-	-	-	-	-
AA7	Auxiliary activities family 7	((((Treesei_0:100,Tvirens_0:100)_0:25,Tatroviride_0:125)_0:132,(Crosea_5:238,(Fsolani_3:147,(Fgraminearum_2:97,(Foxysporum_2:25,Fverticillioides_2:25)_2:72)_2:50)_2:91)_2:19)_2:78,(Moryzae_1:306,Ncrassa_0:306)_2:29)_2	0.889		-	-	-	-	-	-	-	-	-	-	-	-	-	-	-	-	-	-
AA8	Auxiliary activities family 8	((((Treesei_0:100,Tvirens_3:100)_2:25,Tatroviride_2:125)_2:132,(Crosea_9:238,(Fsolani_5:147,(Fgraminearum_6:97,(Foxysporum_9:25,Fverticillioides_7:25)_7:72)_6:50)_5:91)_4:19)_4:78,(Moryzae_3:306,Ncrassa_2:306)_4:29)_4	0.162		-	-	-	-	-	-	-	-	-	-	-	-	-	-	-	-	-	-
AA9	Auxiliary activities family 9	((((Treesei_3:100,Tvirens_3:100)_4:25,Tatroviride_3:125)_4:132,(Crosea_28:238,(Fsolani_12:147,(Fgraminearum_15:97,(Foxysporum_16:25,Fverticillioides_13:25)_14:72)_14:50)_14:91)_14:19)_13:78,(Moryzae_23:306,Ncrassa_14:306)_15:29)_15	0.01		0.561373	0.561373	0.672668	0.604571	0.000567	0.251233	0.002214	0.91773	0.571294	0.886201	0.616986	0.906809	0.09475	0.54367	0.451923	0.849809	0.093283	0.956461
ABC	ATP-binding cassette transporters	((((Treesei_46:100,Tvirens_62:100)_54:25,Tatroviride_48:125)_54:132,(Crosea_85:238,(Fsolani_77:147,(Fgraminearum_62:97,(Foxysporum_67:25,Fverticillioides_54:25)_61:72)_63:50)_65:91)_62:19)_60:78,(Moryzae_50:306,Ncrassa_35:306)_52:29)_54	0.003		0.128236	0.105601	0.92015	0.311517	0.350265	0.333023	0.009834	0.531204	0.083024	0.656254	0.889525	0.706628	0.03615	0.009127	0.164562	0.519915	0.93131	0.047871
PKS	Polyketide synthases	((((Treesei_11:100,Tvirens_18:100)_15:25,Tatroviride_18:125)_15:132,(Crosea_31:238,(Fsolani_12:147,(Fgraminearum_14:97,(Foxysporum_12:25,Fverticillioides_12:25)_12:72)_13:50)_14:91)_16:19)_16:78,(Moryzae_20:306,Ncrassa_7:306)_15:29)_15	0.069		0.15978	0.220567	0.835658	0.272018	0.810597	0.813258	0.001981	0.500686	0.571294	0.886201	0.920453	0.906809	0.09475	0.177361	0.589504	0.849809	0.211649	0.074348
NRPS	Non-ribosomal peptide synthases	((((Treesei_10:100,Tvirens_28:100)_16:25,Tatroviride_16:125)_16:132,(Crosea_17:238,(Fsolani_12:147,(Fgraminearum_19:97,(Foxysporum_18:25,Fverticillioides_16:25)_17:72)_16:50)_14:91)_13:19)_13:78,(Moryzae_6:306,Ncrassa_3:306)_9:29)_10	0.002		0.025859	0.000213	0.842352	0.935083	0.251053	0.789186	0.262136	0.59189	0.572063	0.216652	0.229533	0.587493	0.370308	0.585058	0.096123	0.502218	0.521955	0.104681
PKS-NRPS		((((Treesei_2:100,Tvirens_4:100)_2:25,Tatroviride_1:125)_2:132,(Crosea_1:238,(Fsolani_1:147,(Fgraminearum_1:97,(Foxysporum_0:25,Fverticillioides_3:25)_1:72)_1:50)_1:91)_2:19)_2:78,(Moryzae_8:306,Ncrassa_0:306)_2:29)_2	0.033		0.764679	0.079159	0.601436	0.451142	0.800815	0.580217	0.85279	0.383033	0.727349	0.601741	0.6715	0.636909	0.081995	0.001609	0.731196	0.614648	0.00724	0.3996
Hydrophobins	Hydrophobins	((((Treesei_6:100,Tvirens_8:100)_7:25,Tatroviride_9:125)_7:132,(Crosea_3:238,(Fsolani_2:147,(Fgraminearum_2:97,(Foxysporum_3:25,Fverticillioides_4:25)_3:72)_3:50)_3:91)_4:19)_4:78,(Moryzae_3:306,Ncrassa_2:306)_4:29)_4	0.619		-	-	-	-	-	-	-	-	-	-	-	-	-	-	-	-	-	-
Cyto_P450	Cytochrome P450 monooxygenases	((((Treesei_73:100,Tvirens_120:100)_93:25,Tatroviride_70:125)_92:132,(Crosea_168:238,(Fsolani_162:147,(Fgraminearum_118:97,(Foxysporum_169:25,Fverticillioides_129:25)_145:72)_134:50)_135:91)_121:19)_115:78,(Moryzae_131:306,Ncrassa_43:306)_101:29)_105	0.04		0.002055	0.00014	0.704827	0.002341	0.005584	0.077795	0.000209	0.059181	0.007328	0.895036	0.040186	0.09906	0	0.000151	0.102816	0.325952	0.016367	0
MFS	Major facilitator superfamily transporters	((((Treesei_193:100,Tvirens_292:100)_267:25,Tatroviride_287:125)_280:132,(Crosea_620:238,(Fsolani_574:147,(Fgraminearum_318:97,(Foxysporum_470:25,Fverticillioides_418:25)_437:72)_401:50)_421:91)_374:19)_346:78,(Moryzae_207:306,Ncrassa_128:306)_263:29)_284	0.757		-	-	-	-	-	-	-	-	-	-	-	-	-	-	-	-	-	-
TP	Terpene synthases	((((Treesei_7:100,Tvirens_15:100)_10:25,Tatroviride_10:125)_10:132,(Crosea_7:238,(Fsolani_8:147,(Fgraminearum_16:97,(Foxysporum_12:25,Fverticillioides_15:25)_13:72)_13:50)_11:91)_10:19)_10:78,(Moryzae_15:306,Ncrassa_7:306)_10:29)_10	0.127		-	-	-	-	-	-	-	-	-	-	-	-	-	-	-	-	-	-
OrthoMCL1001	Polyketide synthases	((((TrRe_9:100,TrVi_19:100)_14:25,TrAt_14:125)_14:132,(Cros_27:238,(FuSo_12:147,(FuGr_10:97,(FuOx_12:25,FuVe_17:25)_14:72)_13:50)_13:91)_15:19)_15:78,(MaOr_24:306,NeCr_7:306)_15:29)_15	0.003		0.044517	0.067185	0.828611	0.930344	0.804287	0.80586	0.009111	0.486364	0.933498	0.881365	0.257535	0.544626	0.177361	0.04248	0.913907	0.849809	0.057922	0.074348
OrthoMCL1002	Hypothetical protein	((((TrRe_0:100,TrVi_0:100)_0:25,TrAt_0:125)_0:132,(Cros_0:238,(FuSo_1:147,(FuGr_1:97,(FuOx_125:25,FuVe_0:25)_17:72)_3:50)_2:91)_1:19)_1:78,(MaOr_0:306,NeCr_0:306)_1:29)_1	0.006		0.5	0.5	0.5	0.5	0.302995	0.54266	0.413152	0.086746	0.484584	0.10628	0.138138	0	0	0	0.64525	0.562954	0.788284	0.788284
OrthoMCL1003	ABC-transporter	((((TrRe_7:100,TrVi_7:100)_8:25,TrAt_8:125)_8:132,(Cros_29:238,(FuSo_20:147,(FuGr_15:97,(FuOx_16:25,FuVe_15:25)_15:72)_15:50)_15:91)_13:19)_12:78,(MaOr_5:306,NeCr_4:306)_9:29)_10	0.018		0.690649	0.690649	0.761979	0.90683	0.169388	0.235531	0.000646	0.336209	0.104432	0.890479	0.923254	0.910162	0.34045	0.835658	0.237222	0.501344	0.354507	0.178285
OrthoMCL1005	Non-ribosomal peptide synthetase	((((TrRe_4:100,TrVi_17:100)_10:25,TrAt_13:125)_10:132,(Cros_14:238,(FuSo_7:147,(FuGr_10:97,(FuOx_6:25,FuVe_8:25)_7:72)_8:50)_8:91)_8:19)_8:78,(MaOr_5:306,NeCr_2:306)_6:29)_6	0.004		0.003209	0.005726	0.790238	0.178041	0.304489	0.725873	0.051876	0.889028	0.744223	0.842238	0.233883	0.637088	0.385166	0.186959	0.133848	0.743798	0.928497	0.250992
OrthoMCL1007	Glycoside hydrolase family 3	((((TrRe_2:100,TrVi_2:100)_2:25,TrAt_2:125)_2:132,(Cros_9:238,(FuSo_23:147,(FuGr_7:97,(FuOx_13:25,FuVe_9:25)_10:72)_9:50)_10:91)_6:19)_5:78,(MaOr_2:306,NeCr_1:306)_4:29)_4	0.003		0.76415	0.76415	0.601102	0.793425	0.070516	0.107164	0.195848	0.023841	0.000107	0.613035	0.380832	0.462613	0.020797	0.468035	0.287856	0.691034	0.575322	0.317063
OrthoMCL1008	Ankyrin-repeat containing protein	((((TrRe_3:100,TrVi_23:100)_9:25,TrAt_11:125)_9:132,(Cros_8:238,(FuSo_4:147,(FuGr_5:97,(FuOx_6:25,FuVe_2:25)_5:72)_5:50)_5:91)_6:19)_6:78,(MaOr_4:306,NeCr_2:306)_5:29)_5	0		0.002047	1e-06	0.777096	0.320971	0.094117	0.688736	0.2751	0.62526	0.673868	0.790627	0.860231	0.832244	0.137663	0.001219	0.339891	0.719795	0.920644	0.376451
OrthoMCL1009	GMC oxidoreductase	((((TrRe_1:100,TrVi_2:100)_2:25,TrAt_1:125)_2:132,(Cros_2:238,(FuSo_14:147,(FuGr_2:97,(FuOx_38:25,FuVe_3:25)_10:72)_6:50)_6:91)_3:19)_3:78,(MaOr_3:306,NeCr_0:306)_3:29)_3	0		0.402423	0.76415	0.601102	0.450299	0.554811	0.612593	0.881326	0.021833	0.001527	0.812152	0.014632	0.013338	0	0	0.783216	0.656352	0.690066	0.155808
OrthoMCL1012	WD40 domain-containing protein	((((TrRe_8:100,TrVi_17:100)_10:25,TrAt_12:125)_10:132,(Cros_4:238,(FuSo_3:147,(FuGr_4:97,(FuOx_4:25,FuVe_1:25)_3:72)_3:50)_3:91)_4:19)_4:78,(MaOr_0:306,NeCr_0:306)_2:29)_2	0.003		0.413471	0.005726	0.790238	0.347272	0.002117	0.641258	0.704612	0.54219	0.853709	0.72464	0.267381	0.772918	0.084292	0.005862	0.054051	0.61428	0.399113	0.399113
OrthoMCL1030	WD40 domain-containing protein	((((TrRe_4:100,TrVi_5:100)_4:25,TrAt_4:125)_4:132,(Cros_4:238,(FuSo_6:147,(FuGr_5:97,(FuOx_6:25,FuVe_1:25)_4:72)_4:50)_4:91)_3:19)_3:78,(MaOr_1:306,NeCr_0:306)_2:29)_2	0.013		0.843306	0.341553	0.672668	0.863391	0.331979	0.612593	0.308648	0.25496	0.165676	0.762407	0.334769	0.807994	0.028666	0.000583	0.155421	0.61428	0.859238	0.399113
OrthoMCL1031	Hypothetical protein	((((TrRe_0:100,TrVi_0:100)_0:25,TrAt_0:125)_0:132,(Cros_1:238,(FuSo_9:147,(FuGr_0:97,(FuOx_26:25,FuVe_0:25)_5:72)_3:50)_3:91)_1:19)_1:78,(MaOr_0:306,NeCr_0:306)_1:29)_1	0		0.5	0.5	0.5	0.5	0.302995	0.54266	0.797462	0.015549	0.001572	0.72464	0.01117	0.093457	0	1e-06	0.64525	0.562954	0.788284	0.788284
OrthoMCL1044	Ankyrin-repeat containing protein	((((TrRe_2:100,TrVi_4:100)_3:25,TrAt_4:125)_3:132,(Cros_12:238,(FuSo_1:147,(FuGr_2:97,(FuOx_3:25,FuVe_1:25)_2:72)_2:50)_2:91)_3:19)_3:78,(MaOr_1:306,NeCr_0:306)_2:29)_2	0.034		0.497233	0.273432	0.639892	0.320044	0.843442	0.612593	0.000605	0.476927	0.484584	0.67309	0.760065	0.719931	0.056452	0.151826	0.155421	0.61428	0.859238	0.399113
OrthoMCL1047	Rhamnosidase	((((TrRe_0:100,TrVi_1:100)_1:25,TrAt_1:125)_1:132,(Cros_5:238,(FuSo_6:147,(FuGr_3:97,(FuOx_9:25,FuVe_4:25)_5:72)_4:50)_4:91)_3:19)_3:78,(MaOr_1:306,NeCr_0:306)_2:29)_2	0.014		0.252862	0.674818	0.555002	0.704142	0.191149	0.612593	0.188112	0.25496	0.165676	0.762407	0.555235	0.271492	0.000295	0.310256	0.155421	0.61428	0.859238	0.399113
OrthoMCL1049	Hypothetical protein	((((TrRe_0:100,TrVi_0:100)_0:25,TrAt_0:125)_0:132,(Cros_0:238,(FuSo_4:147,(FuGr_0:97,(FuOx_24:25,FuVe_0:25)_4:72)_2:50)_2:91)_1:19)_1:78,(MaOr_2:306,NeCr_0:306)_1:29)_1	0		0.5	0.5	0.5	0.5	0.302995	0.54266	0.413152	0.086746	0.065958	0.67309	0.033433	0.047656	0	7e-06	0.64525	0.562954	0.173756	0.788284
OrthoMCL1060	Similar to Retrotransposon gag protein	((((TrRe_0:100,TrVi_1:100)_1:25,TrAt_0:125)_1:132,(Cros_0:238,(FuSo_0:147,(FuGr_1:97,(FuOx_0:25,FuVe_0:25)_0:72)_1:50)_1:91)_1:19)_1:78,(MaOr_26:306,NeCr_0:306)_2:29)_2	0.003		0.252862	0.674818	0.555002	0.292899	0.711643	0.54266	0.413152	0.663186	0.323176	0.601403	0.671008	0.199301	0.5	0.5	0.349453	0.61428	0	0.399113
OrthoMCL1063	Hypothetical protein	((((TrRe_1:100,TrVi_0:100)_1:25,TrAt_0:125)_1:132,(Cros_0:238,(FuSo_0:147,(FuGr_0:97,(FuOx_0:25,FuVe_0:25)_0:72)_0:50)_0:91)_1:19)_1:78,(MaOr_26:306,NeCr_0:306)_2:29)_2	0.009		0.674818	0.252862	0.555002	0.292899	0.711643	0.54266	0.413152	0.236746	0.5	0.5	0.5	0.5	0.5	0.5	0.349453	0.61428	0	0.399113
OrthoMCL1075	CDK1-like Ser/Thr kinase	((((TrRe_1:100,TrVi_1:100)_1:25,TrAt_1:125)_1:132,(Cros_2:238,(FuSo_2:147,(FuGr_2:97,(FuOx_12:25,FuVe_2:25)_4:72)_2:50)_2:91)_2:19)_2:78,(MaOr_1:306,NeCr_1:306)_2:29)_2	0		0.674818	0.674818	0.555002	0.704142	0.461893	0.579941	0.569894	0.751468	0.813544	0.67309	0.760065	0.047656	0	0.010838	0.730664	0.61428	0.859238	0.859238
OrthoMCL1084	bZIP transcription factor	((((TrRe_1:100,TrVi_1:100)_1:25,TrAt_1:125)_1:132,(Cros_2:238,(FuSo_1:147,(FuGr_0:97,(FuOx_16:25,FuVe_0:25)_2:72)_1:50)_1:91)_1:19)_1:78,(MaOr_1:306,NeCr_1:306)_1:29)_1	0		0.674818	0.674818	0.555002	0.704142	0.711643	0.54266	0.157748	0.663186	0.726786	0.601403	0.247598	0.072071	0	0.002221	0.64525	0.562954	0.410353	0.410353
OrthoMCL1087	Trypsin-like serine protease	((((TrRe_1:100,TrVi_1:100)_1:25,TrAt_1:125)_1:132,(Cros_3:238,(FuSo_2:147,(FuGr_2:97,(FuOx_9:25,FuVe_2:25)_3:72)_2:50)_2:91)_2:19)_2:78,(MaOr_1:306,NeCr_1:306)_2:29)_2	0.007		0.674818	0.674818	0.555002	0.704142	0.461893	0.579941	0.355198	0.751468	0.813544	0.67309	0.760065	0.145416	0	0.21229	0.730664	0.61428	0.859238	0.859238
OrthoMCL1093	Amidase	((((TrRe_1:100,TrVi_1:100)_1:25,TrAt_1:125)_1:132,(Cros_3:238,(FuSo_2:147,(FuGr_2:97,(FuOx_10:25,FuVe_2:25)_3:72)_2:50)_2:91)_2:19)_2:78,(MaOr_1:306,NeCr_0:306)_2:29)_2	0.001		0.674818	0.674818	0.555002	0.704142	0.461893	0.579941	0.355198	0.751468	0.813544	0.67309	0.760065	0.145416	0	0.21229	0.730664	0.61428	0.859238	0.399113
OrthoMCL1098	Frequency-clock protein	((((TrRe_1:100,TrVi_1:100)_1:25,TrAt_1:125)_1:132,(Cros_1:238,(FuSo_2:147,(FuGr_1:97,(FuOx_10:25,FuVe_1:25)_3:72)_2:50)_2:91)_2:19)_2:78,(MaOr_1:306,NeCr_3:306)_2:29)_2	0		0.674818	0.674818	0.555002	0.704142	0.461893	0.579941	0.852737	0.751468	0.813544	0.67309	0.395878	0.145416	0	0.005862	0.730664	0.61428	0.859238	0.237434
OrthoMCL1118	Nucleoside phosphorylase	((((TrRe_0:100,TrVi_6:100)_2:25,TrAt_3:125)_2:132,(Cros_2:238,(FuSo_1:147,(FuGr_1:97,(FuOx_7:25,FuVe_0:25)_1:72)_1:50)_1:91)_1:19)_1:78,(MaOr_1:306,NeCr_0:306)_1:29)_1	0		0.035292	0.002423	0.601102	0.225679	0.113329	0.54266	0.157748	0.663186	0.726786	0.601403	0.671008	0.636485	0	0.081702	0.64525	0.562954	0.410353	0.788284
OrthoMCL1136	CHAT domain-containing peptidase	((((TrRe_0:100,TrVi_0:100)_0:25,TrAt_1:125)_1:132,(Cros_4:238,(FuSo_3:147,(FuGr_3:97,(FuOx_6:25,FuVe_1:25)_3:72)_3:50)_3:91)_2:19)_2:78,(MaOr_2:306,NeCr_0:306)_2:29)_2	0.02		0.5	0.5	0.081702	0.704142	0.461893	0.579941	0.104313	0.176219	0.853709	0.72464	0.809995	0.772918	0.000942	0.005862	0.730664	0.61428	0.603618	0.399113
OrthoMCL1140	DUF3295-containg protein	((((TrRe_1:100,TrVi_1:100)_1:25,TrAt_1:125)_1:132,(Cros_1:238,(FuSo_2:147,(FuGr_1:97,(FuOx_10:25,FuVe_1:25)_3:72)_2:50)_2:91)_1:19)_1:78,(MaOr_1:306,NeCr_1:306)_1:29)_1	0		0.674818	0.674818	0.555002	0.704142	0.711643	0.54266	0.797462	0.086746	0.813544	0.67309	0.395878	0.145416	0	0.005862	0.64525	0.562954	0.410353	0.410353
OrthoMCL1143	WD40 domain-containing protein	((((TrRe_1:100,TrVi_1:100)_1:25,TrAt_1:125)_1:132,(Cros_1:238,(FuSo_1:147,(FuGr_1:97,(FuOx_10:25,FuVe_1:25)_2:72)_1:50)_1:91)_1:19)_1:78,(MaOr_1:306,NeCr_2:306)_1:29)_1	0		0.674818	0.674818	0.555002	0.704142	0.711643	0.54266	0.797462	0.663186	0.726786	0.601403	0.671008	0.072071	0	0.151826	0.64525	0.562954	0.410353	0.173756
OrthoMCL1144	DUF3455-containing protein	((((TrRe_1:100,TrVi_1:100)_1:25,TrAt_1:125)_1:132,(Cros_1:238,(FuSo_1:147,(FuGr_1:97,(FuOx_10:25,FuVe_1:25)_2:72)_1:50)_1:91)_1:19)_1:78,(MaOr_1:306,NeCr_1:306)_1:29)_1	0		0.674818	0.674818	0.555002	0.704142	0.711643	0.54266	0.797462	0.663186	0.726786	0.601403	0.671008	0.072071	0	0.151826	0.64525	0.562954	0.410353	0.410353
OrthoMCL1160	Vegetative cell wall protein gp1	((((TrRe_1:100,TrVi_1:100)_1:25,TrAt_1:125)_1:132,(Cros_1:238,(FuSo_2:147,(FuGr_1:97,(FuOx_8:25,FuVe_1:25)_3:72)_2:50)_2:91)_2:19)_2:78,(MaOr_1:306,NeCr_2:306)_2:29)_2	0.006		0.674818	0.674818	0.555002	0.704142	0.461893	0.579941	0.852737	0.751468	0.813544	0.67309	0.395878	0.145416	5e-06	0.005862	0.730664	0.61428	0.859238	0.603618
OrthoMCL1169	bZIP transcription factor	((((TrRe_1:100,TrVi_1:100)_1:25,TrAt_1:125)_1:132,(Cros_2:238,(FuSo_1:147,(FuGr_1:97,(FuOx_9:25,FuVe_1:25)_2:72)_1:50)_1:91)_1:19)_1:78,(MaOr_1:306,NeCr_1:306)_1:29)_1	0.001		0.674818	0.674818	0.555002	0.704142	0.711643	0.54266	0.157748	0.663186	0.726786	0.601403	0.671008	0.072071	0	0.151826	0.64525	0.562954	0.410353	0.410353
OrthoMCL1172	Gamma-glutamyl cyclotransferase	((((TrRe_0:100,TrVi_1:100)_1:25,TrAt_1:125)_1:132,(Cros_2:238,(FuSo_2:147,(FuGr_1:97,(FuOx_8:25,FuVe_4:25)_4:72)_2:50)_2:91)_1:19)_1:78,(MaOr_0:306,NeCr_0:306)_1:29)_1	0.048		0.252862	0.674818	0.555002	0.704142	0.711643	0.54266	0.157748	0.086746	0.813544	0.67309	0.395878	0.047656	0.000146	0.672668	0.64525	0.562954	0.788284	0.788284
OrthoMCL1174	Hypothetical protein	((((TrRe_1:100,TrVi_1:100)_1:25,TrAt_1:125)_1:132,(Cros_3:238,(FuSo_2:147,(FuGr_2:97,(FuOx_7:25,FuVe_1:25)_2:72)_2:50)_2:91)_2:19)_2:78,(MaOr_0:306,NeCr_1:306)_2:29)_2	0.019		0.674818	0.674818	0.555002	0.704142	0.461893	0.579941	0.355198	0.751468	0.813544	0.67309	0.760065	0.719931	2e-06	0.151826	0.730664	0.61428	0.399113	0.859238
OrthoMCL1177	Fungal transcription factor (GAL4-like C6 zinc-type)	((((TrRe_1:100,TrVi_1:100)_1:25,TrAt_1:125)_1:132,(Cros_0:238,(FuSo_1:147,(FuGr_1:97,(FuOx_11:25,FuVe_1:25)_2:72)_1:50)_1:91)_1:19)_1:78,(MaOr_1:306,NeCr_1:306)_1:29)_1	0		0.674818	0.674818	0.555002	0.704142	0.711643	0.54266	0.413152	0.663186	0.726786	0.601403	0.671008	0.072071	0	0.151826	0.64525	0.562954	0.410353	0.410353
OrthoMCL1180	Chromate transporter	((((TrRe_1:100,TrVi_2:100)_1:25,TrAt_1:125)_1:132,(Cros_1:238,(FuSo_3:147,(FuGr_1:97,(FuOx_6:25,FuVe_1:25)_2:72)_2:50)_2:91)_1:19)_1:78,(MaOr_1:306,NeCr_1:306)_1:29)_1	0.032		0.674818	0.093149	0.555002	0.704142	0.711643	0.54266	0.797462	0.086746	0.25452	0.67309	0.395878	0.719931	2.3e-05	0.151826	0.64525	0.562954	0.410353	0.410353
OrthoMCL1195	GAL4-like Zn2Cys6 binuclear cluster DNA-binding domain protein	((((TrRe_1:100,TrVi_1:100)_1:25,TrAt_1:125)_1:132,(Cros_1:238,(FuSo_1:147,(FuGr_1:97,(FuOx_9:25,FuVe_1:25)_2:72)_1:50)_1:91)_1:19)_1:78,(MaOr_1:306,NeCr_1:306)_1:29)_1	0.001		0.674818	0.674818	0.555002	0.704142	0.711643	0.54266	0.797462	0.663186	0.726786	0.601403	0.671008	0.072071	0	0.151826	0.64525	0.562954	0.410353	0.410353
OrthoMCL1215	Alkaline phosphatase	((((TrRe_0:100,TrVi_0:100)_0:25,TrAt_0:125)_0:132,(Cros_0:238,(FuSo_3:147,(FuGr_3:97,(FuOx_9:25,FuVe_3:25)_4:72)_3:50)_3:91)_1:19)_1:78,(MaOr_0:306,NeCr_0:306)_1:29)_1	0.02		0.5	0.5	0.5	0.5	0.302995	0.54266	0.413152	0.015549	0.853709	0.72464	0.809995	0.212606	2.2e-05	0.264667	0.64525	0.562954	0.788284	0.788284
OrthoMCL1216	bZIP transcription factor	((((TrRe_0:100,TrVi_1:100)_1:25,TrAt_1:125)_1:132,(Cros_1:238,(FuSo_1:147,(FuGr_1:97,(FuOx_10:25,FuVe_1:25)_2:72)_1:50)_1:91)_1:19)_1:78,(MaOr_0:306,NeCr_1:306)_1:29)_1	0		0.252862	0.674818	0.555002	0.704142	0.711643	0.54266	0.797462	0.663186	0.726786	0.601403	0.671008	0.072071	0	0.151826	0.64525	0.562954	0.788284	0.410353
OrthoMCL1217	MFS-transporter	((((TrRe_1:100,TrVi_1:100)_1:25,TrAt_1:125)_1:132,(Cros_1:238,(FuSo_1:147,(FuGr_1:97,(FuOx_8:25,FuVe_1:25)_2:72)_1:50)_1:91)_1:19)_1:78,(MaOr_1:306,NeCr_1:306)_1:29)_1	0.006		0.674818	0.674818	0.555002	0.704142	0.711643	0.54266	0.797462	0.663186	0.726786	0.601403	0.671008	0.072071	0	0.151826	0.64525	0.562954	0.410353	0.410353
OrthoMCL1235	Mis12-Mtw1 protein	((((TrRe_1:100,TrVi_1:100)_1:25,TrAt_1:125)_1:132,(Cros_1:238,(FuSo_2:147,(FuGr_1:97,(FuOx_7:25,FuVe_1:25)_2:72)_1:50)_1:91)_1:19)_1:78,(MaOr_1:306,NeCr_1:306)_1:29)_1	0.022		0.674818	0.674818	0.555002	0.704142	0.711643	0.54266	0.797462	0.663186	0.121528	0.601403	0.671008	0.072071	2e-06	0.151826	0.64525	0.562954	0.410353	0.410353
OrthoMCL1250	Pyruvate phosphate dikinase	((((TrRe_0:100,TrVi_1:100)_1:25,TrAt_0:125)_1:132,(Cros_2:238,(FuSo_0:147,(FuGr_1:97,(FuOx_12:25,FuVe_1:25)_2:72)_1:50)_1:91)_1:19)_1:78,(MaOr_0:306,NeCr_0:306)_1:29)_1	0		0.252862	0.674818	0.555002	0.292899	0.711643	0.54266	0.157748	0.663186	0.323176	0.601403	0.671008	0.072071	0	0.151826	0.64525	0.562954	0.788284	0.788284
OrthoMCL1251	Hypothetical protein	((((TrRe_0:100,TrVi_1:100)_1:25,TrAt_1:125)_1:132,(Cros_0:238,(FuSo_4:147,(FuGr_0:97,(FuOx_7:25,FuVe_0:25)_1:72)_1:50)_1:91)_1:19)_1:78,(MaOr_4:306,NeCr_0:306)_1:29)_1	0		0.252862	0.674818	0.555002	0.704142	0.711643	0.54266	0.413152	0.663186	0.008265	0.601403	0.247598	0.636485	0	0.081702	0.64525	0.562954	0.031154	0.788284
OrthoMCL1271	MFS-transporter	((((TrRe_0:100,TrVi_0:100)_0:25,TrAt_1:125)_1:132,(Cros_2:238,(FuSo_6:147,(FuGr_0:97,(FuOx_6:25,FuVe_1:25)_2:72)_2:50)_2:91)_1:19)_1:78,(MaOr_0:306,NeCr_0:306)_1:29)_1	0.001		0.5	0.5	0.081702	0.704142	0.711643	0.54266	0.157748	0.086746	0.006842	0.67309	0.033433	0.719931	2.3e-05	0.151826	0.64525	0.562954	0.788284	0.788284
OrthoMCL1284	Hypothetical protein	((((TrRe_1:100,TrVi_1:100)_1:25,TrAt_1:125)_1:132,(Cros_1:238,(FuSo_1:147,(FuGr_1:97,(FuOx_7:25,FuVe_1:25)_2:72)_1:50)_1:91)_1:19)_1:78,(MaOr_1:306,NeCr_1:306)_1:29)_1	0.027		0.674818	0.674818	0.555002	0.704142	0.711643	0.54266	0.797462	0.663186	0.726786	0.601403	0.671008	0.072071	2e-06	0.151826	0.64525	0.562954	0.410353	0.410353
OrthoMCL1285	Phosphatidylinositide-specific phospholipase	((((TrRe_1:100,TrVi_1:100)_1:25,TrAt_1:125)_1:132,(Cros_1:238,(FuSo_1:147,(FuGr_1:97,(FuOx_7:25,FuVe_1:25)_2:72)_1:50)_1:91)_1:19)_1:78,(MaOr_1:306,NeCr_1:306)_1:29)_1	0.027		0.674818	0.674818	0.555002	0.704142	0.711643	0.54266	0.797462	0.663186	0.726786	0.601403	0.671008	0.072071	2e-06	0.151826	0.64525	0.562954	0.410353	0.410353
OrthoMCL1355	Hypothetical protein	((((TrRe_0:100,TrVi_0:100)_0:25,TrAt_0:125)_0:132,(Cros_1:238,(FuSo_1:147,(FuGr_2:97,(FuOx_8:25,FuVe_2:25)_3:72)_2:50)_1:91)_1:19)_1:78,(MaOr_1:306,NeCr_0:306)_1:29)_1	0.03		0.5	0.5	0.5	0.5	0.302995	0.54266	0.797462	0.663186	0.726786	0.052956	0.760065	0.145416	5e-06	0.21229	0.64525	0.562954	0.410353	0.788284
OrthoMCL1376	Gag protein	((((TrRe_0:100,TrVi_0:100)_0:25,TrAt_0:125)_0:132,(Cros_0:238,(FuSo_2:147,(FuGr_0:97,(FuOx_13:25,FuVe_0:25)_2:72)_1:50)_1:91)_1:19)_1:78,(MaOr_0:306,NeCr_0:306)_1:29)_1	0		0.5	0.5	0.5	0.5	0.302995	0.54266	0.413152	0.663186	0.121528	0.601403	0.247598	0.072071	0	0.002221	0.64525	0.562954	0.788284	0.788284
OrthoMCL1631	K+ transport flavoprotein	((((TrRe_0:100,TrVi_1:100)_1:25,TrAt_7:125)_1:132,(Cros_1:238,(FuSo_3:147,(FuGr_0:97,(FuOx_1:25,FuVe_0:25)_1:72)_1:50)_1:91)_1:19)_1:78,(MaOr_0:306,NeCr_0:306)_1:29)_1	0.029		0.252862	0.674818	0.555002	7.1e-05	0.711643	0.54266	0.797462	0.663186	0.031693	0.601403	0.247598	0.636485	0.555002	0.081702	0.64525	0.562954	0.788284	0.788284
OrthoMCL1633	Ankyrin-repeat containing protein	((((TrRe_2:100,TrVi_3:100)_2:25,TrAt_2:125)_2:132,(Cros_1:238,(FuSo_1:147,(FuGr_0:97,(FuOx_4:25,FuVe_0:25)_1:72)_1:50)_1:91)_1:19)_1:78,(MaOr_0:306,NeCr_0:306)_1:29)_1	0.037		0.76415	0.189965	0.601102	0.793425	0.113329	0.54266	0.797462	0.663186	0.726786	0.601403	0.247598	0.636485	9e-05	0.081702	0.64525	0.562954	0.788284	0.788284
OrthoMCL1661	Fungal transcription factor (GAL4-like C6 zinc-type)	((((TrRe_1:100,TrVi_2:100)_1:25,TrAt_1:125)_1:132,(Cros_0:238,(FuSo_0:147,(FuGr_0:97,(FuOx_9:25,FuVe_0:25)_2:72)_1:50)_1:91)_1:19)_1:78,(MaOr_0:306,NeCr_0:306)_1:29)_1	0		0.674818	0.093149	0.555002	0.704142	0.711643	0.54266	0.413152	0.663186	0.323176	0.601403	0.247598	0.072071	0	0.002221	0.64525	0.562954	0.788284	0.788284
OrthoMCL1942	RT_nLTR: Non-LTR retrotransposon-like protein	((((TrRe_0:100,TrVi_1:100)_1:25,TrAt_1:125)_1:132,(Cros_1:238,(FuSo_1:147,(FuGr_0:97,(FuOx_7:25,FuVe_1:25)_2:72)_1:50)_1:91)_1:19)_1:78,(MaOr_0:306,NeCr_0:306)_1:29)_1	0.006		0.252862	0.674818	0.555002	0.704142	0.711643	0.54266	0.797462	0.663186	0.726786	0.601403	0.247598	0.072071	2e-06	0.151826	0.64525	0.562954	0.788284	0.788284
OrthoMCL1957	Pyruvate decarboxylase	((((TrRe_0:100,TrVi_1:100)_1:25,TrAt_0:125)_1:132,(Cros_1:238,(FuSo_0:147,(FuGr_1:97,(FuOx_6:25,FuVe_1:25)_2:72)_1:50)_1:91)_1:19)_1:78,(MaOr_0:306,NeCr_2:306)_1:29)_1	0.012		0.252862	0.674818	0.555002	0.292899	0.711643	0.54266	0.797462	0.663186	0.323176	0.601403	0.671008	0.072071	2.3e-05	0.151826	0.64525	0.562954	0.788284	0.173756
OrthoMCL2741	S-adenosylmethionine-dependent methyltransferase	((((TrRe_0:100,TrVi_0:100)_0:25,TrAt_0:125)_0:132,(Cros_0:238,(FuSo_1:147,(FuGr_0:97,(FuOx_9:25,FuVe_0:25)_2:72)_1:50)_1:91)_1:19)_1:78,(MaOr_0:306,NeCr_1:306)_1:29)_1	0		0.5	0.5	0.5	0.5	0.302995	0.54266	0.413152	0.663186	0.726786	0.601403	0.247598	0.072071	0	0.002221	0.64525	0.562954	0.788284	0.410353
OrthoMCL2754	Short-chain dehydrogenase/reductase	((((TrRe_0:100,TrVi_1:100)_1:25,TrAt_0:125)_1:132,(Cros_0:238,(FuSo_2:147,(FuGr_0:97,(FuOx_8:25,FuVe_0:25)_1:72)_1:50)_1:91)_1:19)_1:78,(MaOr_0:306,NeCr_0:306)_1:29)_1	0		0.252862	0.674818	0.555002	0.292899	0.711643	0.54266	0.413152	0.663186	0.121528	0.601403	0.247598	0.636485	0	0.081702	0.64525	0.562954	0.788284	0.788284
OrthoMCL3739	Haemolysin-III-like protein	((((TrRe_1:100,TrVi_1:100)_1:25,TrAt_2:125)_1:132,(Cros_0:238,(FuSo_0:147,(FuGr_0:97,(FuOx_5:25,FuVe_1:25)_2:72)_1:50)_1:91)_1:19)_1:78,(MaOr_0:306,NeCr_0:306)_1:29)_1	0.039		0.674818	0.674818	0.555002	0.10924	0.711643	0.54266	0.413152	0.663186	0.323176	0.601403	0.247598	0.072071	0.000331	0.151826	0.64525	0.562954	0.788284	0.788284
OrthoMCL6593	Hypothetical protein	((((TrRe_0:100,TrVi_0:100)_0:25,TrAt_0:125)_0:132,(Cros_1:238,(FuSo_0:147,(FuGr_0:97,(FuOx_9:25,FuVe_0:25)_2:72)_1:50)_1:91)_1:19)_1:78,(MaOr_0:306,NeCr_0:306)_1:29)_1	0		0.5	0.5	0.5	0.5	0.302995	0.54266	0.797462	0.663186	0.323176	0.601403	0.247598	0.072071	0	0.002221	0.64525	0.562954	0.788284	0.788284
OrthoMCL6597	Hypothetical protein	((((TrRe_0:100,TrVi_0:100)_0:25,TrAt_0:125)_0:132,(Cros_0:238,(FuSo_1:147,(FuGr_0:97,(FuOx_8:25,FuVe_1:25)_2:72)_1:50)_1:91)_1:19)_1:78,(MaOr_0:306,NeCr_0:306)_1:29)_1	0.002		0.5	0.5	0.5	0.5	0.302995	0.54266	0.413152	0.663186	0.726786	0.601403	0.247598	0.072071	0	0.151826	0.64525	0.562954	0.788284	0.788284
OrthoMCL6606	FAD/FMN-containing dehydrogenase	((((TrRe_1:100,TrVi_0:100)_1:25,TrAt_0:125)_1:132,(Cros_0:238,(FuSo_1:147,(FuGr_1:97,(FuOx_6:25,FuVe_1:25)_2:72)_1:50)_1:91)_1:19)_1:78,(MaOr_0:306,NeCr_0:306)_1:29)_1	0.022		0.674818	0.252862	0.555002	0.292899	0.711643	0.54266	0.413152	0.663186	0.726786	0.601403	0.671008	0.072071	2.3e-05	0.151826	0.64525	0.562954	0.788284	0.788284
OrthoMCL6633	Hypothetical protein	((((TrRe_1:100,TrVi_2:100)_1:25,TrAt_1:125)_1:132,(Cros_0:238,(FuSo_1:147,(FuGr_0:97,(FuOx_4:25,FuVe_0:25)_1:72)_1:50)_1:91)_1:19)_1:78,(MaOr_0:306,NeCr_1:306)_1:29)_1	0.045		0.674818	0.093149	0.555002	0.704142	0.711643	0.54266	0.413152	0.663186	0.726786	0.601403	0.247598	0.636485	9e-05	0.081702	0.64525	0.562954	0.788284	0.410353
OrthoMCL6706	Short-chain dehydrogenase/reductase	((((TrRe_0:100,TrVi_0:100)_0:25,TrAt_0:125)_0:132,(Cros_1:238,(FuSo_1:147,(FuGr_0:97,(FuOx_6:25,FuVe_0:25)_1:72)_1:50)_1:91)_1:19)_1:78,(MaOr_1:306,NeCr_0:306)_1:29)_1	0.008		0.5	0.5	0.5	0.5	0.302995	0.54266	0.797462	0.663186	0.726786	0.601403	0.247598	0.636485	0	0.081702	0.64525	0.562954	0.410353	0.788284
OrthoMCL7204	Hypothetical protein	((((TrRe_1:100,TrVi_1:100)_1:25,TrAt_1:125)_1:132,(Cros_0:238,(FuSo_1:147,(FuGr_0:97,(FuOx_5:25,FuVe_0:25)_1:72)_1:50)_1:91)_1:19)_1:78,(MaOr_0:306,NeCr_0:306)_1:29)_1	0.024		0.674818	0.674818	0.555002	0.704142	0.711643	0.54266	0.413152	0.663186	0.726786	0.601403	0.247598	0.636485	5e-06	0.081702	0.64525	0.562954	0.788284	0.788284
OrthoMCL7617	Transposase-like protein	((((TrRe_0:100,TrVi_0:100)_0:25,TrAt_0:125)_0:132,(Cros_0:238,(FuSo_2:147,(FuGr_0:97,(FuOx_7:25,FuVe_0:25)_1:72)_1:50)_1:91)_1:19)_1:78,(MaOr_0:306,NeCr_0:306)_1:29)_1	0		0.5	0.5	0.5	0.5	0.302995	0.54266	0.413152	0.663186	0.121528	0.601403	0.247598	0.636485	0	0.081702	0.64525	0.562954	0.788284	0.788284
OrthoMCL7619	Hypothetical protein	((((TrRe_2:100,TrVi_0:100)_1:25,TrAt_2:125)_1:132,(Cros_0:238,(FuSo_0:147,(FuGr_0:97,(FuOx_5:25,FuVe_0:25)_1:72)_1:50)_1:91)_1:19)_1:78,(MaOr_0:306,NeCr_0:306)_1:29)_1	0.001		0.093149	0.252862	0.555002	0.10924	0.711643	0.54266	0.413152	0.663186	0.323176	0.601403	0.247598	0.636485	5e-06	0.081702	0.64525	0.562954	0.788284	0.788284
OrthoMCL7620	Protein-arginine deiminase	((((TrRe_0:100,TrVi_0:100)_0:25,TrAt_0:125)_0:132,(Cros_0:238,(FuSo_2:147,(FuGr_0:97,(FuOx_6:25,FuVe_0:25)_1:72)_1:50)_1:91)_1:19)_1:78,(MaOr_1:306,NeCr_0:306)_1:29)_1	0.006		0.5	0.5	0.5	0.5	0.302995	0.54266	0.413152	0.663186	0.121528	0.601403	0.247598	0.636485	0	0.081702	0.64525	0.562954	0.410353	0.788284
OrthoMCL8017	Hypothetical protein	((((TrRe_0:100,TrVi_2:100)_1:25,TrAt_1:125)_1:132,(Cros_1:238,(FuSo_0:147,(FuGr_0:97,(FuOx_4:25,FuVe_0:25)_1:72)_1:50)_1:91)_1:19)_1:78,(MaOr_0:306,NeCr_0:306)_1:29)_1	0.019		0.252862	0.093149	0.555002	0.704142	0.711643	0.54266	0.797462	0.663186	0.323176	0.601403	0.247598	0.636485	9e-05	0.081702	0.64525	0.562954	0.788284	0.788284
OrthoMCL8299	CoA-disulfide reductase	((((TrRe_0:100,TrVi_1:100)_1:25,TrAt_0:125)_1:132,(Cros_0:238,(FuSo_1:147,(FuGr_0:97,(FuOx_5:25,FuVe_1:25)_2:72)_1:50)_1:91)_1:19)_1:78,(MaOr_0:306,NeCr_0:306)_1:29)_1	0.038		0.252862	0.674818	0.555002	0.292899	0.711643	0.54266	0.413152	0.663186	0.726786	0.601403	0.247598	0.072071	0.000331	0.151826	0.64525	0.562954	0.788284	0.788284
OrthoMCL8378	BTB/POZ domain-containing protein	((((TrRe_0:100,TrVi_0:100)_0:25,TrAt_0:125)_0:132,(Cros_1:238,(FuSo_1:147,(FuGr_0:97,(FuOx_5:25,FuVe_0:25)_1:72)_1:50)_1:91)_1:19)_1:78,(MaOr_0:306,NeCr_0:306)_1:29)_1	0.033		0.5	0.5	0.5	0.5	0.302995	0.54266	0.797462	0.663186	0.726786	0.601403	0.247598	0.636485	5e-06	0.081702	0.64525	0.562954	0.788284	0.788284
OrthoMCL8463	MFS-transporter	((((TrRe_0:100,TrVi_0:100)_0:25,TrAt_0:125)_0:132,(Cros_1:238,(FuSo_1:147,(FuGr_0:97,(FuOx_5:25,FuVe_0:25)_1:72)_1:50)_1:91)_1:19)_1:78,(MaOr_0:306,NeCr_0:306)_1:29)_1	0.033		0.5	0.5	0.5	0.5	0.302995	0.54266	0.797462	0.663186	0.726786	0.601403	0.247598	0.636485	5e-06	0.081702	0.64525	0.562954	0.788284	0.788284
OrthoMCL8510	Glycosyltransferase family 1 (Gtf-like)	((((TrRe_0:100,TrVi_0:100)_0:25,TrAt_0:125)_0:132,(Cros_0:238,(FuSo_0:147,(FuGr_0:97,(FuOx_6:25,FuVe_1:25)_2:72)_1:50)_1:91)_1:19)_1:78,(MaOr_0:306,NeCr_0:306)_1:29)_1	0.027		0.5	0.5	0.5	0.5	0.302995	0.54266	0.413152	0.663186	0.323176	0.601403	0.247598	0.072071	2.3e-05	0.151826	0.64525	0.562954	0.788284	0.788284
OrthoMCL8726	Fungal transcription factor (GAL4-like C6 zinc-type)	((((TrRe_0:100,TrVi_1:100)_1:25,TrAt_1:125)_1:132,(Cros_1:238,(FuSo_0:147,(FuGr_0:97,(FuOx_4:25,FuVe_0:25)_1:72)_1:50)_1:91)_1:19)_1:78,(MaOr_0:306,NeCr_0:306)_1:29)_1	0.038		0.252862	0.674818	0.555002	0.704142	0.711643	0.54266	0.797462	0.663186	0.323176	0.601403	0.247598	0.636485	9e-05	0.081702	0.64525	0.562954	0.788284	0.788284
OrthoMCL8736	Hypothetical protein	((((TrRe_0:100,TrVi_2:100)_1:25,TrAt_0:125)_1:132,(Cros_2:238,(FuSo_0:147,(FuGr_0:97,(FuOx_3:25,FuVe_0:25)_1:72)_1:50)_1:91)_1:19)_1:78,(MaOr_0:306,NeCr_0:306)_1:29)_1	0.03		0.252862	0.093149	0.555002	0.292899	0.711643	0.54266	0.157748	0.663186	0.323176	0.601403	0.247598	0.636485	0.001597	0.081702	0.64525	0.562954	0.788284	0.788284
OrthoMCL8934	Hypothetical protein	((((TrRe_1:100,TrVi_1:100)_1:25,TrAt_0:125)_1:132,(Cros_0:238,(FuSo_0:147,(FuGr_0:97,(FuOx_4:25,FuVe_0:25)_1:72)_1:50)_1:91)_1:19)_1:78,(MaOr_1:306,NeCr_0:306)_1:29)_1	0.039		0.674818	0.674818	0.555002	0.292899	0.711643	0.54266	0.413152	0.663186	0.323176	0.601403	0.247598	0.636485	9e-05	0.081702	0.64525	0.562954	0.410353	0.788284
OrthoMCL8955	DDE superfamily endonuclease	((((TrRe_0:100,TrVi_0:100)_0:25,TrAt_1:125)_1:132,(Cros_0:238,(FuSo_1:147,(FuGr_0:97,(FuOx_5:25,FuVe_0:25)_1:72)_1:50)_1:91)_1:19)_1:78,(MaOr_0:306,NeCr_0:306)_1:29)_1	0.008		0.5	0.5	0.081702	0.704142	0.711643	0.54266	0.413152	0.663186	0.726786	0.601403	0.247598	0.636485	5e-06	0.081702	0.64525	0.562954	0.788284	0.788284
OrthoMCL8959	Calpains, calcium-dependent cytoplasmic cysteine proteinase	((((TrRe_0:100,TrVi_0:100)_0:25,TrAt_0:125)_0:132,(Cros_0:238,(FuSo_1:147,(FuGr_0:97,(FuOx_5:25,FuVe_0:25)_1:72)_1:50)_1:91)_1:19)_1:78,(MaOr_1:306,NeCr_0:306)_1:29)_1	0.032		0.5	0.5	0.5	0.5	0.302995	0.54266	0.413152	0.663186	0.726786	0.601403	0.247598	0.636485	5e-06	0.081702	0.64525	0.562954	0.410353	0.788284
OrthoMCL9601	NAD(P)-binding Rossmann-like domain-containing protein	((((TrRe_0:100,TrVi_0:100)_0:25,TrAt_0:125)_0:132,(Cros_0:238,(FuSo_0:147,(FuGr_1:97,(FuOx_5:25,FuVe_0:25)_1:72)_1:50)_1:91)_1:19)_1:78,(MaOr_0:306,NeCr_0:306)_1:29)_1	0.039		0.5	0.5	0.5	0.5	0.302995	0.54266	0.413152	0.663186	0.323176	0.601403	0.671008	0.636485	5e-06	0.081702	0.64525	0.562954	0.788284	0.788284
OrthoMCL9695	Hypothetical protein	((((TrRe_0:100,TrVi_0:100)_0:25,TrAt_0:125)_0:132,(Cros_0:238,(FuSo_0:147,(FuGr_1:97,(FuOx_5:25,FuVe_0:25)_1:72)_1:50)_1:91)_1:19)_1:78,(MaOr_0:306,NeCr_0:306)_1:29)_1	0.039		0.5	0.5	0.5	0.5	0.302995	0.54266	0.413152	0.663186	0.323176	0.601403	0.671008	0.636485	5e-06	0.081702	0.64525	0.562954	0.788284	0.788284
OrthoMCL9736	TAP-like peptidase	((((TrRe_0:100,TrVi_0:100)_0:25,TrAt_0:125)_0:132,(Cros_0:238,(FuSo_1:147,(FuGr_0:97,(FuOx_5:25,FuVe_0:25)_1:72)_1:50)_1:91)_1:19)_1:78,(MaOr_0:306,NeCr_0:306)_1:29)_1	0.03		0.5	0.5	0.5	0.5	0.302995	0.54266	0.413152	0.663186	0.726786	0.601403	0.247598	0.636485	5e-06	0.081702	0.64525	0.562954	0.788284	0.788284
OrthoMCL9740	Hypothetical protein	((((TrRe_0:100,TrVi_0:100)_0:25,TrAt_0:125)_0:132,(Cros_0:238,(FuSo_0:147,(FuGr_0:97,(FuOx_5:25,FuVe_0:25)_1:72)_1:50)_1:91)_1:19)_1:78,(MaOr_1:306,NeCr_0:306)_1:29)_1	0.022		0.5	0.5	0.5	0.5	0.302995	0.54266	0.413152	0.663186	0.323176	0.601403	0.247598	0.636485	5e-06	0.081702	0.64525	0.562954	0.410353	0.788284
OrthoMCL9742	Integrase	((((TrRe_0:100,TrVi_0:100)_0:25,TrAt_1:125)_1:132,(Cros_0:238,(FuSo_0:147,(FuGr_0:97,(FuOx_5:25,FuVe_0:25)_1:72)_1:50)_1:91)_1:19)_1:78,(MaOr_0:306,NeCr_0:306)_1:29)_1	0.006		0.5	0.5	0.081702	0.704142	0.711643	0.54266	0.413152	0.663186	0.323176	0.601403	0.247598	0.636485	5e-06	0.081702	0.64525	0.562954	0.788284	0.788284
OrthoMCL9745	Hydroxymethylglutaryl-coenzyme A reductase	((((TrRe_0:100,TrVi_0:100)_0:25,TrAt_0:125)_0:132,(Cros_0:238,(FuSo_1:147,(FuGr_0:97,(FuOx_5:25,FuVe_0:25)_1:72)_1:50)_1:91)_1:19)_1:78,(MaOr_0:306,NeCr_0:306)_1:29)_1	0.03		0.5	0.5	0.5	0.5	0.302995	0.54266	0.413152	0.663186	0.726786	0.601403	0.247598	0.636485	5e-06	0.081702	0.64525	0.562954	0.788284	0.788284
OrthoMCL9746	Peroxisomal acyl-CoA oxidase	((((TrRe_0:100,TrVi_0:100)_0:25,TrAt_0:125)_0:132,(Cros_0:238,(FuSo_1:147,(FuGr_0:97,(FuOx_5:25,FuVe_0:25)_1:72)_1:50)_1:91)_1:19)_1:78,(MaOr_0:306,NeCr_0:306)_1:29)_1	0.03		0.5	0.5	0.5	0.5	0.302995	0.54266	0.413152	0.663186	0.726786	0.601403	0.247598	0.636485	5e-06	0.081702	0.64525	0.562954	0.788284	0.788284
OrthoMCL9766	Methyltransferase domain-containing protein	((((TrRe_0:100,TrVi_0:100)_0:25,TrAt_0:125)_0:132,(Cros_0:238,(FuSo_1:147,(FuGr_0:97,(FuOx_5:25,FuVe_0:25)_1:72)_1:50)_1:91)_1:19)_1:78,(MaOr_0:306,NeCr_0:306)_1:29)_1	0.03		0.5	0.5	0.5	0.5	0.302995	0.54266	0.413152	0.663186	0.726786	0.601403	0.247598	0.636485	5e-06	0.081702	0.64525	0.562954	0.788284	0.788284
