# Supplementary material for: Insights on the Evolution of Mycoparasitism from the Genome of Clonostachys rosea
Source: Genome Biol Evol. 2015 Jan 8;7(2):465–80. doi: 10.1093/gbe/evu292 (PMC4350171; doi:10.1093/gbe/evu292)
Supplement: Supplementary Data [file supp_evu292_Supplementary_file_S4.xlsx]

## Sheet: Sheet1
C. rosea protein id	CAZy module(s) with subfamily indicated	Putative function	notes
BN869_T00009322_1	AA1_2	Ferroxidase
BN869_T00006815_1	AA1_2	Ferroxidase
BN869_T00005304_1	AA1_2	Ferroxidase
BN869_T00013350_1	AA1_3	Laccase-like multicopper oxidase
BN869_T00005008_1	AA1_3	Laccase-like multicopper oxidase
BN869_T00012585_1	AA1_3	Laccase-like multicopper oxidase
BN869_T00005252_1	AA1_3	Laccase-like multicopper oxidase
BN869_T00002609_1	AA1_dist	Multicopper oxidase
BN869_T00002285_1	AA1_dist	Multicopper oxidase
BN869_T00005025_1	AA1_dist	Multicopper oxidase
BN869_T00001812_1	AA1_dist	Multicopper oxidase
BN869_T00008464_1	AA1_dist	Multicopper oxidase
BN869_T00001558_1	AA2_dist	Peroxidase
BN869_T00012491_1	AA2_dist	Peroxidase
BN869_T00003090_1	AA3_1	Cellobiose dehydrogenase
BN869_T00007135_1	AA3_2	GMC oxidoreductase	fragment N-term/C-term;
BN869_T00006442_1	AA3_2	GMC oxidoreductase	fragment N-term/C-term;
BN869_T00013732_1	AA3_2	GMC oxidoreductase	fragment N-term;
BN869_T00013557_1	AA3_2	GMC oxidoreductase
BN869_T00002286_1	AA3_2	GMC oxidoreductase
BN869_T00013773_1	AA3_2	GMC oxidoreductase
BN869_T00002601_1	AA3_2	GMC oxidoreductase
BN869_T00007228_1	AA3_2	GMC oxidoreductase
BN869_T00000961_1	AA3_2	GMC oxidoreductase
BN869_T00000967_1	AA3_2	GMC oxidoreductase
BN869_T00013723_1	AA3_2	GMC oxidoreductase
BN869_T00008563_1	AA3_2	GMC oxidoreductase
BN869_T00013576_1	AA3_2	GMC oxidoreductase
BN869_T00010498_1	AA3_2	GMC oxidoreductase
BN869_T00002090_1	AA3_2	GMC oxidoreductase
BN869_T00012349_1	AA3_2	GMC oxidoreductase
BN869_T00008179_1	AA3_2	GMC oxidoreductase
BN869_T00013718_1	AA3_2	GMC oxidoreductase
BN869_T00011788_1	AA3_2	GMC oxidoreductase
BN869_T00008263_1	AA3_2	GMC oxidoreductase
BN869_T00008783_1	AA3_2	GMC oxidoreductase
BN869_T00008832_1	AA3_2	GMC oxidoreductase
BN869_T00011677_1	AA3_2	GMC oxidoreductase
BN869_T00005516_1	AA3_2	GMC oxidoreductase
BN869_T00006374_1	AA3_2	GMC oxidoreductase
BN869_T00011352_1	AA3_2	GMC oxidoreductase
BN869_T00013782_1	AA3_2	GMC oxidoreductase
BN869_T00007898_1	AA3_2-AA3_2	GMC oxidoreductase	splicing problem;
BN869_T00002065_1	AA3_3	Alcohol oxidase
BN869_T00012580_1	AA3_3	Alcohol oxidase
BN869_T00012569_1	AA3_3	Alcohol oxidase
BN869_T00013836_1	AA3_3	Alcohol oxidase
BN869_T00007808_1	AA3_3	Alcohol oxidase
BN869_T00005026_1	AA3_dist	GMC oxidoreductase
BN869_T00009876_1	AA3_dist	GMC oxidoreductase
BN869_T00007283_1	AA4	Vanillyl alcohol oxidase
BN869_T00013428_1	AA4	Vanillyl alcohol oxidase
BN869_T00006054_1	AA6	Benzoquinone reductase	fragment N-term/C-term; splicing problem;
BN869_T00006576_1	AA7	Glucooligosaccharide oxidase
BN869_T00008192_1	AA7	Glucooligosaccharide oxidase	splicing problem;
BN869_T00000857_1	AA8	Iron reductase domain protein	fragment N-term;
BN869_T00009728_1	AA8	Iron reductase domain protein
BN869_T00005614_1	AA8	Iron reductase domain protein
BN869_T00010952_1	AA8	Iron reductase domain protein
BN869_T00010456_1	AA8	Iron reductase domain protein
BN869_T00010577_1	AA8	Iron reductase domain protein
BN869_T00002930_1	AA8	Iron reductase domain protein
BN869_T00006995_1	AA8-AA3_1-CBM1	Iron reductase domain / Cellobiose dehydrogenase / Carbohydrate-Binding Module Family 1 protein
BN869_T00012438_1	AA8-AA3_1-CBM1	Iron reductase domain / Cellobiose dehydrogenase / Carbohydrate-Binding Module Family 1 protein
BN869_T00004830_1	AA9	Auxilliary Activities Family 9 protein (formerly GH61)
BN869_T00008437_1	AA9	Auxilliary Activities Family 9 protein (formerly GH61)
BN869_T00011642_1	AA9	Auxilliary Activities Family 9 protein (formerly GH61)
BN869_T00011075_1	AA9	Auxilliary Activities Family 9 protein (formerly GH61)	fragment C-term;
BN869_T00009614_1	AA9	Auxilliary Activities Family 9 protein (formerly GH61)	splicing problem;
BN869_T00007609_1	AA9	Auxilliary Activities Family 9 protein (formerly GH61)	splicing problem;
BN869_T00000392_1	AA9	Auxilliary Activities Family 9 protein (formerly GH61)
BN869_T00010669_1	AA9	Auxilliary Activities Family 9 protein (formerly GH61)
BN869_T00008174_1	AA9	Auxilliary Activities Family 9 protein (formerly GH61)
BN869_T00007316_1	AA9	Auxilliary Activities Family 9 protein (formerly GH61)
BN869_T00013142_1	AA9	Auxilliary Activities Family 9 protein (formerly GH61)
BN869_T00009865_1	AA9	Auxilliary Activities Family 9 protein (formerly GH61)
BN869_T00005401_1	AA9	Auxilliary Activities Family 9 protein (formerly GH61)
BN869_T00013771_1	AA9	Auxilliary Activities Family 9 protein (formerly GH61)
BN869_T00013725_1	AA9	Auxilliary Activities Family 9 protein (formerly GH61)
BN869_T00013716_1	AA9	Auxilliary Activities Family 9 protein (formerly GH61)
BN869_T00003371_1	AA9	Auxilliary Activities Family 9 protein (formerly GH61)
BN869_T00010170_1	AA9	Auxilliary Activities Family 9 protein (formerly GH61)
BN869_T00003110_1	AA9	Auxilliary Activities Family 9 protein (formerly GH61)
BN869_T00009363_1	AA9	Auxilliary Activities Family 9 protein (formerly GH61)
BN869_T00009303_1	AA9	Auxilliary Activities Family 9 protein (formerly GH61)
BN869_T00010734_1	AA9	Auxilliary Activities Family 9 protein (formerly GH61)
BN869_T00005271_1	AA9	Auxilliary Activities Family 9 protein (formerly GH61)
BN869_T00007911_1	AA9	Auxilliary Activities Family 9 protein (formerly GH61)
BN869_T00008227_1	AA9	Auxilliary Activities Family 9 protein (formerly GH61)
BN869_T00012169_1	AA9	Auxilliary Activities Family 9 protein (formerly GH61)
BN869_T00010917_1	AA9	Auxilliary Activities Family 9 protein (formerly GH61)
BN869_T00012905_1	AA9	Auxilliary Activities Family 9 protein (formerly GH61)
BN869_T00011644_1	CBM1	Carbohydrate-Binding Module Family 1 protein	fragment N-term;
BN869_T00000971_1	CBM1	Carbohydrate-Binding Module Family 1 protein
BN869_T00010985_1	CBM1	Carbohydrate-Binding Module Family 1 protein
BN869_T00006482_1	CBM18-CE4	Carbohydrate-Binding Module Family 18 / Carbohydrate Esterase Family 4 protein
BN869_T00005205_1	CBM18-GH16	Carbohydrate-Binding Module Family 18 / Glycoside Hydrolase Family 16 protein
BN869_T00007410_1	CBM1-CE16	Carbohydrate-Binding Module Family 1 / Carbohydrate Esterase Family 16 protein
BN869_T00007663_1	CBM1-GH5_4	Carbohydrate-Binding Module Family 1 / Glycoside Hydrolase Family 5 protein
BN869_T00002091_1	CBM1-GH5_5	Carbohydrate-Binding Module Family 1 / Glycoside Hydrolase Family 5 protein
BN869_T00012943_1	CBM1-GH5_7	Carbohydrate-Binding Module Family 1 / Glycoside Hydrolase Family 5 protein
BN869_T00008108_1	CBM1-GH6	Carbohydrate-Binding Module Family 1 / Glycoside Hydrolase Family 6 protein
BN869_T00007566_1	CBM1-PL1_9	Carbohydrate-Binding Module Family 1 / Polysaccharide Lyase Family 1 protein
BN869_T00008054_1	CBM21	Carbohydrate-Binding Module Family 21 protein
BN869_T00005742_1	CBM35-GH26	Carbohydrate-Binding Module Family 35 / Glycoside Hydrolase Family 26 protein
BN869_T00010665_1	CBM35-GH26	Carbohydrate-Binding Module Family 35 / Glycoside Hydrolase Family 26 protein
BN869_T00003650_1	CBM48	Carbohydrate-Binding Module Family 48 protein
BN869_T00009240_1	CBM48	Carbohydrate-Binding Module Family 48 protein
BN869_T00004548_1	CBM48-GH13_8	Carbohydrate-Binding Module Family 48 / Glycoside Hydrolase Family 13 protein
BN869_T00000568_1	CBM50	Carbohydrate-Binding Module Family 50 protein
BN869_T00006500_1	CBM50	Carbohydrate-Binding Module Family 50 protein
BN869_T00003743_1	CBM50-CBM50-CBM18-GH18	Carbohydrate-Binding Module Family 50 / Carbohydrate-Binding Module Family 18 / Glycoside Hydrolase Family 18 protein
BN869_T00010928_1	CBM67-GH78	Carbohydrate-Binding Module Family 67 / Glycoside Hydrolase Family 78 protein
BN869_T00002248_1	CBM67-GH78	Carbohydrate-Binding Module Family 67 / Glycoside Hydrolase Family 78 protein
BN869_T00010325_1	CBM67-GH78	Carbohydrate-Binding Module Family 67 / Glycoside Hydrolase Family 78 protein
BN869_T00011792_1	CBM67-GH78	Carbohydrate-Binding Module Family 67 / Glycoside Hydrolase Family 78 protein
BN869_T00011650_1	CBM67-GH78	Carbohydrate-Binding Module Family 67 / Glycoside Hydrolase Family 78 protein
BN869_T00002523_1	CE1	Carbohydrate Esterase Family 1 protein
BN869_T00002546_1	CE1	Carbohydrate Esterase Family 1 protein
BN869_T00002385_1	CE1	Carbohydrate Esterase Family 1 protein
BN869_T00002057_1	CE1	Carbohydrate Esterase Family 1 protein
BN869_T00012396_1	CE1	Carbohydrate Esterase Family 1 protein
BN869_T00008188_1	CE1	Carbohydrate Esterase Family 1 protein
BN869_T00008462_1	CE1	Carbohydrate Esterase Family 1 protein
BN869_T00008324_1	CE1	Carbohydrate Esterase Family 1 protein
BN869_T00008762_1	CE1	Carbohydrate Esterase Family 1 protein
BN869_T00012998_1	CE12	Carbohydrate Esterase Family 12 protein
BN869_T00007939_1	CE12	Carbohydrate Esterase Family 12 protein
BN869_T00007134_1	CE12	Carbohydrate Esterase Family 12 protein
BN869_T00009278_1	CE12	Carbohydrate Esterase Family 12 protein
BN869_T00008282_1	CE12	Carbohydrate Esterase Family 12 protein
BN869_T00012951_1	CE12	Carbohydrate Esterase Family 12 protein
BN869_T00002377_1	CE15	Carbohydrate Esterase Family 15 protein
BN869_T00000491_1	CE16	Carbohydrate Esterase Family 16 protein
BN869_T00010358_1	CE16	Carbohydrate Esterase Family 16 protein
BN869_T00008148_1	CE16	Carbohydrate Esterase Family 16 protein
BN869_T00008412_1	CE16	Carbohydrate Esterase Family 16 protein
BN869_T00010585_1	CE16	Carbohydrate Esterase Family 16 protein
BN869_T00006851_1	CE16	Carbohydrate Esterase Family 16 protein
BN869_T00012151_1	CE16	Carbohydrate Esterase Family 16 protein
BN869_T00003913_1	CE16	Carbohydrate Esterase Family 16 protein
BN869_T00011633_1	CE1-CBM1	Carbohydrate Esterase Family 1 / Carbohydrate-Binding Module Family 1 protein
BN869_T00013003_1	CE3	Carbohydrate Esterase Family 3 protein
BN869_T00010933_1	CE3	Carbohydrate Esterase Family 3 protein
BN869_T00010169_1	CE3	Carbohydrate Esterase Family 3 protein
BN869_T00007310_1	CE3	Carbohydrate Esterase Family 3 protein
BN869_T00002213_1	CE3	Carbohydrate Esterase Family 3 protein
BN869_T00008566_1	CE3	Carbohydrate Esterase Family 3 protein
BN869_T00008143_1	CE3	Carbohydrate Esterase Family 3 protein
BN869_T00012456_1	CE3	Carbohydrate Esterase Family 3 protein
BN869_T00012976_1	CE3	Carbohydrate Esterase Family 3 protein
BN869_T00005440_1	CE3	Carbohydrate Esterase Family 3 protein
BN869_T00003888_1	CE4	Carbohydrate Esterase Family 4 protein	fragment N-term/C-term;
BN869_T00010109_1	CE4	Carbohydrate Esterase Family 4 protein
BN869_T00005362_1	CE4	Carbohydrate Esterase Family 4 protein
BN869_T00002946_1	CE4	Carbohydrate Esterase Family 4 protein
BN869_T00004352_1	CE5	Carbohydrate Esterase Family 5 protein
BN869_T00004336_1	CE5	Carbohydrate Esterase Family 5 protein
BN869_T00002626_1	CE5	Carbohydrate Esterase Family 5 protein
BN869_T00007329_1	CE5	Carbohydrate Esterase Family 5 protein
BN869_T00007383_1	CE5	Carbohydrate Esterase Family 5 protein
BN869_T00010378_1	CE5	Carbohydrate Esterase Family 5 protein
BN869_T00002056_1	CE5	Carbohydrate Esterase Family 5 protein
BN869_T00009540_1	CE5	Carbohydrate Esterase Family 5 protein
BN869_T00010055_1	CE5	Carbohydrate Esterase Family 5 protein
BN869_T00006896_1	CE5	Carbohydrate Esterase Family 5 protein
BN869_T00007442_1	CE5	Carbohydrate Esterase Family 5 protein
BN869_T00006528_1	CE5	Carbohydrate Esterase Family 5 protein
BN869_T00007127_1	CE8	Carbohydrate Esterase Family 8 protein
BN869_T00005399_1	CE8	Carbohydrate Esterase Family 8 protein
BN869_T00000002_1	CE8-PL1	Carbohydrate Esterase Family 8 / Polysaccharide Lyase Family 1 protein	fragment C-term;
BN869_T00007731_1	CE9	Carbohydrate Esterase Family 9 protein
BN869_T00012719_1	CE9	Carbohydrate Esterase Family 9 protein
BN869_T00002594_1	EXPN	Distantly related to plant expansins
BN869_T00000482_1	EXPN	Distantly related to plant expansins
BN869_T00003877_1	EXPN	Distantly related to plant expansins
BN869_T00012826_1	EXPN	Distantly related to plant expansins
BN869_T00006917_1	EXPN	Distantly related to plant expansins
BN869_T00013712_1	EXPN	Distantly related to plant expansins
BN869_T00005186_1	EXPN-CBM63	Distantly related to plant expansins / Carbohydrate-Binding Module Family 63 protein
BN869_T00012048_1	GH1	Glycoside Hydrolase Family 1 protein	fragment C-term; splicing problem;
BN869_T00012049_1	GH1	Glycoside Hydrolase Family 1 protein	fragment N-term/C-term;
BN869_T00012050_1	GH1	Glycoside Hydrolase Family 1 protein	fragment N-term;
BN869_T00013347_1	GH1	Glycoside Hydrolase Family 1 protein
BN869_T00011474_1	GH1	Glycoside Hydrolase Family 1 protein
BN869_T00001376_1	GH1	Glycoside Hydrolase Family 1 protein
BN869_T00011006_1	GH1	Glycoside Hydrolase Family 1 protein
BN869_T00011083_1	GH1	Glycoside Hydrolase Family 1 protein
BN869_T00013634_1	GH1	Glycoside Hydrolase Family 1 protein
BN869_T00005784_1	GH10	Glycoside Hydrolase Family 10 protein
BN869_T00002256_1	GH10	Glycoside Hydrolase Family 10 protein
BN869_T00008189_1	GH10	Glycoside Hydrolase Family 10 protein
BN869_T00012416_1	GH10	Glycoside Hydrolase Family 10 protein
BN869_T00006537_1	GH10	Glycoside Hydrolase Family 10 protein
BN869_T00000502_1	GH10	Glycoside Hydrolase Family 10 protein
BN869_T00011736_1	GH105	Glycoside Hydrolase Family 105 protein	fragment C-term;
BN869_T00003909_1	GH105	Glycoside Hydrolase Family 105 protein	fragment N-term;
BN869_T00012162_1	GH105	Glycoside Hydrolase Family 105 protein
BN869_T00012673_1	GH105	Glycoside Hydrolase Family 105 protein
BN869_T00013240_1	GH105	Glycoside Hydrolase Family 105 protein
BN869_T00006577_1	GH11	Glycoside Hydrolase Family 11 protein
BN869_T00012338_1	GH11	Glycoside Hydrolase Family 11 protein
BN869_T00002620_1	GH114	Glycoside Hydrolase Family 114 protein
BN869_T00000899_1	GH114	Glycoside Hydrolase Family 114 protein
BN869_T00009243_1	GH114	Glycoside Hydrolase Family 114 protein
BN869_T00012155_1	GH114	Glycoside Hydrolase Family 114 protein
BN869_T00007519_1	GH114	Glycoside Hydrolase Family 114 protein
BN869_T00012991_1	GH115	Glycoside Hydrolase Family 115 protein
BN869_T00004834_1	GH115	Glycoside Hydrolase Family 115 protein
BN869_T00007506_1	GH115	Glycoside Hydrolase Family 115 protein
BN869_T00005942_1	GH12	Glycoside Hydrolase Family 12 protein	fragment N-term;
BN869_T00008452_1	GH12	Glycoside Hydrolase Family 12 protein	fragment N-term;
BN869_T00013013_1	GH12	Glycoside Hydrolase Family 12 protein	splicing problem;
BN869_T00003859_1	GH12	Glycoside Hydrolase Family 12 protein
BN869_T00010561_1	GH12	Glycoside Hydrolase Family 12 protein
BN869_T00009976_1	GH12	Glycoside Hydrolase Family 12 protein
BN869_T00005329_1	GH12	Glycoside Hydrolase Family 12 protein
BN869_T00010219_1	GH12	Glycoside Hydrolase Family 12 protein
BN869_T00010512_1	GH12	Glycoside Hydrolase Family 12 protein
BN869_T00011110_1	GH12	Glycoside Hydrolase Family 12 protein
BN869_T00010616_1	GH121-CBM13	Glycoside Hydrolase Family 121 / Carbohydrate-Binding Module Family 13 protein	fragment N-term;
BN869_T00012733_1	GH125	Glycoside Hydrolase Family 125 protein
BN869_T00007551_1	GH125	Glycoside Hydrolase Family 125 protein
BN869_T00011752_1	GH127	Glycoside Hydrolase Family 127 protein
BN869_T00013035_1	GH128	Glycoside Hydrolase Family 128 protein	fragment N-term;
BN869_T00005807_1	GH128	Glycoside Hydrolase Family 128 protein
BN869_T00001826_1	GH128	Glycoside Hydrolase Family 128 protein
BN869_T00009917_1	GH12-CBM1	Glycoside Hydrolase Family 12 / Carbohydrate-Binding Module Family 1 protein
BN869_T00008992_1	GH13_1	Glycoside Hydrolase Family 13 protein
BN869_T00004775_1	GH13_25	Glycoside Hydrolase Family 13 protein
BN869_T00013997_1	GH13_40	Glycoside Hydrolase Family 13 protein
BN869_T00001582_1	GH13_40	Glycoside Hydrolase Family 13 protein
BN869_T00012362_1	GH13_40	Glycoside Hydrolase Family 13 protein
BN869_T00012838_1	GH13_40	Glycoside Hydrolase Family 13 protein
BN869_T00013603_1	GH13_40	Glycoside Hydrolase Family 13 protein
BN869_T00008578_1	GH13_5	Glycoside Hydrolase Family 13 protein
BN869_T00007146_1	GH13_5	Glycoside Hydrolase Family 13 protein
BN869_T00005786_1	GH131	Glycoside Hydrolase Family 131 protein
BN869_T00009450_1	GH131	Glycoside Hydrolase Family 131 protein
BN869_T00011563_1	GH132	Glycoside Hydrolase Family 132 protein
BN869_T00000263_1	GH132	Glycoside Hydrolase Family 132 protein
BN869_T00003229_1	GH15	Glycoside Hydrolase Family 15 protein
BN869_T00010712_1	GH15-CBM20	Glycoside Hydrolase Family 15 / Carbohydrate-Binding Module Family 20 protein
BN869_T00013786_1	GH16	Glycoside Hydrolase Family 16 protein	fragment N-term;
BN869_T00014097_1	GH16	Glycoside Hydrolase Family 16 protein
BN869_T00007841_1	GH16	Glycoside Hydrolase Family 16 protein
BN869_T00007945_1	GH16	Glycoside Hydrolase Family 16 protein
BN869_T00003280_1	GH16	Glycoside Hydrolase Family 16 protein
BN869_T00003293_1	GH16	Glycoside Hydrolase Family 16 protein
BN869_T00012214_1	GH16	Glycoside Hydrolase Family 16 protein
BN869_T00002736_1	GH16	Glycoside Hydrolase Family 16 protein
BN869_T00002228_1	GH16	Glycoside Hydrolase Family 16 protein
BN869_T00000338_1	GH16	Glycoside Hydrolase Family 16 protein
BN869_T00000977_1	GH16	Glycoside Hydrolase Family 16 protein
BN869_T00004908_1	GH16	Glycoside Hydrolase Family 16 protein
BN869_T00006580_1	GH16	Glycoside Hydrolase Family 16 protein
BN869_T00010484_1	GH16	Glycoside Hydrolase Family 16 protein
BN869_T00009463_1	GH16	Glycoside Hydrolase Family 16 protein
BN869_T00008857_1	GH16	Glycoside Hydrolase Family 16 protein
BN869_T00001171_1	GH16	Glycoside Hydrolase Family 16 protein
BN869_T00001193_1	GH16	Glycoside Hydrolase Family 16 protein
BN869_T00001505_1	GH16	Glycoside Hydrolase Family 16 protein
BN869_T00008438_1	GH16	Glycoside Hydrolase Family 16 protein
BN869_T00013805_1	GH16	Glycoside Hydrolase Family 16 protein
BN869_T00012055_1	GH16	Glycoside Hydrolase Family 16 protein
BN869_T00013682_1	GH16	Glycoside Hydrolase Family 16 protein
BN869_T00013231_1	GH16	Glycoside Hydrolase Family 16 protein
BN869_T00011022_1	GH16	Glycoside Hydrolase Family 16 protein
BN869_T00011407_1	GH16	Glycoside Hydrolase Family 16 protein
BN869_T00011409_1	GH16	Glycoside Hydrolase Family 16 protein
BN869_T00011461_1	GH16	Glycoside Hydrolase Family 16 protein
BN869_T00011353_1	GH16	Glycoside Hydrolase Family 16 protein
BN869_T00003450_1	GH17	Glycoside Hydrolase Family 17 protein
BN869_T00000082_1	GH17	Glycoside Hydrolase Family 17 protein
BN869_T00001565_1	GH17	Glycoside Hydrolase Family 17 protein
BN869_T00003224_1	GH18 (group A)	Glycoside Hydrolase Family 18 protein	fragment C-term;
BN869_T00003743_1	GH18 (group C)	Glycoside Hydrolase Family 18 protein
BN869_T00007570_1	GH18 (group B)	Glycoside Hydrolase Family 18 protein	splicing problem;
BN869_T00010273_1	GH18 (group A)	Glycoside Hydrolase Family 18 protein	splicing problem;
BN869_T00010790_1	GH18 (group A)	Glycoside Hydrolase Family 18 protein
BN869_T00000958_1	GH18 (related to group B, horizontal gene transfer)	Glycoside Hydrolase Family 18 protein
BN869_T00012877_1	GH18 (related to group B, ENGases)	Glycoside Hydrolase Family 18 protein
BN869_T00003405_1	GH18 (group A)	Glycoside Hydrolase Family 18 protein
BN869_T00006001_1	GH18 (group A)	Glycoside Hydrolase Family 18 protein
BN869_T00004883_1	GH18 (group B)	Glycoside Hydrolase Family 18 protein
BN869_T00008613_1	GH18 (group A)	Glycoside Hydrolase Family 18 protein
BN869_T00013157_1	GH18 (group A)	Glycoside Hydrolase Family 18 protein
BN869_T00006501_1	GH18 (group C)	Glycoside Hydrolase Family 18 protein
BN869_T00014167_1	GH18 (group A)	Glycoside Hydrolase Family 18 protein
BN869_T00013623_1	GH2	Glycoside Hydrolase Family 2 protein
BN869_T00009029_1	GH2	Glycoside Hydrolase Family 2 protein
BN869_T00002237_1	GH2	Glycoside Hydrolase Family 2 protein
BN869_T00002431_1	GH2	Glycoside Hydrolase Family 2 protein
BN869_T00003758_1	GH2	Glycoside Hydrolase Family 2 protein
BN869_T00010326_1	GH2	Glycoside Hydrolase Family 2 protein
BN869_T00004233_1	GH2	Glycoside Hydrolase Family 2 protein
BN869_T00010437_1	GH2	Glycoside Hydrolase Family 2 protein
BN869_T00001429_1	GH2	Glycoside Hydrolase Family 2 protein
BN869_T00014048_1	GH2	Glycoside Hydrolase Family 2 protein
BN869_T00011047_1	GH2	Glycoside Hydrolase Family 2 protein
BN869_T00006469_1	GH2	Glycoside Hydrolase Family 2 protein
BN869_T00012642_1	GH2	Glycoside Hydrolase Family 2 protein
BN869_T00012287_1	GH2	Glycoside Hydrolase Family 2 protein
BN869_T00012176_1	GH2	Glycoside Hydrolase Family 2 protein
BN869_T00011265_1	GH2	Glycoside Hydrolase Family 2 protein
BN869_T00000718_1	GH20	Glycoside Hydrolase Family 20 protein	fragment C-term;
BN869_T00005219_1	GH20	Glycoside Hydrolase Family 20 protein	fragment C-term;
BN869_T00013888_1	GH20	Glycoside Hydrolase Family 20 protein	fragment N-term/C-term;
BN869_T00010034_1	GH20	Glycoside Hydrolase Family 20 protein
BN869_T00011039_1	GH20	Glycoside Hydrolase Family 20 protein
BN869_T00004482_1	GH24	Glycoside Hydrolase Family 24 protein
BN869_T00011134_1	GH25	Glycoside Hydrolase Family 25 protein
BN869_T00013620_1	GH27	Glycoside Hydrolase Family 27 protein
BN869_T00004442_1	GH27	Glycoside Hydrolase Family 27 protein
BN869_T00005322_1	GH27	Glycoside Hydrolase Family 27 protein
BN869_T00012526_1	GH27-CBM35	Glycoside Hydrolase Family 27 / Carbohydrate-Binding Module Family 35 protein
BN869_T00006450_1	GH28	Glycoside Hydrolase Family 28 protein	fragment N-term;
BN869_T00004353_1	GH28	Glycoside Hydrolase Family 28 protein
BN869_T00002339_1	GH28	Glycoside Hydrolase Family 28 protein
BN869_T00000016_1	GH28	Glycoside Hydrolase Family 28 protein
BN869_T00009903_1	GH28	Glycoside Hydrolase Family 28 protein
BN869_T00003891_1	GH28	Glycoside Hydrolase Family 28 protein
BN869_T00002020_1	GH28	Glycoside Hydrolase Family 28 protein
BN869_T00008078_1	GH28	Glycoside Hydrolase Family 28 protein
BN869_T00008124_1	GH28	Glycoside Hydrolase Family 28 protein
BN869_T00008511_1	GH28	Glycoside Hydrolase Family 28 protein
BN869_T00008321_1	GH28	Glycoside Hydrolase Family 28 protein
BN869_T00010670_1	GH28	Glycoside Hydrolase Family 28 protein
BN869_T00002603_1	GH29	Glycoside Hydrolase Family 29 protein	fragment N-term/C-term;
BN869_T00012239_1	GH3	Glycoside Hydrolase Family 3 protein
BN869_T00002751_1	GH3	Glycoside Hydrolase Family 3 protein
BN869_T00005801_1	GH3	Glycoside Hydrolase Family 3 protein
BN869_T00013948_1	GH3	Glycoside Hydrolase Family 3 protein
BN869_T00002249_1	GH3	Glycoside Hydrolase Family 3 protein
BN869_T00002325_1	GH3	Glycoside Hydrolase Family 3 protein
BN869_T00000709_1	GH3	Glycoside Hydrolase Family 3 protein
BN869_T00012635_1	GH3	Glycoside Hydrolase Family 3 protein
BN869_T00008526_1	GH3	Glycoside Hydrolase Family 3 protein
BN869_T00007083_1	GH3	Glycoside Hydrolase Family 3 protein
BN869_T00012836_1	GH3	Glycoside Hydrolase Family 3 protein
BN869_T00013226_1	GH3	Glycoside Hydrolase Family 3 protein
BN869_T00012718_1	GH3	Glycoside Hydrolase Family 3 protein
BN869_T00012716_1	GH3	Glycoside Hydrolase Family 3 protein
BN869_T00012938_1	GH3	Glycoside Hydrolase Family 3 protein
BN869_T00013484_1	GH3	Glycoside Hydrolase Family 3 protein
BN869_T00011641_1	GH3	Glycoside Hydrolase Family 3 protein
BN869_T00012451_1	GH3	Glycoside Hydrolase Family 3 protein
BN869_T00005524_1	GH3	Glycoside Hydrolase Family 3 protein
BN869_T00006377_1	GH3	Glycoside Hydrolase Family 3 protein
BN869_T00011266_1	GH3	Glycoside Hydrolase Family 3 protein
BN869_T00005327_1	GH3	Glycoside Hydrolase Family 3 protein
BN869_T00004357_1	GH3	Glycoside Hydrolase Family 3 protein
BN869_T00004373_1	GH3	Glycoside Hydrolase Family 3 protein
BN869_T00006653_1	GH3	Glycoside Hydrolase Family 3 protein
BN869_T00006963_1	GH3	Glycoside Hydrolase Family 3 protein
BN869_T00013308_1	GH3	Glycoside Hydrolase Family 3 protein
BN869_T00008587_1	GH30_5	Glycoside Hydrolase Family 30 protein
BN869_T00005458_1	GH30_7	Glycoside Hydrolase Family 30 protein
BN869_T00013970_1	GH31	Glycoside Hydrolase Family 31 protein	fragment C-term;
BN869_T00012869_1	GH31	Glycoside Hydrolase Family 31 protein	splicing problem;
BN869_T00012232_1	GH31	Glycoside Hydrolase Family 31 protein
BN869_T00005760_1	GH31	Glycoside Hydrolase Family 31 protein
BN869_T00009072_1	GH31	Glycoside Hydrolase Family 31 protein
BN869_T00013641_1	GH31	Glycoside Hydrolase Family 31 protein
BN869_T00006239_1	GH31	Glycoside Hydrolase Family 31 protein
BN869_T00006275_1	GH31	Glycoside Hydrolase Family 31 protein
BN869_T00011828_1	GH31	Glycoside Hydrolase Family 31 protein
BN869_T00010023_1	GH31	Glycoside Hydrolase Family 31 protein
BN869_T00012717_1	GH31	Glycoside Hydrolase Family 31 protein
BN869_T00002049_1	GH31	Glycoside Hydrolase Family 31 protein
BN869_T00010351_1	GH32	Glycoside Hydrolase Family 32 protein
BN869_T00008380_1	GH32	Glycoside Hydrolase Family 32 protein
BN869_T00012495_1	GH32	Glycoside Hydrolase Family 32 protein
BN869_T00002246_1	GH35	Glycoside Hydrolase Family 35 protein	fragment C-term;
BN869_T00010897_1	GH35	Glycoside Hydrolase Family 35 protein	fragment N-term;
BN869_T00014069_1	GH35	Glycoside Hydrolase Family 35 protein	fragment N-term; splicing problem; ;
BN869_T00000714_1	GH35	Glycoside Hydrolase Family 35 protein
BN869_T00005544_1	GH35	Glycoside Hydrolase Family 35 protein
BN869_T00012900_1	GH35	Glycoside Hydrolase Family 35 protein
BN869_T00004370_1	GH36	Glycoside Hydrolase Family 36 protein
BN869_T00005925_1	GH36	Glycoside Hydrolase Family 36 protein
BN869_T00008146_1	GH36	Glycoside Hydrolase Family 36 protein
BN869_T00009067_1	GH37	Glycoside Hydrolase Family 37 protein	fragment C-term;
BN869_T00009180_1	GH37	Glycoside Hydrolase Family 37 protein
BN869_T00001131_1	GH38	Glycoside Hydrolase Family 38 protein
BN869_T00005759_1	GH39	Glycoside Hydrolase Family 39 protein
BN869_T00010519_1	GH39	Glycoside Hydrolase Family 39 protein
BN869_T00009705_1	GH39	Glycoside Hydrolase Family 39 protein
BN869_T00010625_1	GH39	Glycoside Hydrolase Family 39 protein
BN869_T00000037_1	GH43	Glycoside Hydrolase Family 43 protein	fragment C-term;
BN869_T00009842_1	GH43	Glycoside Hydrolase Family 43 protein	fragment N-term;
BN869_T00009340_1	GH43	Glycoside Hydrolase Family 43 protein	fragment N-term;
BN869_T00008140_1	GH43	Glycoside Hydrolase Family 43 protein	fragment N-term;
BN869_T00009904_1	GH43	Glycoside Hydrolase Family 43 protein	real start at Met-15
BN869_T00010171_1	GH43	Glycoside Hydrolase Family 43 protein
BN869_T00007351_1	GH43	Glycoside Hydrolase Family 43 protein
BN869_T00003890_1	GH43	Glycoside Hydrolase Family 43 protein
BN869_T00012671_1	GH43	Glycoside Hydrolase Family 43 protein
BN869_T00011138_1	GH43	Glycoside Hydrolase Family 43 protein
BN869_T00006889_1	GH43	Glycoside Hydrolase Family 43 protein
BN869_T00012198_1	GH43	Glycoside Hydrolase Family 43 protein
BN869_T00007495_1	GH43	Glycoside Hydrolase Family 43 protein
BN869_T00012029_1	GH43	Glycoside Hydrolase Family 43 protein
BN869_T00011178_1	GH43	Glycoside Hydrolase Family 43 protein
BN869_T00013269_1	GH43	Glycoside Hydrolase Family 43 protein
BN869_T00012233_1	GH43-CBM35	Glycoside Hydrolase Family 43 / Carbohydrate-Binding Module Family 35 protein
BN869_T00002940_1	GH43-CBM35	Glycoside Hydrolase Family 43 / Carbohydrate-Binding Module Family 35 protein
BN869_T00005323_1	GH43-CBM6	Glycoside Hydrolase Family 43 / Carbohydrate-Binding Module Family 6 protein	splicing problem;
BN869_T00013270_1	GH43-CBM6	Glycoside Hydrolase Family 43 / Carbohydrate-Binding Module Family 6 protein
BN869_T00013608_1	GH43-CBM66	Glycoside Hydrolase Family 43 / Carbohydrate-Binding Module Family 66 protein
BN869_T00008441_1	GH45	Glycoside Hydrolase Family 45 protein	fragment N-term;
BN869_T00010808_1	GH45	Glycoside Hydrolase Family 45 protein	splicing problem;
BN869_T00008123_1	GH45	Glycoside Hydrolase Family 45 protein
BN869_T00006960_1	GH47	Glycoside Hydrolase Family 47 protein	fragment C-term;
BN869_T00009957_1	GH47	Glycoside Hydrolase Family 47 protein	fragment N-term;
BN869_T00002789_1	GH47	Glycoside Hydrolase Family 47 protein
BN869_T00005851_1	GH47	Glycoside Hydrolase Family 47 protein
BN869_T00000552_1	GH47	Glycoside Hydrolase Family 47 protein
BN869_T00000618_1	GH47	Glycoside Hydrolase Family 47 protein
BN869_T00007147_1	GH47	Glycoside Hydrolase Family 47 protein
BN869_T00009568_1	GH47	Glycoside Hydrolase Family 47 protein
BN869_T00003091_1	GH47	Glycoside Hydrolase Family 47 protein
BN869_T00012464_1	GH47	Glycoside Hydrolase Family 47 protein
BN869_T00013993_1	GH49	Glycoside Hydrolase Family 49 protein
BN869_T00013274_1	GH5	Glycoside Hydrolase Family 5 protein	real start at Met-27
BN869_T00002791_1	GH5_12	Glycoside Hydrolase Family 5 protein
BN869_T00003835_1	GH5_15	Glycoside Hydrolase Family 5 protein
BN869_T00010020_1	GH5_15	Glycoside Hydrolase Family 5 protein
BN869_T00006441_1	GH5_15	Glycoside Hydrolase Family 5 protein
BN869_T00002215_1	GH5_15	Glycoside Hydrolase Family 5 protein
BN869_T00002655_1	GH5_16	Glycoside Hydrolase Family 5 protein
BN869_T00007278_1	GH5_22	Glycoside Hydrolase Family 5 protein
BN869_T00008363_1	GH5_22	Glycoside Hydrolase Family 5 protein
BN869_T00001017_1	GH5_24	Glycoside Hydrolase Family 5 protein
BN869_T00008210_1	GH5_4	Glycoside Hydrolase Family 5 protein	splicing problem;
BN869_T00012503_1	GH5_5	Glycoside Hydrolase Family 5 protein
BN869_T00008118_1	GH5_5	Glycoside Hydrolase Family 5 protein
BN869_T00006860_1	GH5_7	Glycoside Hydrolase Family 5 protein
BN869_T00012707_1	GH5_9	Glycoside Hydrolase Family 5 protein
BN869_T00006306_1	GH51	Glycoside Hydrolase Family 51 protein	fragment C-term;
BN869_T00010427_1	GH51	Glycoside Hydrolase Family 51 protein
BN869_T00007915_1	GH51	Glycoside Hydrolase Family 51 protein
BN869_T00012901_1	GH53	Glycoside Hydrolase Family 53 protein	fragment N-term;
BN869_T00002198_1	GH53	Glycoside Hydrolase Family 53 protein
BN869_T00010745_1	GH54-CBM42	Glycoside Hydrolase Family 54 / Carbohydrate-Binding Module Family 42 protein
BN869_T00010084_1	GH54-CBM42	Glycoside Hydrolase Family 54 / Carbohydrate-Binding Module Family 42 protein
BN869_T00005805_1	GH55	Glycoside Hydrolase Family 55 protein
BN869_T00000063_1	GH55	Glycoside Hydrolase Family 55 protein
BN869_T00004923_1	GH55	Glycoside Hydrolase Family 55 protein
BN869_T00008183_1	GH55	Glycoside Hydrolase Family 55 protein
BN869_T00007123_1	GH6	Glycoside Hydrolase Family 6 protein
BN869_T00006837_1	GH6	Glycoside Hydrolase Family 6 protein
BN869_T00008893_1	GH62	Glycoside Hydrolase Family 62 protein
BN869_T00012749_1	GH62	Glycoside Hydrolase Family 62 protein
BN869_T00012848_1	GH63	Glycoside Hydrolase Family 63 protein
BN869_T00004637_1	GH64	Glycoside Hydrolase Family 64 protein
BN869_T00011203_1	GH64	Glycoside Hydrolase Family 64 protein
BN869_T00008648_1	GH64	Glycoside Hydrolase Family 64 protein
BN869_T00006649_1	GH64	Glycoside Hydrolase Family 64 protein
BN869_T00010090_1	GH64	Glycoside Hydrolase Family 64 protein
BN869_T00008327_1	GH65-CBM32	Glycoside Hydrolase Family 65 / Carbohydrate-Binding Module Family 32 protein
BN869_T00010662_1	GH67	Glycoside Hydrolase Family 67 protein
BN869_T00010581_1	GH7	Glycoside Hydrolase Family 7 protein
BN869_T00004760_1	GH7	Glycoside Hydrolase Family 7 protein
BN869_T00012520_1	GH7	Glycoside Hydrolase Family 7 protein
BN869_T00011114_1	GH7	Glycoside Hydrolase Family 7 protein
BN869_T00005615_1	GH71	Glycoside Hydrolase Family 71 protein
BN869_T00003907_1	GH71	Glycoside Hydrolase Family 71 protein
BN869_T00010550_1	GH71	Glycoside Hydrolase Family 71 protein
BN869_T00011648_1	GH71	Glycoside Hydrolase Family 71 protein
BN869_T00000017_1	GH71-CBM24-CBM24	Glycoside Hydrolase Family 71 / Carbohydrate-Binding Module Family 24 protein
BN869_T00008064_1	GH71-CBM24-CBM24	Glycoside Hydrolase Family 71 / Carbohydrate-Binding Module Family 24 protein
BN869_T00013724_1	GH72	Glycoside Hydrolase Family 72 protein	real start at Met-9
BN869_T00013772_1	GH72	Glycoside Hydrolase Family 72 protein
BN869_T00001938_1	GH72	Glycoside Hydrolase Family 72 protein
BN869_T00006107_1	GH72	Glycoside Hydrolase Family 72 protein
BN869_T00013717_1	GH72	Glycoside Hydrolase Family 72 protein
BN869_T00004020_1	GH72	Glycoside Hydrolase Family 72 protein
BN869_T00005646_1	GH72-CBM43	Glycoside Hydrolase Family 72 / Carbohydrate-Binding Module Family 43 protein
BN869_T00008730_1	GH72-CBM43	Glycoside Hydrolase Family 72 / Carbohydrate-Binding Module Family 43 protein
BN869_T00006572_1	GH75	Glycoside Hydrolase Family 75 protein
BN869_T00006249_1	GH75	Glycoside Hydrolase Family 75 protein
BN869_T00012111_1	GH75	Glycoside Hydrolase Family 75 protein
BN869_T00007714_1	GH75	Glycoside Hydrolase Family 75 protein
BN869_T00013731_1	GH75	Glycoside Hydrolase Family 75 protein
BN869_T00009922_1	GH76	Glycoside Hydrolase Family 76 protein	fragment N-term;
BN869_T00007989_1	GH76	Glycoside Hydrolase Family 76 protein
BN869_T00007320_1	GH76	Glycoside Hydrolase Family 76 protein
BN869_T00000142_1	GH76	Glycoside Hydrolase Family 76 protein
BN869_T00000333_1	GH76	Glycoside Hydrolase Family 76 protein
BN869_T00004902_1	GH76	Glycoside Hydrolase Family 76 protein
BN869_T00009512_1	GH76	Glycoside Hydrolase Family 76 protein
BN869_T00000027_1	GH76	Glycoside Hydrolase Family 76 protein
BN869_T00000622_1	GH76	Glycoside Hydrolase Family 76 protein
BN869_T00005597_1	GH78	Glycoside Hydrolase Family 78 protein
BN869_T00011511_1	GH78	Glycoside Hydrolase Family 78 protein
BN869_T00011007_1	GH78	Glycoside Hydrolase Family 78 protein
BN869_T00007862_1	GH7-CBM1	Glycoside Hydrolase Family 7 / Carbohydrate-Binding Module Family 1 protein
BN869_T00005261_1	GH7-CBM1	Glycoside Hydrolase Family 7 / Carbohydrate-Binding Module Family 1 protein
BN869_T00005803_1	GH81	Glycoside Hydrolase Family 81 protein	fragment C-term;
BN869_T00005804_1	GH81	Glycoside Hydrolase Family 81 protein	fragment N-term;
BN869_T00006801_1	GH81	Glycoside Hydrolase Family 81 protein
BN869_T00010963_1	GH88	Glycoside Hydrolase Family 88 protein
BN869_T00003852_1	GH88	Glycoside Hydrolase Family 88 protein
BN869_T00010441_1	GH88	Glycoside Hydrolase Family 88 protein
BN869_T00008449_1	GH88	Glycoside Hydrolase Family 88 protein
BN869_T00011113_1	GH88	Glycoside Hydrolase Family 88 protein
BN869_T00008720_1	GH89	Glycoside Hydrolase Family 89 protein
BN869_T00004959_1	GH92	Glycoside Hydrolase Family 92 protein	real start at Met-15
BN869_T00006222_1	GH92	Glycoside Hydrolase Family 92 protein
BN869_T00000761_1	GH93	Glycoside Hydrolase Family 93 protein
BN869_T00014126_1	GH93	Glycoside Hydrolase Family 93 protein
BN869_T00006420_1	GH93	Glycoside Hydrolase Family 93 protein
BN869_T00005317_1	GH93	Glycoside Hydrolase Family 93 protein
BN869_T00002519_1	GH93	Glycoside Hydrolase Family 93 protein
BN869_T00010523_1	GH93	Glycoside Hydrolase Family 93 protein
BN869_T00001190_1	GH94	Glycoside Hydrolase Family 94 protein
BN869_T00001493_1	GH95	Glycoside Hydrolase Family 95 protein
BN869_T00010400_1	GH95	Glycoside Hydrolase Family 95 protein
BN869_T00010062_1	GH95	Glycoside Hydrolase Family 95 protein
BN869_T00007036_1	GT1	Glycosyltransferase Family 1 protein	fragment C-term;
BN869_T00002718_1	GT1	Glycosyltransferase Family 1 protein	fragment N-term;
BN869_T00003971_1	GT1	Glycosyltransferase Family 1 protein
BN869_T00007981_1	GT1	Glycosyltransferase Family 1 protein
BN869_T00004378_1	GT1	Glycosyltransferase Family 1 protein
BN869_T00009024_1	GT1	Glycosyltransferase Family 1 protein
BN869_T00002236_1	GT1	Glycosyltransferase Family 1 protein
BN869_T00006025_1	GT1	Glycosyltransferase Family 1 protein
BN869_T00009944_1	GT1	Glycosyltransferase Family 1 protein
BN869_T00008090_1	GT1	Glycosyltransferase Family 1 protein
BN869_T00008491_1	GT1	Glycosyltransferase Family 1 protein
BN869_T00012402_1	GT1	Glycosyltransferase Family 1 protein
BN869_T00010065_1	GT1	Glycosyltransferase Family 1 protein
BN869_T00008714_1	GT1	Glycosyltransferase Family 1 protein
BN869_T00011898_1	GT1	Glycosyltransferase Family 1 protein
BN869_T00006470_1	GT1	Glycosyltransferase Family 1 protein
BN869_T00005396_1	GT1	Glycosyltransferase Family 1 protein
BN869_T00010282_1	GT1	Glycosyltransferase Family 1 protein
BN869_T00003630_1	GT15	Glycosyltransferase Family 15 protein
BN869_T00004736_1	GT15	Glycosyltransferase Family 15 protein
BN869_T00005199_1	GT15	Glycosyltransferase Family 15 protein
BN869_T00012560_1	GT15	Glycosyltransferase Family 15 protein
BN869_T00003404_1	GT2	Glycosyltransferase Family 2 protein
BN869_T00012247_1	GT2	Glycosyltransferase Family 2 protein
BN869_T00005867_1	GT2	Glycosyltransferase Family 2 protein
BN869_T00000397_1	GT2	Glycosyltransferase Family 2 protein
BN869_T00014085_1	GT2	Glycosyltransferase Family 2 protein
BN869_T00004052_1	GT2	Glycosyltransferase Family 2 protein
BN869_T00007042_1	GT2	Glycosyltransferase Family 2 protein
BN869_T00011965_1	GT2	Glycosyltransferase Family 2 protein
BN869_T00008374_1	GT2	Glycosyltransferase Family 2 protein
BN869_T00010107_1	GT2	Glycosyltransferase Family 2 protein
BN869_T00008731_1	GT2	Glycosyltransferase Family 2 protein
BN869_T00012292_1	GT2	Glycosyltransferase Family 2 protein
BN869_T00003248_1	GT2	Glycosyltransferase Family 2 protein
BN869_T00013979_1	GT2	Glycosyltransferase Family 2 protein
BN869_T00011395_1	GT2	Glycosyltransferase Family 2 protein
BN869_T00007419_1	GT2	Glycosyltransferase Family 2 protein
BN869_T00007565_1	GT2	Glycosyltransferase Family 2 protein
BN869_T00002672_1	GT20	Glycosyltransferase Family 20 protein
BN869_T00008986_1	GT20	Glycosyltransferase Family 20 protein
BN869_T00008788_1	GT20	Glycosyltransferase Family 20 protein
BN869_T00006257_1	GT21	Glycosyltransferase Family 21 protein
BN869_T00004404_1	GT22	Glycosyltransferase Family 22 protein	fragment C-term;
BN869_T00001584_1	GT22	Glycosyltransferase Family 22 protein	fragment C-term;
BN869_T00000430_1	GT22	Glycosyltransferase Family 22 protein
BN869_T00001215_1	GT22	Glycosyltransferase Family 22 protein
BN869_T00004602_1	GT24	Glycosyltransferase Family 24 protein
BN869_T00007987_1	GT25	Glycosyltransferase Family 25 protein
BN869_T00009789_1	GT3	Glycosyltransferase Family 3 protein
BN869_T00003979_1	GT31	Glycosyltransferase Family 31 protein	fragment C-term;
BN869_T00000306_1	GT31	Glycosyltransferase Family 31 protein
BN869_T00009893_1	GT31	Glycosyltransferase Family 31 protein
BN869_T00010286_1	GT31	Glycosyltransferase Family 31 protein
BN869_T00010882_1	GT31	Glycosyltransferase Family 31 protein
BN869_T00008813_1	GT31	Glycosyltransferase Family 31 protein
BN869_T00011394_1	GT31	Glycosyltransferase Family 31 protein
BN869_T00009959_1	GT31	Glycosyltransferase Family 31 protein
BN869_T00007680_1	GT32	Glycosyltransferase Family 32 protein	fragment C-term;
BN869_T00005503_1	GT32	Glycosyltransferase Family 32 protein	fragment N-term;
BN869_T00007395_1	GT32	Glycosyltransferase Family 32 protein
BN869_T00002126_1	GT32	Glycosyltransferase Family 32 protein
BN869_T00002099_1	GT32	Glycosyltransferase Family 32 protein
BN869_T00006246_1	GT32	Glycosyltransferase Family 32 protein
BN869_T00006230_1	GT32	Glycosyltransferase Family 32 protein
BN869_T00008320_1	GT32	Glycosyltransferase Family 32 protein
BN869_T00010675_1	GT32	Glycosyltransferase Family 32 protein
BN869_T00010601_1	GT32	Glycosyltransferase Family 32 protein
BN869_T00006943_1	GT32	Glycosyltransferase Family 32 protein
BN869_T00007518_1	GT32	Glycosyltransferase Family 32 protein
BN869_T00004983_1	GT32	Glycosyltransferase Family 32 protein
BN869_T00000125_1	GT33	Glycosyltransferase Family 33 protein
BN869_T00001191_1	GT34	Glycosyltransferase Family 34 protein
BN869_T00004686_1	GT34	Glycosyltransferase Family 34 protein
BN869_T00000113_1	GT35	Glycosyltransferase Family 35 protein
BN869_T00003085_1	GT39	Glycosyltransferase Family 39 protein
BN869_T00001974_1	GT39	Glycosyltransferase Family 39 protein
BN869_T00009348_1	GT39	Glycosyltransferase Family 39 protein
BN869_T00000489_1	GT4	Glycosyltransferase Family 4 protein
BN869_T00009245_1	GT4	Glycosyltransferase Family 4 protein
BN869_T00012515_1	GT4	Glycosyltransferase Family 4 protein
BN869_T00001909_1	GT4	Glycosyltransferase Family 4 protein
BN869_T00008523_1	GT4	Glycosyltransferase Family 4 protein
BN869_T00010841_1	GT4	Glycosyltransferase Family 4 protein
BN869_T00012411_1	GT4	Glycosyltransferase Family 4 protein
BN869_T00003472_1	GT41	Glycosyltransferase Family 41 protein
BN869_T00004596_1	GT48	Glycosyltransferase Family 48 protein
BN869_T00008736_1	GT48	Glycosyltransferase Family 48 protein
BN869_T00000654_1	GT50	Glycosyltransferase Family 50 protein	fragment N-term;
BN869_T00003335_1	GT57	Glycosyltransferase Family 57 protein
BN869_T00006548_1	GT57	Glycosyltransferase Family 57 protein
BN869_T00004726_1	GT58	Glycosyltransferase Family 58 protein
BN869_T00004743_1	GT59	Glycosyltransferase Family 59 protein
BN869_T00004031_1	GT62	Glycosyltransferase Family 62 protein
BN869_T00001155_1	GT62	Glycosyltransferase Family 62 protein
BN869_T00007528_1	GT62	Glycosyltransferase Family 62 protein
BN869_T00011385_1	GT64	Glycosyltransferase Family 64 protein
BN869_T00011456_1	GT64	Glycosyltransferase Family 64 protein
BN869_T00005214_1	GT64	Glycosyltransferase Family 64 protein
BN869_T00002964_1	GT66	Glycosyltransferase Family 66 protein
BN869_T00003084_1	GT69	Glycosyltransferase Family 69 protein
BN869_T00013323_1	GT71	Glycosyltransferase Family 71 protein
BN869_T00000615_1	GT76	Glycosyltransferase Family 76 protein
BN869_T00003502_1	GT8	Glycosyltransferase Family 8 protein
BN869_T00006683_1	GT8	Glycosyltransferase Family 8 protein
BN869_T00007671_1	GT8	Glycosyltransferase Family 8 protein
BN869_T00012285_1	GT90	Glycosyltransferase Family 90 protein	fragment C-term;
BN869_T00005631_1	GT90	Glycosyltransferase Family 90 protein	fragment N-term;
BN869_T00006046_1	GT90	Glycosyltransferase Family 90 protein
BN869_T00001348_1	GT90	Glycosyltransferase Family 90 protein
BN869_T00011754_1	GT90	Glycosyltransferase Family 90 protein
BN869_T00005367_1	GT90	Glycosyltransferase Family 90 protein
BN869_T00009967_1	Myosin_motor-GT2	Glycosyltransferase Family 2 protein
BN869_T00001694_1	Myosin_motor-GT2	Glycosyltransferase Family 2 protein
BN869_T00001693_1	Myosin_motor-GT2	Glycosyltransferase Family 2 protein
BN869_T00011408_1	PL1	Polysaccharide Lyase Family 1 protein
BN869_T00008859_1	PL1	Polysaccharide Lyase Family 1 protein
BN869_T00000920_1	PL1_2	Polysaccharide Lyase Family 1 protein
BN869_T00008472_1	PL1_4	Polysaccharide Lyase Family 1 protein	fragment N-term;
BN869_T00010915_1	PL1_4	Polysaccharide Lyase Family 1 protein
BN869_T00006080_1	PL1_4	Polysaccharide Lyase Family 1 protein
BN869_T00010737_1	PL1_4	Polysaccharide Lyase Family 1 protein
BN869_T00008735_1	PL1_4	Polysaccharide Lyase Family 1 protein
BN869_T00007710_1	PL1_4-CBM1	Polysaccharide Lyase Family 1 / Carbohydrate-Binding Module Family 1 protein	fragment C-term;
BN869_T00005779_1	PL1_4-CBM1	Polysaccharide Lyase Family 1 / Carbohydrate-Binding Module Family 1 protein
BN869_T00006915_1	PL1_7	Polysaccharide Lyase Family 1 protein
BN869_T00008627_1	PL1_7	Polysaccharide Lyase Family 1 protein
BN869_T00002081_1	PL1_7	Polysaccharide Lyase Family 1 protein
BN869_T00007653_1	PL1_7	Polysaccharide Lyase Family 1 protein
BN869_T00010228_1	PL1_7	Polysaccharide Lyase Family 1 protein
BN869_T00011160_1	PL20	Polysaccharide Lyase Family 20 protein
BN869_T00008392_1	PL3_2	Polysaccharide Lyase Family 3 protein	fragment C-term;
BN869_T00003737_1	PL3_2	Polysaccharide Lyase Family 3 protein	splicing problem;
BN869_T00012955_1	PL3_2	Polysaccharide Lyase Family 3 protein	splicing problem;
BN869_T00007220_1	PL3_2	Polysaccharide Lyase Family 3 protein
BN869_T00010913_1	PL3_2	Polysaccharide Lyase Family 3 protein
BN869_T00013332_1	PL3_2	Polysaccharide Lyase Family 3 protein
BN869_T00000798_1	PL3_2	Polysaccharide Lyase Family 3 protein
BN869_T00011510_1	PL3_2	Polysaccharide Lyase Family 3 protein
BN869_T00010121_1	PL3_2	Polysaccharide Lyase Family 3 protein
BN869_T00013099_1	PL3_2	Polysaccharide Lyase Family 3 protein
BN869_T00002494_1	PL4_1	Polysaccharide Lyase Family 4 protein	real start at Met-25
BN869_T00003115_1	PL4_1	Polysaccharide Lyase Family 4 protein
BN869_T00009470_1	PL4_3	Polysaccharide Lyase Family 4 protein
BN869_T00000818_1	PL9_3	Polysaccharide Lyase Family 9 protein
