# Supplementary material for: Insights on the Evolution of Mycoparasitism from the Genome of Clonostachys rosea
Source: Genome Biol Evol. 2015 Jan 8;7(2):465–80. doi: 10.1093/gbe/evu292 (PMC4350171; doi:10.1093/gbe/evu292)
Supplement: Supplementary Data [file supp_evu292_Supplementary_file_S6.xlsx]

## Sheet: MFS-transporters
Protein IDs of predicted MFS transporters in Clonostachys rosea
BN869_T00013014_1
BN869_T00012993_1
BN869_T00009726_1
BN869_T00013847_1
BN869_T00012857_1
BN869_T00012863_1
BN869_T00014150_1
BN869_T00014247_1
BN869_T00004552_1
BN869_T00004606_1
BN869_T00004616_1
BN869_T00004635_1
BN869_T00004654_1
BN869_T00004653_1
BN869_T00004677_1
BN869_T00004728_1
BN869_T00004748_1
BN869_T00004770_1
BN869_T00004802_1
BN869_T00004833_1
BN869_T00004822_1
BN869_T00013625_1
BN869_T00013637_1
BN869_T00007821_1
BN869_T00007854_1
BN869_T00007847_1
BN869_T00007892_1
BN869_T00007931_1
BN869_T00007924_1
BN869_T00007961_1
BN869_T00008010_1
BN869_T00003442_1
BN869_T00003549_1
BN869_T00003581_1
BN869_T00003553_1
BN869_T00013317_1
BN869_T00013434_1
BN869_T00013440_1
BN869_T00013349_1
BN869_T00004256_1
BN869_T00004250_1
BN869_T00004251_1
BN869_T00004297_1
BN869_T00004349_1
BN869_T00004347_1
BN869_T00004356_1
BN869_T00012775_1
BN869_T00012759_1
BN869_T00012756_1
BN869_T00012771_1
BN869_T00014199_1
BN869_T00012260_1
BN869_T00011211_1
BN869_T00011263_1
BN869_T00011224_1
BN869_T00011218_1
BN869_T00002491_1
BN869_T00002497_1
BN869_T00002505_1
BN869_T00002526_1
BN869_T00002521_1
BN869_T00002516_1
BN869_T00002518_1
BN869_T00002541_1
BN869_T00002574_1
BN869_T00002562_1
BN869_T00002600_1
BN869_T00002607_1
BN869_T00002602_1
BN869_T00002612_1
BN869_T00002598_1
BN869_T00002632_1
BN869_T00002616_1
BN869_T00002712_1
BN869_T00002816_1
BN869_T00002825_1
BN869_T00005600_1
BN869_T00005590_1
BN869_T00005588_1
BN869_T00005632_1
BN869_T00005651_1
BN869_T00005681_1
BN869_T00005734_1
BN869_T00005755_1
BN869_T00005769_1
BN869_T00005762_1
BN869_T00005809_1
BN869_T00005796_1
BN869_T00005783_1
BN869_T00005810_1
BN869_T00005795_1
BN869_T00005828_1
BN869_T00005816_1
BN869_T00013069_1
BN869_T00013061_1
BN869_T00013073_1
BN869_T00013078_1
BN869_T00013051_1
BN869_T00013052_1
BN869_T00010895_1
BN869_T00010925_1
BN869_T00010932_1
BN869_T00010934_1
BN869_T00010916_1
BN869_T00010940_1
BN869_T00010944_1
BN869_T00010959_1
BN869_T00010994_1
BN869_T00010991_1
BN869_T00010980_1
BN869_T00010163_1
BN869_T00010155_1
BN869_T00010151_1
BN869_T00010157_1
BN869_T00010159_1
BN869_T00010178_1
BN869_T00010210_1
BN869_T00010236_1
BN869_T00013945_1
BN869_T00007237_1
BN869_T00007241_1
BN869_T00007280_1
BN869_T00007281_1
BN869_T00007252_1
BN869_T00007301_1
BN869_T00007347_1
BN869_T00007326_1
BN869_T00007333_1
BN869_T00007362_1
BN869_T00007377_1
BN869_T00008968_1
BN869_T00009020_1
BN869_T00002154_1
BN869_T00002201_1
BN869_T00002203_1
BN869_T00002223_1
BN869_T00002230_1
BN869_T00002240_1
BN869_T00002247_1
BN869_T00002290_1
BN869_T00002322_1
BN869_T00002309_1
BN869_T00002320_1
BN869_T00002353_1
BN869_T00002373_1
BN869_T00002374_1
BN869_T00002404_1
BN869_T00002451_1
BN869_T00002459_1
BN869_T00002443_1
BN869_T00002489_1
BN869_T00013994_1
BN869_T00014212_1
BN869_T00005874_1
BN869_T00006040_1
BN869_T00006078_1
BN869_T00006083_1
BN869_T00000005_1
BN869_T00000019_1
BN869_T00000425_1
BN869_T00000477_1
BN869_T00000466_1
BN869_T00000478_1
BN869_T00000471_1
BN869_T00000518_1
BN869_T00000520_1
BN869_T00000529_1
BN869_T00000559_1
BN869_T00000696_1
BN869_T00000741_1
BN869_T00000745_1
BN869_T00000775_1
BN869_T00000768_1
BN869_T00000778_1
BN869_T00000787_1
BN869_T00000790_1
BN869_T00000839_1
BN869_T00000868_1
BN869_T00000854_1
BN869_T00000883_1
BN869_T00000901_1
BN869_T00000881_1
BN869_T00000891_1
BN869_T00000908_1
BN869_T00000912_1
BN869_T00000934_1
BN869_T00000947_1
BN869_T00000935_1
BN869_T00000978_1
BN869_T00000999_1
BN869_T00000965_1
BN869_T00000962_1
BN869_T00001004_1
BN869_T00001014_1
BN869_T00001010_1
BN869_T00009898_1
BN869_T00009878_1
BN869_T00009887_1
BN869_T00009913_1
BN869_T00009923_1
BN869_T00009930_1
BN869_T00012621_1
BN869_T00012636_1
BN869_T00012595_1
BN869_T00012633_1
BN869_T00004857_1
BN869_T00005040_1
BN869_T00005114_1
BN869_T00003616_1
BN869_T00003785_1
BN869_T00003766_1
BN869_T00003774_1
BN869_T00003806_1
BN869_T00003810_1
BN869_T00003812_1
BN869_T00003792_1
BN869_T00003822_1
BN869_T00003832_1
BN869_T00003857_1
BN869_T00003843_1
BN869_T00003846_1
BN869_T00003854_1
BN869_T00003863_1
BN869_T00003889_1
BN869_T00003918_1
BN869_T00003870_1
BN869_T00003906_1
BN869_T00009155_1
BN869_T00009232_1
BN869_T00009231_1
BN869_T00010271_1
BN869_T00010267_1
BN869_T00010264_1
BN869_T00010265_1
BN869_T00010291_1
BN869_T00010316_1
BN869_T00010336_1
BN869_T00010321_1
BN869_T00010337_1
BN869_T00010379_1
BN869_T00010377_1
BN869_T00010393_1
BN869_T00010385_1
BN869_T00010372_1
BN869_T00010369_1
BN869_T00013668_1
BN869_T00013672_1
BN869_T00013676_1
BN869_T00013703_1
BN869_T00013742_1
BN869_T00013511_1
BN869_T00008534_1
BN869_T00008527_1
BN869_T00008568_1
BN869_T00008572_1
BN869_T00008590_1
BN869_T00008604_1
BN869_T00008574_1
BN869_T00008582_1
BN869_T00008599_1
BN869_T00008616_1
BN869_T00008628_1
BN869_T00008610_1
BN869_T00008624_1
BN869_T00008639_1
BN869_T00008640_1
BN869_T00008665_1
BN869_T00008687_1
BN869_T00008711_1
BN869_T00006602_1
BN869_T00006609_1
BN869_T00006629_1
BN869_T00006700_1
BN869_T00006697_1
BN869_T00006808_1
BN869_T00013581_1
BN869_T00010417_1
BN869_T00010411_1
BN869_T00010418_1
BN869_T00010438_1
BN869_T00010442_1
BN869_T00010458_1
BN869_T00010461_1
BN869_T00010466_1
BN869_T00010526_1
BN869_T00010524_1
BN869_T00010520_1
BN869_T00010474_1
BN869_T00010494_1
BN869_T00010501_1
BN869_T00013493_1
BN869_T00012521_1
BN869_T00012508_1
BN869_T00012542_1
BN869_T00012501_1
BN869_T00012505_1
BN869_T00013264_1
BN869_T00007012_1
BN869_T00007031_1
BN869_T00007043_1
BN869_T00007054_1
BN869_T00007064_1
BN869_T00007077_1
BN869_T00007089_1
BN869_T00007093_1
BN869_T00007090_1
BN869_T00007109_1
BN869_T00007117_1
BN869_T00007132_1
BN869_T00007138_1
BN869_T00007173_1
BN869_T00001578_1
BN869_T00001662_1
BN869_T00001720_1
BN869_T00001772_1
BN869_T00001859_1
BN869_T00002010_1
BN869_T00002050_1
BN869_T00002069_1
BN869_T00002066_1
BN869_T00002086_1
BN869_T00013645_1
BN869_T00013654_1
BN869_T00013649_1
BN869_T00009436_1
BN869_T00009549_1
BN869_T00009542_1
BN869_T00009530_1
BN869_T00012330_1
BN869_T00012353_1
BN869_T00012368_1
BN869_T00012386_1
BN869_T00012375_1
BN869_T00012361_1
BN869_T00012354_1
BN869_T00012351_1
BN869_T00014221_1
BN869_T00014032_1
BN869_T00009274_1
BN869_T00009316_1
BN869_T00009314_1
BN869_T00009331_1
BN869_T00009328_1
BN869_T00009365_1
BN869_T00009360_1
BN869_T00009388_1
BN869_T00013991_1
BN869_T00006134_1
BN869_T00006259_1
BN869_T00008033_1
BN869_T00008073_1
BN869_T00008098_1
BN869_T00008077_1
BN869_T00008113_1
BN869_T00008132_1
BN869_T00008142_1
BN869_T00008161_1
BN869_T00008158_1
BN869_T00008187_1
BN869_T00008157_1
BN869_T00008170_1
BN869_T00014164_1
BN869_T00013930_1
BN869_T00012827_1
BN869_T00012821_1
BN869_T00012820_1
BN869_T00012837_1
BN869_T00012835_1
BN869_T00012831_1
BN869_T00011934_1
BN869_T00013532_1
BN869_T00013542_1
BN869_T00013529_1
BN869_T00013528_1
BN869_T00012674_1
BN869_T00008886_1
BN869_T00008882_1
BN869_T00008881_1
BN869_T00008895_1
BN869_T00008894_1
BN869_T00008948_1
BN869_T00008955_1
BN869_T00008951_1
BN869_T00011473_1
BN869_T00011500_1
BN869_T00011505_1
BN869_T00011526_1
BN869_T00011776_1
BN869_T00011786_1
BN869_T00011827_1
BN869_T00011787_1
BN869_T00011815_1
BN869_T00013211_1
BN869_T00013194_1
BN869_T00001076_1
BN869_T00001284_1
BN869_T00001538_1
BN869_T00001533_1
BN869_T00001547_1
BN869_T00008362_1
BN869_T00008390_1
BN869_T00008372_1
BN869_T00008373_1
BN869_T00008379_1
BN869_T00008410_1
BN869_T00008417_1
BN869_T00008436_1
BN869_T00008440_1
BN869_T00008428_1
BN869_T00008447_1
BN869_T00008455_1
BN869_T00008448_1
BN869_T00008475_1
BN869_T00008518_1
BN869_T00008513_1
BN869_T00012896_1
BN869_T00012920_1
BN869_T00012898_1
BN869_T00012895_1
BN869_T00008216_1
BN869_T00008244_1
BN869_T00008279_1
BN869_T00008278_1
BN869_T00008273_1
BN869_T00008340_1
BN869_T00008313_1
BN869_T00012557_1
BN869_T00012576_1
BN869_T00012969_1
BN869_T00012990_1
BN869_T00013787_1
BN869_T00012057_1
BN869_T00012116_1
BN869_T00012089_1
BN869_T00012078_1
BN869_T00012090_1
BN869_T00012084_1
BN869_T00012106_1
BN869_T00012117_1
BN869_T00010689_1
BN869_T00010683_1
BN869_T00010685_1
BN869_T00010666_1
BN869_T00010717_1
BN869_T00010726_1
BN869_T00010751_1
BN869_T00010545_1
BN869_T00010570_1
BN869_T00010551_1
BN869_T00010600_1
BN869_T00010626_1
BN869_T00010627_1
BN869_T00010608_1
BN869_T00010620_1
BN869_T00010640_1
BN869_T00010633_1
BN869_T00010014_1
BN869_T00010022_1
BN869_T00010036_1
BN869_T00010082_1
BN869_T00010095_1
BN869_T00010104_1
BN869_T00013105_1
BN869_T00013114_1
BN869_T00013108_1
BN869_T00011089_1
BN869_T00011104_1
BN869_T00011111_1
BN869_T00011150_1
BN869_T00011141_1
BN869_T00013238_1
BN869_T00013237_1
BN869_T00013225_1
BN869_T00007641_1
BN869_T00007644_1
BN869_T00007699_1
BN869_T00007696_1
BN869_T00007729_1
BN869_T00007726_1
BN869_T00007757_1
BN869_T00007762_1
BN869_T00007817_1
BN869_T00007791_1
BN869_T00013156_1
BN869_T00010807_1
BN869_T00010811_1
BN869_T00010875_1
BN869_T00014038_1
BN869_T00012706_1
BN869_T00008744_1
BN869_T00014047_1
BN869_T00012309_1
BN869_T00012311_1
BN869_T00012299_1
BN869_T00013602_1
BN869_T00013604_1
BN869_T00013595_1
BN869_T00006870_1
BN869_T00006910_1
BN869_T00006916_1
BN869_T00006919_1
BN869_T00006937_1
BN869_T00006928_1
BN869_T00006953_1
BN869_T00006940_1
BN869_T00006951_1
BN869_T00006958_1
BN869_T00006978_1
BN869_T00007004_1
BN869_T00011735_1
BN869_T00011716_1
BN869_T00011717_1
BN869_T00011759_1
BN869_T00011756_1
BN869_T00012945_1
BN869_T00013297_1
BN869_T00011849_1
BN869_T00011842_1
BN869_T00011877_1
BN869_T00011904_1
BN869_T00011008_1
BN869_T00011046_1
BN869_T00011084_1
BN869_T00011071_1
BN869_T00011079_1
BN869_T00011065_1
BN869_T00011068_1
BN869_T00011055_1
BN869_T00002983_1
BN869_T00013373_1
BN869_T00013019_1
BN869_T00013017_1
BN869_T00012158_1
BN869_T00012137_1
BN869_T00012149_1
BN869_T00012163_1
BN869_T00012185_1
BN869_T00012184_1
BN869_T00013482_1
BN869_T00013486_1
BN869_T00011371_1
BN869_T00011404_1
BN869_T00011406_1
BN869_T00013904_1
BN869_T00011622_1
BN869_T00011649_1
BN869_T00011680_1
BN869_T00011684_1
BN869_T00009641_1
BN869_T00009704_1
BN869_T00009683_1
BN869_T00012452_1
BN869_T00012457_1
BN869_T00012496_1
BN869_T00012492_1
BN869_T00007505_1
BN869_T00007516_1
BN869_T00007540_1
BN869_T00007567_1
BN869_T00007594_1
BN869_T00007620_1
BN869_T00013411_1
BN869_T00014215_1
BN869_T00005447_1
BN869_T00005437_1
BN869_T00005446_1
BN869_T00005439_1
BN869_T00005436_1
BN869_T00005454_1
BN869_T00005476_1
BN869_T00005483_1
BN869_T00005525_1
BN869_T00005513_1
BN869_T00005527_1
BN869_T00005535_1
BN869_T00005531_1
BN869_T00005547_1
BN869_T00006355_1
BN869_T00006365_1
BN869_T00006361_1
BN869_T00006378_1
BN869_T00006391_1
BN869_T00006372_1
BN869_T00006414_1
BN869_T00006430_1
BN869_T00006417_1
BN869_T00006455_1
BN869_T00006490_1
BN869_T00006489_1
BN869_T00006480_1
BN869_T00006483_1
BN869_T00006499_1
BN869_T00006536_1
BN869_T00006560_1
BN869_T00013951_1
BN869_T00013193_1
BN869_T00013180_1
BN869_T00011277_1
BN869_T00011279_1
BN869_T00011309_1
BN869_T00011299_1
BN869_T00011311_1
BN869_T00011339_1
BN869_T00011332_1
BN869_T00011333_1
BN869_T00011331_1
BN869_T00011981_1
BN869_T00012037_1
BN869_T00012022_1
BN869_T00005177_1
BN869_T00005193_1
BN869_T00005272_1
BN869_T00005262_1
BN869_T00005278_1
BN869_T00005309_1
BN869_T00005293_1
BN869_T00005299_1
BN869_T00005313_1
BN869_T00005337_1
BN869_T00005326_1

## Sheet: ABC-transporters
Protein IDs of predicted ABC transporters in Clonostachys rosea	Gene name	Group
BN869_T00003790_1	abcB1	Group B full-length
BN869_T00010356_1	abcB20	Group B full-length
BN869_T00012929_1	abcB17	Group B full-length
BN869_T00005230_1	abcB6	Group B full-length
BN869_T00008748_1	abcB19	Group B full-length
BN869_T00010491_1	abcB12	Group B full-length
BN869_T00010738_1	abcB11	Group B full-length
BN869_T00001180_1	abcB13	Group B full-length
BN869_T00013092_1	abcB18	Group B full-length
BN869_T00010143_1	abcB7	Group B full-length
BN869_T00011520_1	abcB10	Group B full-length
BN869_T00002411_1	abcB8	Group B full-length
BN869_T00013369_1	abcB16	Group B full-length
BN869_T00011990_1	abcB9	Group B full-length
BN869_T00002235_1	abcB14	Group B full-length
BN869_T00008359_1	abcB15	Group B full-length
BN869_T00010906_1	abcB3	Group B full-length
BN869_T00004618_1	abcB2	Group B full-length
BN869_T00003499_1	abcB26	Group B half-size
BN869_T00006471_1	abcB4	Group B full-length
BN869_T00008311_1	abcB22	Group B half-size
BN869_T00002719_1	abcB21	Group B half-size
BN869_T00008800_1	abcB24	Group B half-size
BN869_T00004389_1	abcB23	Group B half-size
BN869_T00005893_1	abcC2	Group C
BN869_T00007454_1	abcB27	Group B half-size
BN869_T00008157_1	abcC15	Group C
BN869_T00004429_1	abcC17	Group C
BN869_T00012062_1	abcC3	Group C
BN869_T00000115_1	abcC5	Group C
BN869_T00013456_1	abcB25	Group B half-size
BN869_T00000573_1	abcC11	Group C
BN869_T00008477_1	abcC7	Group C
BN869_T00012917_1	abcC6	Group C
BN869_T00009822_1	abcC18	Group C
BN869_T00012321_1	abcC10	Group C
BN869_T00012970_1	abcC12	Group C
BN869_T00007637_1	abcB5	Group B full-length
BN869_T00005275_1	abcC9	Group C
BN869_T00008747_1	abcG32	Group G
BN869_T00008892_1	abcC13	Group C
BN869_T00006570_1	abcC8	Group C
BN869_T00006321_1	abcC1	Group C
BN869_T00000792_1	abcC14	Group C
BN869_T00007755_1	abcC16	Group C
BN869_T00002640_1	abcG30	Group G
BN869_T00004120_1	abcA1	Group A
BN869_T00008037_1	abcC4	Group C
BN869_T00006126_1	abcD2	Group D
BN869_T00006066_1	abcG33	Group G
BN869_T00005343_1	abcG23	Group G
BN869_T00007772_1	abcG31	Group G
BN869_T00011030_1	abcG15	Group G
BN869_T00006451_1	abcG20	Group G
BN869_T00008103_1	abcG22	Group G
BN869_T00006027_1	abcD1	Group D
BN869_T00000856_1	abcG14	Group G
BN869_T00002428_1	abcA2	Group A
BN869_T00000302_1	abcF1	Group F
BN869_T00005353_1	abcG16	Group G
BN869_T00006888_1	abcG27	Group G
BN869_T00002261_1	abcG19	Group G
BN869_T00002740_1	abcG29	Group G
BN869_T00011623_1	abcG8	Group G
BN869_T00008199_1	abcG11	Group G
BN869_T00000845_1	abcG17	Group G
BN869_T00010026_1	abcG18	Group G
BN869_T00000739_1	abcG13	Group G
BN869_T00010433_1	abcG25	Group G
BN869_T00013756_1	abcG3	Group G
BN869_T00007647_1	abcG6	Group G
BN869_T00011162_1	abcG9	Group G
BN869_T00007193_1	abcG4	Group G
BN869_T00012030_1	abcG2	Group G
BN869_T00004911_1	abcF2	Group F
BN869_T00011699_1	abcG21	Group G
BN869_T00003588_1	abcU1	Caf16p-like
BN869_T00011060_1	abcG28	Group G
BN869_T00013398_1	abcG12	Group G
BN869_T00013631_1	abcG10	Group G
BN869_T00004086_1	abcG1	Group G
BN869_T00012940_1	abcG7	Group G
BN869_T00005295_1	abcG5	Group G
BN869_T00004075_1	abcG24	Group G
BN869_T00002733_1	abcG26	Group G
BN869_T00000279_1	abcU2	YDR061W-like

## Sheet: Gene family data
FAMILY	Afumigatus	Anidulans	Aoryzae	Cimmitis	Ptritici	Pnodorum	Ssclerotiorum	Bcinerea	Moryzae	Fgraminearum	Cglobosum	Ncrassa	Crosea	Treesei	Tatroviride	Tvirens	Tlongibrachiatum	Thamatum	Fsolani	Foxysporum	Fverticillioides
ABC_A	1	1	1	1	1	2	1	2	2	1	1	1	2	2	2	2	2	2	3	2	2
ABC_Bfull	10	7	14	6	8	7	7	8	12	10	7	5	20	8	8	11	9	8	16	13	9
ABC_Bhalf	3	3	5	5	4	5	3	4	6	6	5	4	7	4	5	4	4	4	6	8	5
ABC_B	13	10	19	11	12	12	10	12	18	16	12	9	27	12	13	15	13	12	22	21	14
ABC_C	11	11	18	5	6	9	11	14	10	16	8	9	18	13	13	23	12	16	17	13	16
ABC_D	2	2	2	2	2	2	2	2	2	2	2	2	2	2	2	2	2	2	2	0	0
ABC_E	1	1	1	1	1	1	1	1	1	1	1	1	0	1	1	1	0	0	0	0	0
ABC_F	5	5	5	4	5	5	5	5	5	5	5	4	2	5	5	5	4	2	5	0	0
ABC_G	15	16	22	8	11	10	11	12	8	19	9	7	33	9	10	12	11	11	26	29	20
Caf16p-like	1	1	1	1	1	1	1	1	1	1	1	1	1	1	1	1	1	1	1	1	1
Ydr061w-like	1	1	1	1	1	1	1	1	1	1	1	1	1	1	1	1	1	1	1	1	1
ABCs	50	48	70	34	40	43	43	50	48	62	40	35	86	46	48	62	46	47	77	67	54

## Sheet: Results gene family evolution
RESULTS ABC TRANSPORTER GENE FAMILY EVOLUTION
Tree:((((((((Tlongibrachiatum:28,Treesei:28):54,Tvirens:82):57,(Thamatum:54,Tatroviride:54):85):115,(Crosea:220,(Fsolani:136,(Fgraminearum:92,(Foxysporum:26,Fverticillioides:26):66):44):84):34):109,(Moryzae:312,(Ncrassa:262,Cglobosum:262):50):51):43,(Bcinerea:76,Ssclerotiorum:76):330):21,(Cimmitis:412,(Anidulans:383,(Afumigatus:354,Aoryzae:354):29):29):15):21,(Pnodorum:159,Ptritici:159):289)
Lambda:	0.001
#	IDs	of	nodes:((((((((Tlongibrachiatum<0>,Treesei<2>)<1>,Tvirens<4>)<3>,(Thamatum<6>,Tatroviride<8>)<7>)<5>,(Crosea<10>,(Fsolani<12>,(Fgraminearum<14>,(Foxysporum<16>,Fverticillioides<18>)<17>)<15>)<13>)<11>)<9>,(Moryzae<20>,(Ncrassa<22>,Cglobosum<24>)<23>)<21>)<19>,(Bcinerea<26>,Ssclerotiorum<28>)<27>)<25>,(Cimmitis<30>,(Anidulans<32>,(Afumigatus<34>,Aoryzae<36>)<35>)<33>)<31>)<29>,(Pnodorum<38>,Ptritic…
#	Output	format	for:	'	Average	Expansion',	'Expansions',	'No	Change',	'Contractions',	and	'Branch-specific	P-values'	=	(node	ID,	node	ID):	(0,2)	(1,4)	(3,7)	(6,8)	(5,11)	(10,13)	(12,15)	(14,17)	(16,18)	(9,21)	(20,23)	(22,24)	(19,27)	(26,28)	(25,31)	(30,33)	(32,35)	(34,36)	(29,39)	(38,40)
#	Output	format	for	'Branch	cutting	P-values'	and	'Likelihood	Ratio	Test':	(0,	1,	2,	3,	4,	5,	6,	7,	8,	9,	10,	11,	12,	13,	14,	15,	16,	17,	18,	19,	20,	21,	22,	23,	24,	25,	26,	27,	28,	29,	30,	31,	32,	33,	34,	35,	36,	37,	38,
Average	Expansion:	(-0.250000,-0.333333)	(-0.750000,1.750000)	(0.083333,-0.500000)	(-0.333333,-0.083333)	(-1.166667,0.833333)	(4.916667,0.666667)	(2.333333,-0.333333)	(-0.333333,-0.583333)	(1.500000,-1.250000)	(1.583333,-0.416667)	(0.666667,-0.500000)	(-1.750000,-0.666667)	(0.083333,-0.416667)	(0.583333,-0.750000)	(0.000000,0.000000)	(-2.583333,0.166667)	(-0.500000,0.083333)	(0.000000,3.833333)	(0.000000,-1.000000)	(0.000000,-0.500000)
Expansion	:	(0,1)	(0,5)	(1,0)	(1,2)	(0,4)	(6,5)	(7,0)	(2,1)	(5,1)	(6,0)	(5,0)	(0,0)	(1,1)	(4,0)	(0,0)	(0,2)	(1,1)	(2,5)	(0,0)	(2,0)
Remain	:	(9,7)	(8,7)	(11,8)	(7,8)	(7,8)	(4,7)	(4,9)	(5,7)	(6,6)	(5,9)	(6,8)	(5,8)	(11,6)	(8,6)	(12,12)	(6,10)	(7,11)	(9,7)	(12,7)	(8,9)
Decrease:	(3,4)	(4,0)	(0,4)	(4,2)	(5,0)	(2,0)	(1,3)	(5,4)	(1,5)	(1,3)	(1,4)	(7,4)	(0,5)	(0,6)	(0,0)	(6,0)	(4,0)	(1,0)	(0,5)	(2,3)
'ID'	'Newick'	Family-wide P-value'	Viterbi P-values'
1	((((((((Tlongibrachiatum_2:28,Treesei_2:28)_2:54,Tvirens_2:82)_2:57,(Thamatum_2:54,Tatroviride_2:54)_2:85)_2:115,(Crosea_2:220,(Fsolani_3:136,(Fgraminearum_1:92,(Foxysporum_2:26,Fverticillioides_2:26)_2:66)_2:44)_2:84)_2:34)_2:109,(Moryzae_2:312,(Ncrassa_1:262,Cglobosum_1:262)_1:50)_1:51)_1:43,(Bcinerea_2:76,Ssclerotiorum_1:76)_1:330)_1:21,(Cimmitis_1:412,(Anidulans_1:383,(Afumigatus_1:354,Aoryza…	0.998	((-,-),(-,-),(-,-),(-,-),(-,-),(-,-),(-,-),(-,-),(-,-),(-,-),(-,-),(-,-),(-,-),(-,-),(-,-),(-,-),(-,-),(-,-),(-,-),(-,-))
2	((((((((Tlongibrachiatum_9:28,Treesei_8:28)_9:54,Tvirens_11:82)_9:57,(Thamatum_8:54,Tatroviride_8:54)_8:85)_9:115,(Crosea_20:220,(Fsolani_16:136,(Fgraminearum_10:92,(Foxysporum_13:26,Fverticillioides_9:26)_11:66)_11:44)_12:84)_12:34)_11:109,(Moryzae_12:312,(Ncrassa_5:262,Cglobosum_7:262)_8:50)_9:51)_9:43,(Bcinerea_8:76,Ssclerotiorum_7:76)_8:330)_9:21,(Cimmitis_6:412,(Anidulans_7:383,(Afumigatus_1…	0.067	((-,-),(-,-),(-,-),(-,-),(-,-),(-,-),(-,-),(-,-),(-,-),(-,-),(-,-),(-,-),(-,-),(-,-),(-,-),(-,-),(-,-),(-,-),(-,-),(-,-))
3	((((((((Tlongibrachiatum_4:28,Treesei_4:28)_4:54,Tvirens_4:82)_4:57,(Thamatum_4:54,Tatroviride_5:54)_4:85)_4:115,(Crosea_7:220,(Fsolani_6:136,(Fgraminearum_6:92,(Foxysporum_8:26,Fverticillioides_5:26)_6:66)_6:44)_6:84)_5:34)_5:109,(Moryzae_6:312,(Ncrassa_4:262,Cglobosum_5:262)_5:50)_5:51)_5:43,(Bcinerea_4:76,Ssclerotiorum_3:76)_4:330)_5:21,(Cimmitis_5:412,(Anidulans_3:383,(Afumigatus_3:354,Aoryza…	0.983	((-,-),(-,-),(-,-),(-,-),(-,-),(-,-),(-,-),(-,-),(-,-),(-,-),(-,-),(-,-),(-,-),(-,-),(-,-),(-,-),(-,-),(-,-),(-,-),(-,-))
4	((((((((Tlongibrachiatum_13:28,Treesei_12:28)_13:54,Tvirens_15:82)_14:57,(Thamatum_12:54,Tatroviride_13:54)_13:85)_14:115,(Crosea_27:220,(Fsolani_22:136,(Fgraminearum_16:92,(Foxysporum_21:26,Fverticillioides_14:26)_17:66)_17:44)_18:84)_17:34)_16:109,(Moryzae_18:312,(Ncrassa_9:262,Cglobosum_12:262)_12:50)_13:51)_13:43,(Bcinerea_12:76,Ssclerotiorum_10:76)_11:330)_13:21,(Cimmitis_11:412,(Anidulans_1…	0.017	((0.725531,0.355019),(0.520996,0.395746),(0.823168,0.613177),(0.504401,0.808892),(0.353208,0.235392),(0.001095,0.446761),(0.091920,0.531946),(0.661907,0.856144),(0.001085,0.004299),(0.105619,0.802223),(0.094155,0.487198),(0.265877,0.919015),(0.781390,0.542886),(0.322451,0.541587),(0.688395,0.648484),(0.697289,0.730153),(0.375854,0.730153),(0.800827,0.056875),(0.688395,0.779665),(0.894041,0.894041…
5	((((((((Tlongibrachiatum_12:28,Treesei_13:28)_13:54,Tvirens_22:82)_15:57,(Thamatum_16:54,Tatroviride_12:54)_14:85)_14:115,(Crosea_18:220,(Fsolani_17:136,(Fgraminearum_16:92,(Foxysporum_13:26,Fverticillioides_16:26)_15:66)_15:44)_15:84)_14:34)_14:109,(Moryzae_10:312,(Ncrassa_9:262,Cglobosum_8:262)_10:50)_10:51)_11:43,(Bcinerea_14:76,Ssclerotiorum_11:76)_12:330)_11:21,(Cimmitis_5:412,(Anidulans_11:…	0.01	((0.355019,0.725531),(0.170469,0.000170),(0.313440,0.861139),(0.081767,0.157603),(0.883441,0.760796),(0.087932,0.401302),(0.259257,0.801665),(0.438425,0.844908),(0.028317,0.177995),(0.080590,0.453125),(0.918826,0.767217),(0.735597,0.433782),(0.760001,0.635415),(0.105630,0.560201),(0.667971,0.630692),(0.037477,0.708286),(0.791118,0.708286),(0.927701,0.016553),(0.667971,0.267807),(0.415633,0.263401…
6	((((((((Tlongibrachiatum_2:28,Treesei_2:28)_2:54,Tvirens_2:82)_2:57,(Thamatum_2:54,Tatroviride_2:54)_2:85)_2:115,(Crosea_2:220,(Fsolani_2:136,(Fgraminearum_2:92,(Foxysporum_0:26,Fverticillioides_0:26)_0:66)_2:44)_2:84)_2:34)_2:109,(Moryzae_2:312,(Ncrassa_2:262,Cglobosum_2:262)_2:50)_2:51)_2:43,(Bcinerea_2:76,Ssclerotiorum_2:76)_2:330)_2:21,(Cimmitis_2:412,(Anidulans_2:383,(Afumigatus_2:354,Aoryza…	0.947	((-,-),(-,-),(-,-),(-,-),(-,-),(-,-),(-,-),(-,-),(-,-),(-,-),(-,-),(-,-),(-,-),(-,-),(-,-),(-,-),(-,-),(-,-),(-,-),(-,-))
7	((((((((Tlongibrachiatum_0:28,Treesei_1:28)_1:54,Tvirens_1:82)_1:57,(Thamatum_0:54,Tatroviride_1:54)_1:85)_1:115,(Crosea_0:220,(Fsolani_0:136,(Fgraminearum_1:92,(Foxysporum_0:26,Fverticillioides_0:26)_0:66)_1:44)_1:84)_1:34)_1:109,(Moryzae_1:312,(Ncrassa_1:262,Cglobosum_1:262)_1:50)_1:51)_1:43,(Bcinerea_1:76,Ssclerotiorum_1:76)_1:330)_1:21,(Cimmitis_1:412,(Anidulans_1:383,(Afumigatus_1:354,Aoryza…	0.593	((-,-),(-,-),(-,-),(-,-),(-,-),(-,-),(-,-),(-,-),(-,-),(-,-),(-,-),(-,-),(-,-),(-,-),(-,-),(-,-),(-,-),(-,-),(-,-),(-,-))
8	((((((((Tlongibrachiatum_4:28,Treesei_5:28)_4:54,Tvirens_5:82)_4:57,(Thamatum_2:54,Tatroviride_5:54)_4:85)_4:115,(Crosea_2:220,(Fsolani_5:136,(Fgraminearum_5:92,(Foxysporum_0:26,Fverticillioides_0:26)_0:66)_4:44)_4:84)_4:34)_4:109,(Moryzae_5:312,(Ncrassa_4:262,Cglobosum_5:262)_5:50)_5:51)_5:43,(Bcinerea_5:76,Ssclerotiorum_5:76)_5:330)_5:21,(Cimmitis_4:412,(Anidulans_5:383,(Afumigatus_5:354,Aoryza…	0.399	((-,-),(-,-),(-,-),(-,-),(-,-),(-,-),(-,-),(-,-),(-,-),(-,-),(-,-),(-,-),(-,-),(-,-),(-,-),(-,-),(-,-),(-,-),(-,-),(-,-))
9	((((((((Tlongibrachiatum_11:28,Treesei_9:28)_11:54,Tvirens_12:82)_12:57,(Thamatum_11:54,Tatroviride_11:54)_11:85)_12:115,(Crosea_33:220,(Fsolani_26:136,(Fgraminearum_19:92,(Foxysporum_29:26,Fverticillioides_20:26)_23:66)_21:44)_21:84)_19:34)_16:109,(Moryzae_8:312,(Ncrassa_7:262,Cglobosum_9:262)_10:50)_11:51)_13:43,(Bcinerea_12:76,Ssclerotiorum_11:76)_12:330)_13:21,(Cimmitis_8:412,(Anidulans_16:38…	0	((0.703750,0.018490),(0.486198,0.844393),(0.805898,0.582833),(0.788979,0.788979),(0.031501,0.017013),(0.000059,0.206083),(0.049009,0.838224),(0.365721,0.177607),(0.000032,0.009435),(0.105619,0.134839),(0.285767,0.448596),(0.223005,0.735597),(0.781390,0.793750),(0.837032,0.560201),(0.688395,0.648484),(0.142278,0.172486),(0.485059,0.739923),(0.686643,0.014716),(0.688395,0.515276),(0.678055,0.888842…
10	((((((((Tlongibrachiatum_1:28,Treesei_1:28)_1:54,Tvirens_1:82)_1:57,(Thamatum_1:54,Tatroviride_1:54)_1:85)_1:115,(Crosea_1:220,(Fsolani_1:136,(Fgraminearum_1:92,(Foxysporum_1:26,Fverticillioides_1:26)_1:66)_1:44)_1:84)_1:34)_1:109,(Moryzae_1:312,(Ncrassa_1:262,Cglobosum_1:262)_1:50)_1:51)_1:43,(Bcinerea_1:76,Ssclerotiorum_1:76)_1:330)_1:21,(Cimmitis_1:412,(Anidulans_1:383,(Afumigatus_1:354,Aoryza…	0.929	((-,-),(-,-),(-,-),(-,-),(-,-),(-,-),(-,-),(-,-),(-,-),(-,-),(-,-),(-,-),(-,-),(-,-),(-,-),(-,-),(-,-),(-,-),(-,-),(-,-))
11	((((((((Tlongibrachiatum_1:28,Treesei_1:28)_1:54,Tvirens_1:82)_1:57,(Thamatum_1:54,Tatroviride_1:54)_1:85)_1:115,(Crosea_1:220,(Fsolani_1:136,(Fgraminearum_1:92,(Foxysporum_1:26,Fverticillioides_1:26)_1:66)_1:44)_1:84)_1:34)_1:109,(Moryzae_1:312,(Ncrassa_1:262,Cglobosum_1:262)_1:50)_1:51)_1:43,(Bcinerea_1:76,Ssclerotiorum_1:76)_1:330)_1:21,(Cimmitis_1:412,(Anidulans_1:383,(Afumigatus_1:354,Aoryza…	0.929	((-,-),(-,-),(-,-),(-,-),(-,-),(-,-),(-,-),(-,-),(-,-),(-,-),(-,-),(-,-),(-,-),(-,-),(-,-),(-,-),(-,-),(-,-),(-,-),(-,-))
12	((((((((Tlongibrachiatum_46:28,Treesei_46:28)_47:54,Tvirens_62:82)_52:57,(Thamatum_47:54,Tatroviride_48:54)_49:85)_52:115,(Crosea_86:220,(Fsolani_77:136,(Fgraminearum_62:92,(Foxysporum_67:26,Fverticillioides_54:26)_61:66)_63:44)_65:84)_62:34)_57:109,(Moryzae_48:312,(Ncrassa_35:262,Cglobosum_40:262)_44:50)_47:51)_49:43,(Bcinerea_50:76,Ssclerotiorum_43:76)_47:330)_48:21,(Cimmitis_34:412,(Anidulans_…	0.003	((0.634602,0.634602),(0.030198,0.001253),(0.916157,0.351820),(0.441392,0.740679),(0.188779,0.019529),(0.000030,0.311453),(0.005713,0.459476),(0.824238,0.540242),(0.002611,0.000252),(0.018983,0.428169),(0.816562,0.203410),(0.054301,0.432300),(0.530250,0.893405),(0.222438,0.160545),(0.846497,0.811699),(0.023495,0.443438),(0.967319,0.448169),(0.899148,0.001725),(0.846497,0.364964),(0.945579,0.453897…
[truncated: 2 more columns]
