# Supplementary material for: Insights on the Evolution of Mycoparasitism from the Genome of Clonostachys rosea
Source: Genome Biol Evol. 2015 Jan 8;7(2):465–80. doi: 10.1093/gbe/evu292 (PMC4350171; doi:10.1093/gbe/evu292)
Supplement: Supplementary Data [file supp_evu292_Supplementary_file_S7.xlsx]

## Sheet: OrthoMCL gene families
OrthoMCL1000	CrosCROS1_T00000573_1 CrosCROS1_T00005275_1 CrosCROS1_T00006570_1 CrosCROS1_T00008157_1 CrosCROS1_T00008477_1 CrosCROS1_T00008892_1 CrosCROS1_T00010143_1 CrosCROS1_T00012321_1 CrosCROS1_T00012970_1 FuGrFGSG_00046T0 FuGrFGSG_02139T0 FuGrFGSG_02316T0 FuGrFGSG_02786T0 FuGrFGSG_06141T0 FuGrFGSG_06771T0 FuGrFGSG_06881T0 FuGrFGSG_08308T0 FuGrFGSG_08823T0 FuGrFGSG_09707T0 FuGrFGSG_10547T0 FuGrFGSG_10995…	TrRe60116 TrRe60987 TrRe62611 TrRe66111	TrRe71010 TrRe76453	TrVi154161 TrVi155403 TrVi187765 TrVi188797 TrV	i190418	TrVi191833 TrVi192022 TrVi192178 TrVi192417	TrVi195099 TrVi2	00622 TrVi20223 TrVi225760 TrVi36031 TrVi37876 TrVi39246 TrVi47399 TrVi51890	TrVi59905 CrosC	ROS1_T00000792_1	CrosCROS1_T00007755_1 FuGrFGSG_00541T0 FuGrFGSG_043	36T0 FuOxFOXG_00515T0 FuSo71302	FuSo92084 Fu	VeFVEG_00998T0 Ma	OrMGG_08970T0 N	eCrNCU08439T0 NeCrNCU09975T0 TrVi210	053 CrosCROS1_T00001180_1 CrosCROS1_T00002235_1 CrosCROS1_T00002411_1 CrosCROS1_T00005230_1 CrosCROS1_T00008359_1 CrosCROS1_T00008748_1 Cros	CROS1_T00010356_1 CrosCROS1_T0	0010491_1 CrosCROS	1_T00010738_1 Cr	osCROS1_T00011520	_1 CrosCROS1_T000	11990_1 CrosCROS1_T00012929_1 Cro	sCROS1_T000	13092_1 CrosCROS1_T00013369_1 FuGrFGSG_03323T0 FuGrFGSG_12704T0 FuOxFOXG_04763T0 FuOxFOXG_09840T0 FuOxFOXG_11845T0 FuOxFOXG_14147T0 FuSo56041 FuSo90112 FuVeFVEG_04890T0 FuVeFVEG_05103T0 FuVeFVEG_08641T0 MaOrMGG_02348T0 MaOrMGG_05595T0 MaOrMGG_09931T0 MaOrMGG_13762T0 MaOrMGG_14400T0 MaOrMGG_14824T0 MaOrMGG_15334T0 NeCrNCU09975T2 TrAt161068 TrAt293752 TrAt88870 TrRe73924 TrVi54504 TrVi80699 CrosCRO…
OrthoMCL1001	CrosCROS1_T00005452_1 CrosCROS1_T00006415_1 CrosCROS1_T00006567_1 CrosCROS1_T00007381_1 CrosCROS1_T00007502_1 CrosCROS1_T00008198_1 CrosCROS1_T00008325_1 CrosCROS1_T00008884_1 CrosCROS1_T00009545_1 CrosCROS1_T00009884_1 CrosCROS1_T00010141_1 CrosCROS1_T00010238_1 CrosCROS1_T00010453_1 CrosCROS1_T00010694_1 CrosCROS1_T00011033_1 CrosCROS1_T00011525_1 CrosCROS1_T00012010_1 CrosCROS1_T00012373_1 Cro…	MaOrMGG_03810T0 MaOrMGG_04775T0 MaOrMGG	_04775T1 MaOrMGG_055	89T0 MaOrMGG_08236T0 MaOrMGG_08285T0 MaOrMGG_095	89T0 Ma	OrMGG_09645T0 MaOrMGG_10912T0 MaOrMGG_11638T	0 MaOrMGG_12214T0	MaOrMGG_12447T0 MaOrMGG_12613T0 MaOrMGG_13591T0 MaOrMGG_13767T0 MaOrMGG_148	31T0 MaOrMGG_148	97T0 MaOrMGG_149	43T0 MaOrMGG_14945T0 MaOrMGG_15097T0 MaOrMGG_15100T0	MaOrMGG_15272T0 NeCrNCU02918T0	NeCrNCU04865	T0 NeCrNCU05011T0	NeCrNCU06013T0	NeCrNCU08399T0 NeCrNCU08399T1 NeCrN	CU09638T0 TrAt134224 TrAt211357 TrAt212102 TrAt217234 TrAt224288 TrAt229437 TrAt267549 TrAt289254 TrAt32458 TrAt33092 TrAt45973 TrAt51909 Tr	At83179 TrRe106272 TrRe58285 T	rRe59315 TrRe59482	TrRe60118 TrRe6	5116 TrRe65172 Tr	Re65891 TrRe73618	TrVi149212 TrVi151590 TrVi161339	TrVi161465	TrVi191605 TrVi192717 TrVi204731 TrVi28610 TrVi35498 TrVi47407 TrVi47828 TrVi47905 TrVi51044 TrVi53518 TrVi53633 TrVi53926 TrVi62549 TrVi64883 CrosCROS1_T00005753_1 CrosCROS1_T00009642_1 CrosCROS1_T00010343_1 FuGrFGSG_05794T0 FuSo106259 FuVeFVEG_13712T0 FuVeFVEG_13715T0 FuVeFVEG_01735T0 FuVeFVEG_13421T0 TrAt260474 TrVi152250
OrthoMCL1002	FuGrFGSG_04638T0 FuOxFOXG_12978T0 FuOxFOXG_04020T0 FuOxFOXG_04643T0 FuOxFOXG_06470T0 FuOxFOXG_06485T0 FuOxFOXG_06498T0 FuOxFOXG_06519T0 FuOxFOXG_06536T0 FuOxFOXG_06553T0 FuOxFOXG_06650T0 FuOxFOXG_06709T0 FuOxFOXG_06731T0 FuOxFOXG_06745T0 FuOxFOXG_06764T0 FuOxFOXG_06775T0 FuOxFOXG_06791T0 FuOxFOXG_06816T0 FuOxFOXG_06824T0 FuOxFOXG_06837T0 FuOxFOXG_06838T0 FuOxFOXG_06844T0 FuOxFOXG_06845T0 FuOxFOXG…	6022T0 FuOxFOXG_16055T0 FuOxFOXG_16134T0	FuOxFOXG_16167T0 Fu	OxFOXG_16173T0 FuOxFOXG_16174T0 FuOxFOXG_16187T0	FuOxFO	XG_16193T0 FuOxFOXG_16206T0 FuOxFOXG_16207T0	FuOxFOXG_16213T0	FuOxFOXG_16244T0 FuOxFOXG_16313T0 FuOxFOXG_16331T0 FuOxFOXG_16352T0 FuOxFOX	G_16363T0 FuOxFO	XG_16377T0 FuOxF	OXG_16412T0 FuOxFOXG_16422T0 FuOxFOXG_16693T0 FuOxFO	XG_16694T0 FuOxFOXG_16758T0 FuO	xFOXG_16759T0	FuOxFOXG_17277T0	FuOxFOXG_17311	T0 FuOxFOXG_17468T0 FuOxFOXG_17651T0	FuOxFOXG_06535T0 FuOxFOXG_06587T0 FuOxFOXG_06672T0 FuOxFOXG_06732T0 FuOxFOXG_06843T0 FuOxFOXG_07009T0 FuOxFOXG_07239T0 FuOxFOXG_07290T0 FuO	xFOXG_12590T0 FuOxFOXG_14475T0	FuOxFOXG_15005T0	FuOxFOXG_16168T0	FuOxFOXG_16212T0	FuOxFOXG_16314T0	FuOxFOXG_17310T0 FuSo55031 FuOxF	OXG_07047T0	FuOxFOXG_06545T0 FuOxFOXG_06721T0 FuOxFOXG_07281T0 FuOxFOXG_14398T0 FuOxFOXG_15082T0 FuOxFOXG_17275T0 FuOxFOXG_14806T0 FuOxFOXG_07048T0 FuOxFOXG_14413T0 FuOxFOXG_15068T0
OrthoMCL1003	CrosCROS1_T00000739_1 CrosCROS1_T00000845_1 CrosCROS1_T00000856_1 CrosCROS1_T00002261_1 CrosCROS1_T00002733_1 CrosCROS1_T00002740_1 CrosCROS1_T00004075_1 CrosCROS1_T00004086_1 CrosCROS1_T00005295_1 CrosCROS1_T00005343_1 CrosCROS1_T00005353_1 CrosCROS1_T00006451_1 CrosCROS1_T00006888_1 CrosCROS1_T00007193_1 CrosCROS1_T00007647_1 CrosCROS1_T00008103_1 CrosCROS1_T00008199_1 CrosCROS1_T00010026_1 Cro…	48689 FuSo48703 FuSo54624 FuSo56589 FuSo	63187 FuSo67597 FuSo	73279 FuSo82055 FuSo82194 FuSo83034 FuSo92267 Fu	So95029	FuVeFVEG_01830T0 FuVeFVEG_01835T0 FuVeFVEG_	02410T0 FuVeFVEG_	03775T0 FuVeFVEG_07897T0 FuVeFVEG_09324T0 FuVeFVEG_10503T0 FuVeFVEG_10580T0	FuVeFVEG_11089T0	FuVeFVEG_11813T	0 FuVeFVEG_13012T0 FuVeFVEG_13032T0 FuVeFVEG_13167T0	FuVeFVEG_13230T0 MaOrMGG_00447	T0 MaOrMGG_07	375T0 MaOrMGG_078	48T0 MaOrMGG_10	277T0 MaOrMGG_13624T0 NeCrNCU05591T0	NeCrNCU08056T0 NeCrNCU09830T0 NeCrNCU10009T0 TrAt10258 TrAt131379 TrAt246378 TrAt293326 TrAt314045 TrAt314979 TrAt53468 TrAt88381 TrRe47897	TrRe59014 TrRe76682 TrRe77703	TrRe80973 TrRe821	05 TrRe82327 TrV	i219643 TrVi37194	TrVi52608 TrVi64	931 TrVi83793 TrVi85589 TrVi86623	FuVeFVEG_0	9323T0
OrthoMCL1004	MaOrMGG_15493T0 MaOrMGG_15500T0 MaOrMGG_15511T0 MaOrMGG_15512T0 MaOrMGG_15714T0 MaOrMGG_15715T0 MaOrMGG_15716T0 MaOrMGG_15717T0 MaOrMGG_15763T0 MaOrMGG_15806T0 MaOrMGG_15940T0 MaOrMGG_15941T0 MaOrMGG_15942T0 MaOrMGG_15943T0 MaOrMGG_15944T0 MaOrMGG_15945T0 MaOrMGG_15947T0 MaOrMGG_15948T0 MaOrMGG_16050T0 MaOrMGG_16067T0 MaOrMGG_16068T0 MaOrMGG_16073T0 MaOrMGG_16074T0 MaOrMGG_16280T0 MaOrMGG_16281T0…	rMGG_17004T0 MaOrMGG_17006T0 MaOrMGG_170	08T0 MaOrMGG_17065T0	MaOrMGG_17238T0 MaOrMGG_17242T0 MaOrMGG_17243T0	MaOrMG	G_17261T0 MaOrMGG_17262T0 MaOrMGG_17268T0 Ma	OrMGG_17285T0 MaO	rMGG_17327T0 MaOrMGG_17328T0 MaOrMGG_17501T0 MaOrMGG_17545T0 MaOrMGG_17549T0	MaOrMGG_17559T0	MaOrMGG_17560T0	MaOrMGG_17561T0 MaOrMGG_17585T0 MaOrMGG_17589T0 MaO	rMGG_17598T0 MaOrMGG_17599T0 Ma	OrMGG_17600T0	MaOrMGG_17604T0	MaOrMGG_17769T0	MaOrMGG_17775T0 MaOrMGG_17819T0 MaO	rMGG_17852T0 MaOrMGG_17867T0 MaOrMGG_18038T0 MaOrMGG_18058T0 MaOrMGG_18059T0 MaOrMGG_18069T0 MaOrMGG_18080T0 MaOrMGG_18081T0 MaOrMGG_18083T0	MaOrMGG_18084T0 MaOrMGG_18085	T0 MaOrMGG_18086T0	MaOrMGG_18103T0	MaOrMGG_18129T0	MaOrMGG_18131T0 M	aOrMGG_18132T0 MaOrMGG_17499T0
OrthoMCL1005	CrosCROS1_T00000574_1 CrosCROS1_T00004613_1 CrosCROS1_T00006571_1 CrosCROS1_T00007295_1 CrosCROS1_T00007296_1 CrosCROS1_T00007957_1 CrosCROS1_T00010383_1 CrosCROS1_T00012004_1 CrosCROS1_T00012005_1 CrosCROS1_T00012688_1 CrosCROS1_T00012973_1 CrosCROS1_T00013091_1 CrosCROS1_T00013096_1 CrosCROS1_T00013464_1 FuGrFGSG_02315T0 FuGrFGSG_02394T0 FuGrFGSG_03747T0 FuGrFGSG_08209T0 FuGrFGSG_10523T0 FuGrFG…
OrthoMCL1006	CrosCROS1_T00000709_1 CrosCROS1_T00011641_1 CrosCROS1_T00013308_1 FuGrFGSG_00166T0 FuGrFGSG_03387T0 FuGrFGSG_03858T0 FuGrFGSG_04953T0 FuGrFGSG_10615T0 FuGrFGSG_11559T0 FuOxFOXG_01313T0 FuOxFOXG_02349T0 FuOxFOXG_02734T0 FuOxFOXG_09125T0 FuOxFOXG_09571T0 FuOxFOXG_09849T0 FuOxFOXG_13018T0 FuOxFOXG_17167T0 FuSo51328 FuSo56640 FuSo85035 FuSo91612 FuVeFVEG_06728T0 FuVeFVEG_11749T0 FuVeFVEG_13055T0 FuVe…
OrthoMCL1007	CrosCROS1_T00002751_1 CrosCROS1_T00004357_1 CrosCROS1_T00005327_1 CrosCROS1_T00005524_1 CrosCROS1_T00012239_1 FuGrFGSG_00767T0 FuGrFGSG_02632T0 FuGrFGSG_03410T0 FuGrFGSG_03607T0 FuGrFGSG_04913T0 FuGrFGSG_11671T0 FuOxFOXG_01101T0 FuOxFOXG_01365T0 FuOxFOXG_05708T0 FuOxFOXG_09624T0 FuOxFOXG_10604T0 FuOxFOXG_10818T0 FuOxFOXG_12092T0 FuOxFOXG_12336T0 FuOxFOXG_12989T0 FuOxFOXG_17136T0 FuOxFOXG_17665T0 …
OrthoMCL1008	CrosCROS1_T00005586_1 CrosCROS1_T00013136_1 FuGrFGSG_04526T0 FuOxFOXG_14283T0 FuOxFOXG_14292T0 FuOxFOXG_14775T0 FuOxFOXG_14777T0 FuOxFOXG_14930T0 FuOxFOXG_17298T0 MaOrMGG_05125T0 MaOrMGG_05384T0 MaOrMGG_08651T0 TrAt154409 TrAt191145 TrAt211690 TrAt220486 TrAt223198 TrAt225185 TrAt225310 TrAt263887 TrAt90741 TrRe111332 TrRe120927 TrVi112473 TrVi112497 TrVi112704 TrVi132430 TrVi132487 TrVi132539 Tr…
OrthoMCL1009	FuVeFVEG_08707T0 FuSo92105 CrosCROS1_T00008783_1 FuGrFGSG_12390T0 FuOxFOXG_09774T0 FuOxFOXG_14236T0 FuOxFOXG_14258T0 FuSo53917 MaOrMGG_10933T0 CrosCROS1_T00009371_1 FuGrFGSG_02875T0 FuOxFOXG_15708T0 FuSo101491 FuVeFVEG_12457T0 FuVeFVEG_13172T0 MaOrMGG_13715T0 TrAt256580 TrRe58717 TrVi83408 FuSo87097 FuSo87433 FuOxFOXG_03947T0 FuOxFOXG_04036T0 FuOxFOXG_05616T0 FuOxFOXG_05783T0 FuOxFOXG_05786T0 FuO…
OrthoMCL1010	CrosCROS1_T00001517_1 CrosCROS1_T00003901_1 CrosCROS1_T00005287_1 CrosCROS1_T00005406_1 CrosCROS1_T00007411_1 CrosCROS1_T00007742_1 CrosCROS1_T00009538_1 CrosCROS1_T00009894_1 CrosCROS1_T00009897_1 CrosCROS1_T00011195_1 CrosCROS1_T00012474_1 FuGrFGSG_00139T0 FuGrFGSG_00979T0 FuGrFGSG_02160T0 FuGrFGSG_02273T0 FuGrFGSG_04194T0 FuOxFOXG_00928T0 FuOxFOXG_01338T0 FuOxFOXG_03898T0 FuOxFOXG_04303T0 FuOx…
OrthoMCL1011	CrosCROS1_T00004429_1 CrosCROS1_T00006321_1 FuGrFGSG_00669T0 FuGrFGSG_04440T0 FuGrFGSG_05571T0 FuGrFGSG_07325T0 FuGrFGSG_09017T0 FuGrFGSG_11028T0 FuOxFOXG_00990T0 FuOxFOXG_01579T0 FuOxFOXG_09082T0 FuOxFOXG_09320T0 FuOxFOXG_17424T0 FuSo101201 FuSo123202 FuSo49776 FuSo63546 FuSo65842 FuSo73313 FuSo86969 FuVeFVEG_00524T0 FuVeFVEG_03149T0 FuVeFVEG_06686T0 FuVeFVEG_06924T0 FuVeFVEG_07940T0 FuVeFVEG_12…
OrthoMCL1012	CrosCROS1_T00000796_1 CrosCROS1_T00013076_1 CrosCROS1_T00014093_1 CrosCROS1_T00014243_1 FuGrFGSG_10601T0 FuGrFGSG_10616T0 FuGrFGSG_11067T0 FuOxFOXG_06947T0 FuOxFOXG_07194T0 FuOxFOXG_14903T0 FuOxFOXG_17206T0 FuSo48128 FuSo52111 FuSo89121 FuVeFVEG_13486T0 TrAt10225 TrAt181379 TrAt181383 TrAt214533 TrAt216469 TrAt217787 TrAt219595 TrAt220064 TrAt292965 TrAt33537 TrAt38238 TrAt53809 TrRe104359 TrRe10…
OrthoMCL1013	MaOrMGG_17035T1 MaOrMGG_17035T0 MaOrMGG_17274T0 MaOrMGG_17538T0 MaOrMGG_17842T0 MaOrMGG_15501T0 MaOrMGG_15627T0 MaOrMGG_15628T0 MaOrMGG_15986T0 MaOrMGG_15986T1 MaOrMGG_16039T0 MaOrMGG_16076T0 MaOrMGG_16500T0 MaOrMGG_16591T0 MaOrMGG_16615T0 MaOrMGG_17019T0 MaOrMGG_17035T2 MaOrMGG_17035T3 MaOrMGG_17274T1 MaOrMGG_17612T0 MaOrMGG_17655T0 MaOrMGG_17848T0 MaOrMGG_18021T0 MaOrMGG_18021T1 MaOrMGG_15501T1…
OrthoMCL1014	CrosCROS1_T00001981_1 CrosCROS1_T00006530_1 FuGrFGSG_00448T0 FuGrFGSG_01545T0 FuGrFGSG_05002T0 FuGrFGSG_10391T0 FuGrFGSG_10757T0 FuOxFOXG_00605T0 FuOxFOXG_05009T0 FuOxFOXG_09175T0 FuOxFOXG_11165T0 FuOxFOXG_12684T0 FuSo100421 FuSo63963 FuSo89726 FuVeFVEG_00907T0 FuVeFVEG_03122T0 FuVeFVEG_06774T0 FuVeFVEG_11419T0 MaOrMGG_02518T0 MaOrMGG_03893T0 MaOrMGG_07501T0 MaOrMGG_08807T0 MaOrMGG_11351T0 NeCrNC…
OrthoMCL1015	CrosCROS1_T00003735_1 CrosCROS1_T00006328_1 CrosCROS1_T00006535_1 CrosCROS1_T00012306_1 CrosCROS1_T00013036_1 FuGrFGSG_02677T0 FuGrFGSG_04245T0 FuGrFGSG_04919T0 FuGrFGSG_04995T0 FuGrFGSG_08985T0 FuOxFOXG_05702T0 FuOxFOXG_06571T0 FuOxFOXG_06575T0 FuOxFOXG_06687T0 FuOxFOXG_06691T0 FuOxFOXG_07251T0 FuOxFOXG_07255T0 FuOxFOXG_09046T0 FuOxFOXG_09169T0 FuOxFOXG_10377T0 FuOxFOXG_11383T0 FuSo100814 FuSo35…
OrthoMCL1016	CrosCROS1_T00004378_1 CrosCROS1_T00006025_1 FuGrFGSG_01530T0 FuGrFGSG_01836T0 FuGrFGSG_05514T0 FuGrFGSG_11188T0 FuGrFGSG_11560T0 FuGrFGSG_11587T0 FuGrFGSG_11588T0 FuGrFGSG_12643T0 FuOxFOXG_09379T0 FuOxFOXG_09845T0 FuOxFOXG_10158T0 FuOxFOXG_13017T0 FuOxFOXG_17429T0 FuSo106438 FuSo122767 FuSo30546 FuSo34680 FuSo44809 FuSo56998 FuSo75745 FuSo77123 FuSo99796 FuVeFVEG_07011T0 MaOrMGG_03643T0 MaOrMGG_0…
OrthoMCL1017	CrosCROS1_T00001662_1 CrosCROS1_T00012361_1 CrosCROS1_T00013604_1 CrosCROS1_T00013994_1 FuGrFGSG_02358T0 FuGrFGSG_09081T0 FuGrFGSG_10661T0 FuGrFGSG_10747T0 FuGrFGSG_11150T0 FuGrFGSG_12471T0 FuOxFOXG_04866T0 FuOxFOXG_08943T0 FuOxFOXG_09915T0 FuOxFOXG_10778T0 FuOxFOXG_12672T0 FuOxFOXG_13215T0 FuSo104938 FuSo105684 FuSo51202 FuSo69126 FuSo87060 FuVeFVEG_03278T0 FuVeFVEG_06587T0 FuVeFVEG_08585T0 FuVe…
OrthoMCL1018	CrosCROS1_T00000359_1 FuGrFGSG_09782T0 FuOxFOXG_08278T0 FuSo38996 FuSo58234 FuVeFVEG_06396T0 MaOrMGG_01452T0 MaOrMGG_04997T0 NeCrNCU06352T0 NeCrNCU10763T0 TrAt247684 TrRe55034 TrVi28530 CrosCROS1_T00001419_1 CrosCROS1_T00005141_1 CrosCROS1_T00005520_1 CrosCROS1_T00008745_1 FuGrFGSG_07227T0 FuGrFGSG_08669T0 FuOxFOXG_03133T0 FuOxFOXG_10101T0 FuSo59307 FuSo89428 FuSo94906 FuVeFVEG_01996T0 MaOrMGG_10…
OrthoMCL1019	CrosCROS1_T00000868_1 CrosCROS1_T00002086_1 CrosCROS1_T00008582_1 CrosCROS1_T00010608_1 CrosCROS1_T00012149_1 FuGrFGSG_02382T0 FuGrFGSG_02992T0 FuGrFGSG_05731T0 FuGrFGSG_11087T0 FuGrFGSG_11486T0 FuOxFOXG_08755T0 FuOxFOXG_10717T0 FuOxFOXG_11906T0 FuOxFOXG_11928T0 FuOxFOXG_12271T0 FuOxFOXG_13149T0 FuOxFOXG_13560T0 FuOxFOXG_14503T0 FuSo31007 FuSo31745 FuSo43528 FuSo46648 FuSo53469 FuSo76057 FuSo8698…
OrthoMCL1020	CrosCROS1_T00004984_1 CrosCROS1_T00010314_1 CrosCROS1_T00012324_1 CrosCROS1_T00013167_1 FuGrFGSG_02279T0 FuGrFGSG_03278T0 FuGrFGSG_13604T0 FuOxFOXG_07464T0 FuOxFOXG_09943T0 FuOxFOXG_16935T0 FuOxFOXG_16995T0 FuSo54669 FuSo63123 FuSo72647 FuSo72998 FuSo78479 FuVeFVEG_04394T0 FuVeFVEG_08565T0 FuVeFVEG_12223T0 TrAt224516 TrAt231418 TrAt88743 TrRe121156 TrRe122963 TrVi28132 TrVi53922 TrVi80736 CrosCRO…
OrthoMCL1021	CrosCROS1_T00002337_1 CrosCROS1_T00005419_1 CrosCROS1_T00005493_1 CrosCROS1_T00005776_1 CrosCROS1_T00007221_1 CrosCROS1_T00007587_1 CrosCROS1_T00009326_1 CrosCROS1_T00010575_1 CrosCROS1_T00012000_1 CrosCROS1_T00012979_1 FuGrFGSG_02229T0 FuGrFGSG_04182T0 FuOxFOXG_02610T0 FuOxFOXG_03828T0 FuOxFOXG_05903T0 FuOxFOXG_11450T0 FuSo30847 FuSo34572 FuSo55985 FuSo56408 FuSo70094 FuSo89785 FuSo90485 FuSo951…
OrthoMCL1022	CrosCROS1_T00000223_1 CrosCROS1_T00001867_1 CrosCROS1_T00006774_1 FuGrFGSG_00838T0 FuGrFGSG_00921T0 FuGrFGSG_06154T0 FuGrFGSG_09471T0 FuOxFOXG_00795T0 FuOxFOXG_00893T0 FuOxFOXG_06163T0 FuOxFOXG_08555T0 FuSo33370 FuSo57571 FuSo65752 FuSo66327 FuVeFVEG_00688T0 FuVeFVEG_00720T0 FuVeFVEG_04019T0 FuVeFVEG_06113T0 MaOrMGG_02503T0 MaOrMGG_04191T0 MaOrMGG_06958T0 MaOrMGG_11513T0 NeCrNCU02075T0 NeCrNCU039…
OrthoMCL1023	CrosCROS1_T00004052_1 CrosCROS1_T00007565_1 CrosCROS1_T00010107_1 CrosCROS1_T00012247_1 CrosCROS1_T00012292_1 CrosCROS1_T00013979_1 FuGrFGSG_02483T0 FuGrFGSG_03418T0 FuGrFGSG_10116T0 FuGrFGSG_10327T0 FuOxFOXG_05078T0 FuOxFOXG_10443T0 FuOxFOXG_12345T0 FuSo102013 FuSo44215 FuSo52578 FuSo61264 FuSo69633 FuVeFVEG_02839T0 FuVeFVEG_03058T0 FuVeFVEG_09097T0 FuVeFVEG_10778T0 MaOrMGG_01802T0 MaOrMGG_04145…
OrthoMCL1024	CrosCROS1_T00006737_1 CrosCROS1_T00008912_1 CrosCROS1_T00010246_1 CrosCROS1_T00011334_1 FuGrFGSG_01196T0 FuGrFGSG_02400T0 FuGrFGSG_03202T0 FuGrFGSG_07518T0 FuGrFGSG_09515T0 FuOxFOXG_00193T0 FuOxFOXG_02826T0 FuOxFOXG_06211T0 FuOxFOXG_10713T0 FuOxFOXG_15450T0 FuSo47395 FuSo70548 FuSo87743 FuSo96020 FuSo98710 FuSo99362 FuVeFVEG_01323T0 FuVeFVEG_01657T0 FuVeFVEG_04064T0 FuVeFVEG_09373T0 FuVeFVEG_1278…
OrthoMCL1025	CrosCROS1_T00001582_1 CrosCROS1_T00012838_1 CrosCROS1_T00013603_1 CrosCROS1_T00013997_1 FuGrFGSG_01235T0 FuGrFGSG_03703T0 FuGrFGSG_03890T0 FuGrFGSG_09082T0 FuGrFGSG_13805T0 FuOxFOXG_00152T0 FuOxFOXG_04865T0 FuOxFOXG_08942T0 FuOxFOXG_09723T0 FuSo101162 FuSo105966 FuSo40401 FuSo52845 FuSo74531 FuSo96509 FuVeFVEG_00249T0 FuVeFVEG_01364T0 FuVeFVEG_03279T0 FuVeFVEG_06588T0 FuVeFVEG_08752T0 FuVeFVEG_10…
OrthoMCL1026	CrosCROS1_T00002001_1 FuGrFGSG_01561T0 FuGrFGSG_01604T0 FuGrFGSG_13389T0 FuOxFOXG_03484T0 FuOxFOXG_11102T0 FuOxFOXG_11147T0 FuOxFOXG_15354T0 FuSo46176 FuSo58836 FuSo65133 FuSo74201 FuSo93123 FuVeFVEG_09642T0 FuVeFVEG_09695T0 FuVeFVEG_12680T0 MaOrMGG_09190T0 MaOrMGG_12738T0 MaOrMGG_16472T0 NeCrNCU02319T0 NeCrNCU03350T0 NeCrNCU09228T0 TrAt132566 TrAt141294 TrAt154439 TrRe4308 TrRe75159 TrRe78797 Tr…
OrthoMCL1027	CrosCROS1_T00005762_1 FuGrFGSG_02833T0 FuGrFGSG_08799T0 FuOxFOXG_02997T0 FuOxFOXG_15690T0 FuSo80744 FuSo95845 FuVeFVEG_01848T0 FuVeFVEG_13154T0 MaOrMGG_09607T0 TrAt78906 TrRe109677 TrRe55077 TrRe69957 TrVi68782 CrosCROS1_T00006697_1 FuGrFGSG_00070T0 FuSo42243 FuSo88655 FuSo88951 FuVeFVEG_00006T0 MaOrMGG_10519T0 TrAt317313 TrAt52380 TrAt83926 TrVi34676 TrVi39349 TrVi57150 CrosCROS1_T00009683_1 FuG…
OrthoMCL1028	CrosCROS1_T00001284_1 CrosCROS1_T00003785_1 CrosCROS1_T00008955_1 CrosCROS1_T00011055_1 CrosCROS1_T00012521_1 FuGrFGSG_03208T0 FuGrFGSG_03725T0 FuOxFOXG_02047T0 FuOxFOXG_09760T0 FuOxFOXG_15236T0 FuSo52652 FuSo87421 FuSo92827 FuVeFVEG_08722T0 FuVeFVEG_09958T0 FuVeFVEG_10886T0 FuVeFVEG_12533T0 MaOrMGG_05723T0 NeCrNCU00306T0 TrAt192688 TrAt293671 TrAt53012 TrAt91079 TrRe119710 TrRe54972 TrVi31389 Tr…
OrthoMCL1029	CrosCROS1_T00002239_1 CrosCROS1_T00003921_1 CrosCROS1_T00006929_1 CrosCROS1_T00008686_1 CrosCROS1_T00009888_1 CrosCROS1_T00011237_1 CrosCROS1_T00011767_1 CrosCROS1_T00011853_1 CrosCROS1_T00011864_1 CrosCROS1_T00012934_1 CrosCROS1_T00013195_1 CrosCROS1_T00013846_1 FuGrFGSG_04902T0 FuGrFGSG_10203T0 FuOxFOXG_05202T0 FuOxFOXG_05720T0 FuOxFOXG_10118T0 FuSo48151 FuSo54297 FuSo72144 FuSo73247 FuSo80434 …
OrthoMCL1030	CrosCROS1_T00002513_1 CrosCROS1_T00004705_1 CrosCROS1_T00006930_1 CrosCROS1_T00011596_1 FuGrFGSG_08952T0 FuGrFGSG_08955T0 FuGrFGSG_11434T0 FuGrFGSG_13473T0 FuOxFOXG_06625T0 FuOxFOXG_06634T0 FuOxFOXG_07202T0 FuSo20553 FuSo34879 FuSo51778 FuSo72141 FuVeFVEG_03204T0 MaOrMGG_11080T0 TrAt188008 TrAt262568 TrAt283530 TrAt291692 TrRe35109 TrRe35137 TrRe70639 TrVi144674 TrVi159771 TrVi192502 TrVi48578 Fu…
OrthoMCL1031	CrosCROS1_T00007399_1 FuOxFOXG_06608T0 FuOxFOXG_06651T0 FuOxFOXG_07219T0 FuOxFOXG_12542T0 FuOxFOXG_12592T0 FuOxFOXG_13999T0 FuOxFOXG_14862T0 FuOxFOXG_14988T0 FuOxFOXG_17083T0 FuSo19452 FuSo56804 FuSo88568 FuSo98139 FuOxFOXG_06452T0 FuOxFOXG_06459T0 FuOxFOXG_06805T0 FuOxFOXG_07178T0 FuOxFOXG_07365T0 FuOxFOXG_07372T0 FuOxFOXG_07373T0 FuOxFOXG_15932T0 FuOxFOXG_16388T0 FuOxFOXG_16396T0 FuOxFOXG_16397…
OrthoMCL1032	CrosCROS1_T00000854_1 CrosCROS1_T00005600_1 CrosCROS1_T00006609_1 FuGrFGSG_01662T0 FuGrFGSG_07722T0 FuOxFOXG_02507T0 FuOxFOXG_09830T0 FuOxFOXG_11045T0 FuOxFOXG_16794T0 FuSo49814 FuSo54161 FuSo74126 FuSo82836 FuSo93751 FuSo97509 FuVeFVEG_05695T0 FuVeFVEG_08649T0 FuVeFVEG_09756T0 FuVeFVEG_12821T0 MaOrMGG_09130T0 NeCrNCU07609T0 NeCrNCU09039T0 NeCrNCU09831T0 TrAt212098 TrAt316701 TrAt78238 TrRe59333 …
OrthoMCL1033	CrosCROS1_T00001859_1 CrosCROS1_T00002632_1 CrosCROS1_T00006910_1 FuGrFGSG_10929T0 FuGrFGSG_11832T0 FuOxFOXG_00786T0 FuSo81076 FuSo87039 FuSo90242 FuSo93241 FuVeFVEG_00729T0 FuVeFVEG_11918T0 MaOrMGG_08776T0 NeCrNCU09287T0 TrAt131476 TrAt235183 TrAt291514 TrAt80986 TrRe105260 TrRe50618 TrRe68812 TrRe75021 TrVi223834 TrVi65301 TrVi77012 TrVi83136 CrosCROS1_T00002616_1 FuGrFGSG_03957T0 FuGrFGSG_0801…
OrthoMCL1034	CrosCROS1_T00002532_1 CrosCROS1_T00005911_1 CrosCROS1_T00006947_1 FuGrFGSG_06752T0 FuGrFGSG_11843T0 FuOxFOXG_00814T0 FuOxFOXG_01322T0 FuOxFOXG_02077T0 FuSo31648 FuSo41484 FuSo64833 FuSo79248 FuVeFVEG_00612T0 FuVeFVEG_01669T0 FuVeFVEG_05238T0 MaOrMGG_01230T0 NeCrNCU00936T0 NeCrNCU00936T1 NeCrNCU00936T2 TrAt128472 TrAt29283 TrRe22741 TrVi194915 TrVi85098 CrosCROS1_T00011637_1 FuVeFVEG_00170T0 CrosC…
OrthoMCL1035	CrosCROS1_T00000697_1 CrosCROS1_T00011073_1 FuGrFGSG_09043T0 FuGrFGSG_09047T0 FuGrFGSG_09566T0 FuOxFOXG_06267T0 FuOxFOXG_08967T0 FuSo21662 FuSo46156 FuSo52280 FuSo88613 MaOrMGG_01730T0 NeCrNCU05257T0 TrAt161626 TrAt281251 TrAt288678 TrRe78650 TrVi152201 TrVi154909 CrosCROS1_T00001770_1 CrosCROS1_T00007978_1 FuSo44194 FuSo51835 FuSo75711 FuSo91124 FuSo95238 FuSo97913 FuVeFVEG_04120T0 CrosCROS1_T00…
OrthoMCL1036	CrosCROS1_T00003092_1 FuGrFGSG_00613T0 FuGrFGSG_03799T0 FuGrFGSG_12341T0 FuGrFGSG_12379T0 FuOxFOXG_00434T0 FuOxFOXG_16883T0 FuOxFOXG_16899T0 FuOxFOXG_17777T0 FuSo42273 FuSo51443 FuSo55784 FuSo65607 FuVeFVEG_01077T0 FuVeFVEG_12933T0 FuVeFVEG_12949T0 MaOrMGG_11062T0 MaOrMGG_11327T0 NeCrNCU02783T0 NeCrNCU05830T0 TrAt40728 TrAt83082 TrRe5787 TrRe75430 TrVi43260 TrVi49802 CrosCROS1_T00012462_1 FuGrFGS…
OrthoMCL1037	CrosCROS1_T00003743_1 FuGrFGSG_07569T0 FuGrFGSG_10561T0 FuOxFOXG_08721T0 FuOxFOXG_15373T0 FuSo11453 FuSo123214 FuVeFVEG_05940T0 FuVeFVEG_06779T0 FuVeFVEG_12704T0 NeCrNCU05317T0 NeCrNCU07484T0 TrAt10286 TrAt247300 TrRe108346 TrRe56894 TrRe71245 TrRe72339 TrVi112097 TrVi152158 TrVi194859 TrVi201336 TrVi204370 TrVi49587 TrVi53606 TrVi66617 FuGrFGSG_06429T0 FuOxFOXG_17685T0 FuSo78500 FuSo75748 FuSo86…
OrthoMCL1038	CrosCROS1_T00002319_1 CrosCROS1_T00012532_1 FuGrFGSG_11268T0 FuGrFGSG_13252T0 FuGrFGSG_13253T0 FuOxFOXG_03735T0 FuSo88047 FuSo94047 FuSo94975 FuVeFVEG_12128T0 NeCrNCU06294T0 TrAt161231 TrAt291137 TrRe59801 TrRe62633 TrVi50824 CrosCROS1_T00007369_1 FuGrFGSG_00055T0 FuOxFOXG_11717T0 FuOxFOXG_14153T0 MaOrMGG_02059T0 MaOrMGG_02313T0 MaOrMGG_16486T0 MaOrMGG_17212T0 MaOrMGG_17214T0 MaOrMGG_17218T0 TrAt…
OrthoMCL1039	CrosCROS1_T00002471_1 CrosCROS1_T00004864_1 CrosCROS1_T00008456_1 CrosCROS1_T00012053_1 FuOxFOXG_04803T0 FuOxFOXG_12237T0 FuSo54309 FuSo70607 FuSo97276 TrAt44430 TrAt77858 TrRe110753 TrRe4950 TrRe56911 TrRe73250 TrVi159961 TrVi192999 TrVi39131 CrosCROS1_T00005209_1 CrosCROS1_T00005376_1 CrosCROS1_T00007056_1 FuGrFGSG_03111T0 FuOxFOXG_12291T0 FuSo35431 FuSo97322 FuVeFVEG_10834T0 MaOrMGG_04385T0 Ma…
OrthoMCL1040	CrosCROS1_T00002500_1 CrosCROS1_T00009706_1 FuGrFGSG_00136T0 FuGrFGSG_01876T0 FuGrFGSG_03516T0 FuGrFGSG_03778T0 FuGrFGSG_06657T0 FuOxFOXG_01332T0 FuOxFOXG_02284T0 FuOxFOXG_04256T0 FuOxFOXG_07078T0 FuOxFOXG_13373T0 FuOxFOXG_16499T0 FuOxFOXG_16832T0 FuSo104917 FuSo38659 FuSo41795 FuSo45219 FuSo55362 FuSo55953 FuSo78510 FuSo84232 FuSo86319 FuSo89566 FuSo91298 FuVeFVEG_00155T0 FuVeFVEG_05460T0 FuVeFV…
OrthoMCL1041	CrosCROS1_T00000063_1 CrosCROS1_T00004923_1 CrosCROS1_T00005805_1 FuGrFGSG_06616T0 FuGrFGSG_09445T0 FuOxFOXG_16409T0 FuOxFOXG_17741T0 FuSo106067 FuSo1063 FuSo106587 FuSo32673 FuVeFVEG_05507T0 MaOrMGG_00659T0 MaOrMGG_14087T0 MaOrMGG_17486T0 NeCrNCU04850T0 NeCrNCU07523T0 NeCrNCU08097T0 NeCrNCU09791T0 TrAt137467 TrAt161130 TrRe121746 TrVi112102 TrVi29344 TrVi37929 TrVi46692 TrVi71118 FuVeFVEG_03997T…
OrthoMCL1042	CrosCROS1_T00000552_1 FuSo31115 CrosCROS1_T00006960_1 FuGrFGSG_12814T0 FuOxFOXG_05493T0 FuOxFOXG_11012T0 FuSo105779 FuSo123345 FuSo90164 FuVeFVEG_02648T0 FuVeFVEG_09787T0 NeCrNCU05836T0 TrAt155013 TrAt50338 TrRe65380 TrRe79044 TrVi54636 TrVi86342 CrosCROS1_T00007147_1 FuGrFGSG_00659T0 FuOxFOXG_00977T0 FuVeFVEG_00537T0 MaOrMGG_07666T0 NeCrNCU01059T0 TrRe111953 TrVi193426 CrosCROS1_T00009568_1 FuGr…
OrthoMCL1043	CrosCROS1_T00000542_1 CrosCROS1_T00009003_1 FuGrFGSG_03279T0 FuGrFGSG_06562T0 FuGrFGSG_09287T0 FuGrFGSG_10522T0 FuOxFOXG_02397T0 FuOxFOXG_04899T0 FuOxFOXG_09941T0 FuSo76831 FuSo87628 FuSo94777 FuSo99048 FuVeFVEG_03242T0 FuVeFVEG_03821T0 FuVeFVEG_05578T0 FuVeFVEG_08567T0 MaOrMGG_10750T0 NeCrNCU07894T0 NeCrNCU08397T0 TrAt262794 TrAt291207 TrRe109487 TrRe49979 TrRe59364 TrVi61734 TrVi69922 FuOxFOXG_…
OrthoMCL1044	CrosCROS1_T00000585_1 CrosCROS1_T00005455_1 FuGrFGSG_03980T0 FuOxFOXG_04560T0 FuOxFOXG_17097T0 FuOxFOXG_17321T0 FuVeFVEG_07658T0 TrAt181437 TrAt229523 TrAt45881 TrRe57671 TrRe68618 TrVi132531 TrVi151071 TrVi181564 TrVi640 CrosCROS1_T00001449_1 CrosCROS1_T00002214_1 FuSo10992 CrosCROS1_T00004351_1 CrosCROS1_T00006617_1 CrosCROS1_T00006981_1 MaOrMGG_16825T0 CrosCROS1_T00009386_1 CrosCROS1_T00005383…
OrthoMCL1045	CrosCROS1_T00000696_1 FuGrFGSG_03512T0 FuGrFGSG_09342T0 FuOxFOXG_05884T0 FuOxFOXG_16482T0 FuSo103272 FuVeFVEG_03756T0 MaOrMGG_03620T0 NeCrNCU02582T0 NeCrNCU04963T0 TrAt296763 TrRe72383 TrVi31740 CrosCROS1_T00001014_1 CrosCROS1_T00007347_1 FuGrFGSG_02641T0 FuOxFOXG_10620T0 FuOxFOXG_11753T0 FuOxFOXG_14382T0 FuOxFOXG_15100T0 FuSo70512 FuSo96496 FuVeFVEG_09261T0 FuVeFVEG_10080T0 MaOrMGG_06203T0 NeCrN…
OrthoMCL1046	CrosCROS1_T00001429_1 CrosCROS1_T00004233_1 CrosCROS1_T00006469_1 CrosCROS1_T00010437_1 CrosCROS1_T00011047_1 CrosCROS1_T00014048_1 FuGrFGSG_00807T0 FuGrFGSG_04679T0 FuGrFGSG_13861T0 FuOxFOXG_01147T0 FuOxFOXG_02594T0 FuOxFOXG_08885T0 FuSo122390 FuSo56051 FuSo90428 FuVeFVEG_00368T0 FuVeFVEG_05755T0 FuVeFVEG_06511T0 MaOrMGG_01178T0 MaOrMGG_09664T0 NeCrNCU00890T0 TrAt290491 TrAt295188 TrAt296006 TrR…
OrthoMCL1047	CrosCROS1_T00002248_1 CrosCROS1_T00010325_1 CrosCROS1_T00010928_1 CrosCROS1_T00011007_1 CrosCROS1_T00011650_1 FuGrFGSG_07974T0 FuGrFGSG_09073T0 FuGrFGSG_10686T0 FuOxFOXG_04665T0 FuOxFOXG_04792T0 FuOxFOXG_04947T0 FuOxFOXG_10845T0 FuOxFOXG_11916T0 FuOxFOXG_13192T0 FuOxFOXG_15491T0 FuOxFOXG_15493T0 FuOxFOXG_17228T0 FuSo45470 FuSo71326 FuSo84396 FuSo85306 FuSo85493 FuSo87874 FuVeFVEG_03332T0 FuVeFVEG…
OrthoMCL1048	CrosCROS1_T00002393_1 FuGrFGSG_06537T0 FuGrFGSG_08009T0 FuGrFGSG_09039T0 FuSo39149 FuSo46145 FuSo47963 FuSo95720 FuVeFVEG_05608T0 FuVeFVEG_06564T0 FuVeFVEG_08612T0 TrAt262365 TrAt302405 TrVi192166 CrosCROS1_T00010510_1 CrosCROS1_T00010654_1 FuGrFGSG_03749T0 FuOxFOXG_02424T0 FuOxFOXG_08979T0 FuOxFOXG_09879T0 FuSo97714 TrAt81358 TrRe57015 TrVi44554 CrosCROS1_T00012407_1 CrosCROS1_T00013523_1 MaOrMG…
OrthoMCL1049	FuOxFOXG_04690T0 FuOxFOXG_05573T0 FuOxFOXG_10824T0 FuOxFOXG_12586T0 FuOxFOXG_14003T0 FuOxFOXG_14145T0 FuOxFOXG_14235T0 FuOxFOXG_14256T0 FuOxFOXG_14983T0 FuOxFOXG_16415T0 FuOxFOXG_16420T0 FuOxFOXG_16463T0 FuOxFOXG_17087T0 FuOxFOXG_17107T0 FuOxFOXG_17285T0 FuOxFOXG_17444T0 FuOxFOXG_17461T0 FuOxFOXG_17681T0 FuOxFOXG_17703T0 FuOxFOXG_17725T0 FuSo12141 FuSo36088 FuSo55320 FuSo94028 MaOrMGG_08663T0 MaO…
OrthoMCL1050	CrosCROS1_T00002211_1 CrosCROS1_T00011251_1 CrosCROS1_T00013588_1 FuGrFGSG_01589T0 FuGrFGSG_11372T0 FuOxFOXG_11114T0 FuSo87507 FuSo89016 FuSo89430 TrAt211738 TrAt88413 TrRe104180 TrVi122242 TrVi231262 TrVi45173 CrosCROS1_T00003279_1 CrosCROS1_T00005333_1 CrosCROS1_T00007187_1 CrosCROS1_T00008492_1 CrosCROS1_T00009050_1 CrosCROS1_T00010531_1 CrosCROS1_T00011365_1 FuOxFOXG_04133T0 FuVeFVEG_07247T0 …
OrthoMCL1051	CrosCROS1_T00002289_1 CrosCROS1_T00005092_1 CrosCROS1_T00005616_1 CrosCROS1_T00009074_1 CrosCROS1_T00013416_1 FuGrFGSG_02873T0 FuGrFGSG_05761T0 FuGrFGSG_08843T0 FuOxFOXG_03556T0 FuOxFOXG_08814T0 FuOxFOXG_15709T0 FuSo44354 FuSo45761 FuSo53430 FuSo59366 FuSo92260 FuSo94784 FuVeFVEG_02429T0 FuVeFVEG_13170T0 MaOrMGG_11685T0 MaOrMGG_12589T0 MaOrMGG_13662T0 NeCrNCU00677T0 TrAt34684 TrAt90126 TrRe22030 …
OrthoMCL1052	CrosCROS1_T00002382_1 CrosCROS1_T00005453_1 CrosCROS1_T00007605_1 CrosCROS1_T00007865_1 CrosCROS1_T00009686_1 FuGrFGSG_01972T0 FuGrFGSG_07596T0 FuOxFOXG_04152T0 FuOxFOXG_15285T0 FuOxFOXG_17221T0 FuOxFOXG_17581T0 FuSo37323 FuSo85746 FuSo98004 FuVeFVEG_00317T0 FuVeFVEG_07269T0 FuVeFVEG_12598T0 MaOrMGG_01925T0 MaOrMGG_05401T0 MaOrMGG_07953T0 MaOrMGG_10879T0 NeCrNCU05185T0 TrAt50047 TrAt91168 TrRe224…
OrthoMCL1053	CrosCROS1_T00003568_1 CrosCROS1_T00009106_1 FuGrFGSG_02449T0 FuGrFGSG_04627T0 FuGrFGSG_05189T0 FuGrFGSG_07493T0 FuOxFOXG_10407T0 FuSo43774 FuSo48041 FuVeFVEG_04862T0 FuVeFVEG_09055T0 FuVeFVEG_12803T0 FuVeFVEG_12899T0 MaOrMGG_12530T0 NeCrNCU09520T0 TrAt32890 TrAt49350 TrRe53349 TrRe59384 TrVi150797 TrVi30731 FuOxFOXG_07944T0 FuOxFOXG_15472T0 FuGrFGSG_08031T0 FuOxFOXG_16932T0 FuOxFOXG_08866T0 FuOxF…
OrthoMCL1054	CrosCROS1_T00000760_1 CrosCROS1_T00002194_1 CrosCROS1_T00002392_1 CrosCROS1_T00002482_1 CrosCROS1_T00002635_1 CrosCROS1_T00006440_1 CrosCROS1_T00006991_1 CrosCROS1_T00007122_1 CrosCROS1_T00007749_1 CrosCROS1_T00007775_1 CrosCROS1_T00008612_1 CrosCROS1_T00009912_1 CrosCROS1_T00010059_1 CrosCROS1_T00010146_1 CrosCROS1_T00010537_1 CrosCROS1_T00011001_1 CrosCROS1_T00011117_1 CrosCROS1_T00011755_1 Cro…
OrthoMCL1055	CrosCROS1_T00000830_1 CrosCROS1_T00007887_1 FuGrFGSG_02220T0 FuGrFGSG_11542T0 FuOxFOXG_04134T0 FuSo54099 FuSo58675 FuSo83186 FuVeFVEG_07248T0 FuVeFVEG_10971T0 FuVeFVEG_13836T0 TrAt30057 TrRe111932 TrRe121308 TrVi67893 TrVi82254 CrosCROS1_T00007023_1 CrosCROS1_T00007431_1 CrosCROS1_T00008938_1 FuGrFGSG_12120T0 FuOxFOXG_02858T0 FuOxFOXG_10744T0 NeCrNCU09648T0 CrosCROS1_T00010397_1 FuOxFOXG_17037T0 …
OrthoMCL1056	CrosCROS1_T00000887_1 CrosCROS1_T00001005_1 CrosCROS1_T00004580_1 CrosCROS1_T00009712_1 CrosCROS1_T00012913_1 FuGrFGSG_07953T0 FuGrFGSG_10198T0 FuGrFGSG_13823T0 FuOxFOXG_03713T0 FuOxFOXG_05207T0 FuOxFOXG_13258T0 FuSo103945 FuSo93618 FuSo96520 FuVeFVEG_02928T0 FuVeFVEG_12152T0 FuVeFVEG_12271T0 MaOrMGG_03521T0 MaOrMGG_08584T0 NeCrNCU02366T0 NeCrNCU04280T0 TrAt150014 TrAt151726 TrAt38590 TrRe22632 T…
OrthoMCL1057	CrosCROS1_T00000967_1 CrosCROS1_T00007228_1 CrosCROS1_T00011677_1 CrosCROS1_T00013718_1 CrosCROS1_T00013723_1 CrosCROS1_T00013773_1 FuGrFGSG_08282T0 FuOxFOXG_01233T0 FuOxFOXG_04733T0 FuOxFOXG_11986T0 FuOxFOXG_13032T0 FuSo39574 FuSo83489 FuVeFVEG_13656T0 CrosCROS1_T00006374_1 FuVeFVEG_00262T0 CrosCROS1_T00013782_1 FuGrFGSG_03034T0 FuGrFGSG_11008T0 FuSo35279 FuSo41810 FuVeFVEG_10584T0 FuVeFVEG_1177…
OrthoMCL1058	CrosCROS1_T00002571_1 CrosCROS1_T00005737_1 CrosCROS1_T00006457_1 CrosCROS1_T00006912_1 CrosCROS1_T00008445_1 CrosCROS1_T00009058_1 CrosCROS1_T00010416_1 FuGrFGSG_03936T0 FuGrFGSG_10673T0 FuOxFOXG_02745T0 FuOxFOXG_04796T0 FuOxFOXG_10914T0 FuOxFOXG_11786T0 FuSo33168 FuSo51441 FuSo55235 FuSo79751 FuSo86280 FuSo88551 FuSo93987 FuVeFVEG_01576T0 FuVeFVEG_03339T0 FuVeFVEG_10049T0 TrAt158423 TrRe70383 T…
OrthoMCL1059	CrosCROS1_T00002743_1 CrosCROS1_T00005393_1 CrosCROS1_T00006353_1 CrosCROS1_T00010612_1 CrosCROS1_T00011351_1 CrosCROS1_T00013392_1 FuGrFGSG_01733T0 FuGrFGSG_06997T0 FuOxFOXG_01812T0 FuOxFOXG_04760T0 FuOxFOXG_10965T0 FuSo38216 FuSo39497 FuSo46123 FuSo74021 FuSo98002 FuVeFVEG_03374T0 FuVeFVEG_08186T0 FuVeFVEG_09830T0 MaOrMGG_00722T0 NeCrNCU00796T0 TrAt220733 TrAt36437 TrAt92468 TrRe61403 TrVi20881…
OrthoMCL1060	FuGrFGSG_11580T0 MaOrMGG_16177T0 MaOrMGG_15841T0 MaOrMGG_15918T0 MaOrMGG_15987T0 MaOrMGG_16063T0 MaOrMGG_16167T0 MaOrMGG_16180T0 MaOrMGG_16400T0 MaOrMGG_16555T0 MaOrMGG_16572T0 MaOrMGG_16972T0 MaOrMGG_17020T0 MaOrMGG_17284T0 MaOrMGG_17307T0 MaOrMGG_17553T0 MaOrMGG_17588T0 MaOrMGG_17613T0 MaOrMGG_17620T0 MaOrMGG_17654T0 MaOrMGG_17847T0 MaOrMGG_17866T0 MaOrMGG_15917T0 MaOrMGG_16168T0 MaOrMGG_16473T…
OrthoMCL1061	CrosCROS1_T00003516_1 FuGrFGSG_03523T0 FuGrFGSG_12024T0 FuOxFOXG_04271T0 FuOxFOXG_16538T0 FuSo53398 FuSo67761 FuSo96853 FuVeFVEG_07393T0 FuVeFVEG_13083T0 FuVeFVEG_13691T0 TrAt189699 TrRe66228 TrVi175575 CrosCROS1_T00009298_1 FuGrFGSG_11617T0 FuOxFOXG_15621T0 FuSo79732 FuVeFVEG_13009T0 MaOrMGG_06740T0 MaOrMGG_08279T0 NeCrNCU01882T0 NeCrNCU01882T1 TrAt266330 TrRe76766 TrVi53960 NeCrNCU04625T0
OrthoMCL1062	CrosCROS1_T00010817_1 CrosCROS1_T00011751_1 FuGrFGSG_03412T0 FuGrFGSG_04637T0 FuGrFGSG_04943T0 FuOxFOXG_09114T0 FuOxFOXG_12338T0 FuOxFOXG_12825T0 FuOxFOXG_13629T0 FuSo104321 FuSo45958 FuSo51989 FuSo63227 FuVeFVEG_06716T0 FuVeFVEG_10786T0 FuVeFVEG_11051T0 FuVeFVEG_11568T0 MaOrMGG_00289T0 MaOrMGG_02072T0 NeCrNCU03509T0 TrAt300095 TrAt36504 TrRe109122 TrRe51110 TrVi215334 TrVi45839 FuGrFGSG_13897T0
OrthoMCL1063	MaOrMGG_10463T0 MaOrMGG_15492T0 MaOrMGG_15494T0 MaOrMGG_15622T0 MaOrMGG_15789T0 MaOrMGG_15790T0 MaOrMGG_15795T0 MaOrMGG_15965T0 MaOrMGG_15982T0 MaOrMGG_16019T0 MaOrMGG_16027T0 MaOrMGG_16049T0 MaOrMGG_16069T0 MaOrMGG_16097T0 MaOrMGG_16114T0 MaOrMGG_16398T0 MaOrMGG_16532T0 MaOrMGG_16534T0 MaOrMGG_16558T0 MaOrMGG_16601T0 MaOrMGG_16778T0 MaOrMGG_17026T0 MaOrMGG_17294T0 MaOrMGG_17465T0 MaOrMGG_17648T0…
OrthoMCL1064	CrosCROS1_T00000431_1 CrosCROS1_T00003189_1 CrosCROS1_T00008240_1 FuGrFGSG_01066T0 FuGrFGSG_02163T0 FuGrFGSG_11293T0 FuOxFOXG_00323T0 FuOxFOXG_04144T0 FuOxFOXG_13404T0 FuSo57350 FuSo66911 FuSo90856 FuVeFVEG_01199T0 FuVeFVEG_07258T0 MaOrMGG_04126T0 MaOrMGG_04640T0 MaOrMGG_15133T0 NeCrNCU03235T0 NeCrNCU04433T0 TrAt148686 TrAt45766 TrRe57088 TrRe79741 TrVi158532 TrVi59747 FuVeFVEG_11840T0
OrthoMCL1065	CrosCROS1_T00002777_1 CrosCROS1_T00003575_1 CrosCROS1_T00009256_1 FuGrFGSG_06290T0 FuGrFGSG_08350T0 FuGrFGSG_09873T0 FuOxFOXG_03471T0 FuOxFOXG_05554T0 FuOxFOXG_08042T0 FuSo103669 FuSo38396 FuSo41898 FuVeFVEG_02339T0 FuVeFVEG_02585T0 FuVeFVEG_04963T0 MaOrMGG_00923T0 MaOrMGG_13781T0 NeCrNCU02274T0 NeCrNCU05805T0 NeCrNCU05805T1 TrAt300337 TrAt301356 TrRe121686 TrRe65295 TrVi111115 TrVi190230
OrthoMCL1066	CrosCROS1_T00003043_1 FuGrFGSG_11754T0 FuGrFGSG_11755T0 FuOxFOXG_00701T0 FuOxFOXG_00702T0 FuSo57487 FuVeFVEG_00810T0 FuVeFVEG_02225T0 MaOrMGG_11079T0 MaOrMGG_15563T0 NeCrNCU00503T0 NeCrNCU04465T0 TrAt227190 TrRe71037 TrVi214939 CrosCROS1_T00011052_1 FuGrFGSG_08542T0 FuOxFOXG_03353T0 FuOxFOXG_13541T0 FuSo36314 FuSo72149 TrAt282959 TrRe63125 TrVi163994 MaOrMGG_14744T0 NeCrNCU00513T0
OrthoMCL1067	CrosCROS1_T00006483_1 FuGrFGSG_02252T0 FuGrFGSG_05848T0 FuSo101741 FuSo57783 FuVeFVEG_04458T0 FuVeFVEG_12019T0 TrAt128399 TrAt131960 TrRe78465 TrRe82017 TrVi180746 TrVi49743 CrosCROS1_T00006602_1 FuOxFOXG_03843T0 CrosCROS1_T00009530_1 FuSo49797 FuSo97429 CrosCROS1_T00010685_1 CrosCROS1_T00010991_1 FuSo78541 MaOrMGG_00133T0 NeCrNCU07564T0 FuOxFOXG_07525T0 FuOxFOXG_05856T0 FuVeFVEG_03733T0
OrthoMCL1068	CrosCROS1_T00008046_1 CrosCROS1_T00010166_1 CrosCROS1_T00010361_1 FuGrFGSG_06572T0 FuGrFGSG_11472T0 FuOxFOXG_02380T0 FuOxFOXG_14564T0 FuSo39203 FuSo39895 FuSo46676 FuVeFVEG_05561T0 FuVeFVEG_13404T0 MaOrMGG_03316T0 MaOrMGG_03316T1 MaOrMGG_09073T0 NeCrNCU00263T0 TrAt172208 TrAt227276 TrAt321810 TrRe35726 TrRe51365 TrRe57433 TrVi123060 TrVi230947 TrVi29732 MaOrMGG_03870T0
OrthoMCL1069	CrosCROS1_T00008107_1 TrAt293435 TrRe68705 TrVi55825 CrosCROS1_T00009975_1 FuGrFGSG_03860T0 FuGrFGSG_10629T0 FuOxFOXG_04849T0 FuVeFVEG_03297T0 TrRe62263 TrVi49273 CrosCROS1_T00013009_1 CrosCROS1_T00013884_1 FuSo45102 FuSo51378 FuVeFVEG_10550T0 MaOrMGG_01353T0 NeCrNCU09636T0 TrVi151337 TrVi222495 TrVi53375 TrVi53637 TrVi53690 FuVeFVEG_13054T0 FuOxFOXG_11969T0 MaOrMGG_07551T0
OrthoMCL1070	CrosCROS1_T00010006_1 FuGrFGSG_03011T0 FuOxFOXG_14643T0 FuSo45631 FuVeFVEG_13470T0 NeCrNCU00451T0 NeCrNCU04904T0 NeCrNCU04905T0 NeCrNCU04906T0 NeCrNCU04907T0 NeCrNCU04909T0 NeCrNCU04910T0 NeCrNCU04917T0 TrAt232659 TrRe70355 TrVi87441 FuGrFGSG_03770T0 FuOxFOXG_16818T0 FuSo26554 FuVeFVEG_12872T0 FuGrFGSG_11074T0 FuOxFOXG_03958T0 FuSo45621 FuVeFVEG_11922T0 FuSo44771 MaOrMGG_08161T0
OrthoMCL1071	CrosCROS1_T00000928_1 FuGrFGSG_02324T0 FuGrFGSG_02395T0 FuGrFGSG_03964T0 FuGrFGSG_09182T0 FuOxFOXG_04757T0 FuOxFOXG_05816T0 FuSo101778 FuSo33672 FuVeFVEG_03379T0 FuVeFVEG_03695T0 MaOrMGG_00241T0 MaOrMGG_00428T0 MaOrMGG_07219T0 MaOrMGG_08281T0 MaOrMGG_18133T0 NeCrNCU03584T0 TrAt188840 TrAt217154 TrAt80219 TrRe81964 TrRe82208 TrVi209609 TrVi39352 TrVi49800
OrthoMCL1072	CrosCROS1_T00002503_1 CrosCROS1_T00011471_1 FuGrFGSG_04065T0 FuGrFGSG_09998T0 FuOxFOXG_05349T0 FuOxFOXG_11576T0 FuOxFOXG_11937T0 FuSo49818 FuSo61008 FuSo81279 FuVeFVEG_02780T0 FuVeFVEG_09977T0 FuVeFVEG_10248T0 MaOrMGG_02471T0 MaOrMGG_09856T0 NeCrNCU01328T0 TrAt301477 TrAt38121 TrRe120635 TrRe2211 TrVi188023 TrVi87974 CrosCROS1_T00008597_1 FuSo94736 CrosCROS1_T00009131_1
OrthoMCL1073	CrosCROS1_T00002543_1 CrosCROS1_T00007253_1 CrosCROS1_T00007332_1 CrosCROS1_T00009384_1 CrosCROS1_T00011905_1 FuOxFOXG_00989T0 FuOxFOXG_10122T0 FuSo33781 FuSo39252 FuSo42498 FuSo55814 FuSo90701 FuSo97519 FuVeFVEG_00525T0 FuVeFVEG_08381T0 MaOrMGG_10308T0 TrAt32244 TrAt48434 TrAt94295 TrRe111447 TrVi195395 TrVi55136 TrVi55166 CrosCROS1_T00008575_1 FuGrFGSG_08053T0
OrthoMCL1074	CrosCROS1_T00003097_1 FuGrFGSG_00620T0 FuGrFGSG_02094T0 FuOxFOXG_04437T0 FuSo57378 FuSo72577 FuVeFVEG_01086T0 FuVeFVEG_07555T0 MaOrMGG_00537T0 MaOrMGG_00537T1 MaOrMGG_04576T0 MaOrMGG_16392T0 NeCrNCU01065T0 TrAt161054 TrRe82095 TrVi67900 CrosCROS1_T00005687_1 FuGrFGSG_00529T0 FuOxFOXG_00527T0 FuSo65650 FuVeFVEG_00986T0 NeCrNCU03257T0 TrAt298309 TrRe43671 TrVi72073
OrthoMCL1075	CrosCROS1_T00004158_1 CrosCROS1_T00013173_1 FuGrFGSG_03132T0 FuGrFGSG_08468T0 FuOxFOXG_06534T0 FuOxFOXG_06733T0 FuOxFOXG_06842T0 FuOxFOXG_06877T0 FuOxFOXG_06983T0 FuOxFOXG_07291T0 FuOxFOXG_12313T0 FuOxFOXG_16133T0 FuOxFOXG_16169T0 FuOxFOXG_16211T0 FuOxFOXG_16245T0 FuOxFOXG_17471T0 FuSo36680 FuSo86624 FuVeFVEG_02139T0 FuVeFVEG_10813T0 MaOrMGG_01362T0 NeCrNCU09778T0 TrAt127794 TrRe70266 TrVi36994
OrthoMCL1076	CrosCROS1_T00007892_1 CrosCROS1_T00013349_1 FuGrFGSG_01814T0 FuGrFGSG_03161T0 FuOxFOXG_04586T0 FuOxFOXG_08726T0 FuSo42319 FuSo44514 FuSo45013 FuSo53304 FuSo54330 FuSo94941 FuVeFVEG_05937T0 FuVeFVEG_07726T0 MaOrMGG_14367T0 TrRe71059 CrosCROS1_T00008132_1 CrosCROS1_T00011309_1 CrosCROS1_T00012311_1 FuGrFGSG_03646T0 FuOxFOXG_09661T0 FuVeFVEG_08809T0 TrAt54792 TrVi51172 CrosCROS1_T00008665_1
OrthoMCL1077	CrosCROS1_T00000741_1 CrosCROS1_T00000934_1 CrosCROS1_T00004616_1 CrosCROS1_T00008882_1 FuGrFGSG_03737T0 FuOxFOXG_09769T0 FuSo103318 FuSo42863 FuVeFVEG_08712T0 NeCrNCU06132T0 TrAt128042 TrAt219088 TrAt39549 TrAt86704 TrRe67026 TrVi34210 TrVi43838 TrVi45948 TrVi45984 CrosCROS1_T00002451_1 CrosCROS1_T00010666_1 FuSo34502 CrosCROS1_T00008894_1 MaOrMGG_15331T0
OrthoMCL1078	CrosCROS1_T00000978_1 CrosCROS1_T00002602_1 CrosCROS1_T00012117_1 FuGrFGSG_11084T0 FuGrFGSG_11340T0 FuOxFOXG_02631T0 FuOxFOXG_11085T0 FuOxFOXG_13154T0 FuOxFOXG_13525T0 FuSo32016 FuSo79612 FuSo89637 FuVeFVEG_05799T0 FuVeFVEG_09715T0 FuVeFVEG_13882T0 MaOrMGG_07843T0 NeCrNCU05519T0 TrAt150261 TrRe121608 TrVi36873 TrVi57287 CrosCROS1_T00012386_1 FuGrFGSG_11980T0 FuVeFVEG_12362T0
OrthoMCL1079	CrosCROS1_T00001234_1 CrosCROS1_T00006667_1 FuGrFGSG_05187T0 FuGrFGSG_06942T0 FuOxFOXG_08747T0 FuSo100129 FuSo40313 FuSo49575 FuVeFVEG_05923T0 FuVeFVEG_08254T0 MaOrMGG_06424T0 MaOrMGG_17000T0 NeCrNCU09789T0 TrAt252575 TrAt281288 TrAt91531 TrRe53342 TrRe58651 TrVi168528 TrVi194996 TrVi217202 FuOxFOXG_17740T0 NeCrNCU06175T0 FuVeFVEG_04286T0
OrthoMCL1080	CrosCROS1_T00001675_1 CrosCROS1_T00004826_1 CrosCROS1_T00008203_1 CrosCROS1_T00012907_1 FuGrFGSG_01141T0 FuGrFGSG_03073T0 FuOxFOXG_00249T0 FuOxFOXG_05871T0 FuOxFOXG_12149T0 FuSo31765 FuSo75603 FuSo85894 FuSo89088 FuSo95268 FuSo98405 FuSo98739 FuVeFVEG_01267T0 FuVeFVEG_03747T0 FuVeFVEG_10723T0 MaOrMGG_17513T0 NeCrNCU03076T0 TrAt37892 TrRe82601 TrVi91213
OrthoMCL1081	CrosCROS1_T00002684_1 CrosCROS1_T00010136_1 CrosCROS1_T00012523_1 FuGrFGSG_10767T0 FuOxFOXG_12694T0 FuSo72601 FuSo93384 FuVeFVEG_11430T0 MaOrMGG_04368T0 TrAt229413 TrVi182880 CrosCROS1_T00005707_1 FuGrFGSG_02130T0 FuOxFOXG_04472T0 FuVeFVEG_07616T0 NeCrNCU09357T0 TrAt171722 TrAt316697 TrAt322622 TrRe58366 TrRe66551 TrVi112807 TrVi210598 FuGrFGSG_09045T0
OrthoMCL1082	CrosCROS1_T00005162_1 CrosCROS1_T00005612_1 CrosCROS1_T00012364_1 FuGrFGSG_03137T0 FuGrFGSG_08715T0 FuOxFOXG_03082T0 FuOxFOXG_16713T0 FuOxFOXG_16781T0 FuSo52165 FuSo91973 FuSo95974 FuVeFVEG_01946T0 FuVeFVEG_08367T0 FuVeFVEG_11802T0 MaOrMGG_12601T0 NeCrNCU02179T0 NeCrNCU08126T0 TrAt247111 TrAt304204 TrRe104438 TrRe55161 TrVi170054 TrVi43109 CrosCROS1_T00013932_1
OrthoMCL1083	CrosCROS1_T00007795_1 CrosCROS1_T00010102_1 CrosCROS1_T00011051_1 FuGrFGSG_02901T0 FuGrFGSG_03321T0 FuGrFGSG_11130T0 FuOxFOXG_09842T0 FuOxFOXG_11831T0 FuOxFOXG_13172T0 FuOxFOXG_14682T0 FuSo104910 FuSo53482 FuSo65025 FuVeFVEG_08639T0 FuVeFVEG_10001T0 FuVeFVEG_12379T0 FuVeFVEG_13501T0 TrAt233020 TrAt291111 TrAt77440 TrRe123279 TrRe52073 TrVi35003 TrVi41947
OrthoMCL1084	CrosCROS1_T00012224_1 FuSo94645 MaOrMGG_08118T0 NeCrNCU03847T0 TrAt37304 TrRe124084 TrVi148866 CrosCROS1_T00014151_1 FuOxFOXG_06493T0 FuOxFOXG_06499T0 FuOxFOXG_06763T0 FuOxFOXG_06769T0 FuOxFOXG_06829T0 FuOxFOXG_07007T0 FuOxFOXG_07176T0 FuOxFOXG_07325T0 FuOxFOXG_07331T0 FuOxFOXG_14376T0 FuOxFOXG_15106T0 FuOxFOXG_16182T0 FuOxFOXG_16198T0 FuOxFOXG_16351T0 FuOxFOXG_16357T0 FuOxFOXG_16670T0
OrthoMCL1085	CrosCROS1_T00012790_1 FuGrFGSG_08959T0 FuGrFGSG_12595T0 FuOxFOXG_14414T0 FuOxFOXG_14688T0 FuOxFOXG_15067T0 TrAt134226 TrAt223785 TrVi192871 TrVi214185 TrVi231559 CrosCROS1_T00013709_1 FuVeFVEG_06980T0 MaOrMGG_02065T0 MaOrMGG_02065T1 TrRe69375 FuSo45218 FuVeFVEG_13503T0 FuVeFVEG_00127T0 FuSo16360 FuSo89312 TrVi134921 NeCrNCU03477T0 TrVi143376
OrthoMCL1086	FuOxFOXG_06530T0 FuOxFOXG_06533T0 FuOxFOXG_06720T0 FuOxFOXG_06734T0 FuOxFOXG_06825T0 FuOxFOXG_06863T0 FuOxFOXG_07292T0 FuOxFOXG_07296T0 FuOxFOXG_14180T0 FuOxFOXG_14439T0 FuOxFOXG_14852T0 FuOxFOXG_15042T0 FuOxFOXG_15538T0 FuOxFOXG_15917T0 FuOxFOXG_15995T0 FuOxFOXG_16147T0 FuOxFOXG_16186T0 FuOxFOXG_16194T0 FuOxFOXG_16232T0 FuOxFOXG_16317T0 FuOxFOXG_16321T0 FuOxFOXG_16679T0 FuOxFOXG_16742T0 FuOxFOXG…
OrthoMCL1087	CrosCROS1_T00000250_1 CrosCROS1_T00005541_1 CrosCROS1_T00013246_1 FuGrFGSG_03497T0 FuGrFGSG_05095T0 FuOxFOXG_08589T0 FuOxFOXG_16527T0 FuSo58105 FuSo97165 FuVeFVEG_06081T0 FuVeFVEG_13703T0 MaOrMGG_01824T0 NeCrNCU05200T0 TrAt34743 TrRe55575 TrVi29754 FuOxFOXG_12530T0 FuOxFOXG_12551T0 FuOxFOXG_12602T0 FuOxFOXG_13989T0 FuOxFOXG_14009T0 FuOxFOXG_14194T0 FuOxFOXG_17074T0
OrthoMCL1088	CrosCROS1_T00002241_1 CrosCROS1_T00003895_1 CrosCROS1_T00005773_1 FuGrFGSG_02974T0 FuGrFGSG_12369T0 FuOxFOXG_12260T0 FuOxFOXG_14234T0 FuOxFOXG_17106T0 FuOxFOXG_17130T0 FuOxFOXG_17180T0 FuSo102077 FuSo52569 FuVeFVEG_10866T0 FuVeFVEG_12888T0 MaOrMGG_04337T0 MaOrMGG_09834T0 NeCrNCU05770T0 TrAt155960 TrAt88379 TrRe123827 TrRe70803 TrVi140278 TrVi215514
OrthoMCL1089	CrosCROS1_T00002746_1 CrosCROS1_T00007498_1 FuGrFGSG_08960T0 FuGrFGSG_12516T0 FuSo47331 FuVeFVEG_11283T0 NeCrNCU07463T0 TrAt293811 TrRe58396 TrVi231280 TrVi34594 TrVi70596 CrosCROS1_T00013571_1 FuOxFOXG_14442T0 FuOxFOXG_15039T0 FuVeFVEG_12333T0 FuOxFOXG_13195T0 TrAt315551 TrVi152555 FuOxFOXG_13853T0 FuSo48380 TrAt173849 TrAt189067
OrthoMCL1090	CrosCROS1_T00003546_1 CrosCROS1_T00005583_1 FuGrFGSG_02073T0 FuGrFGSG_03875T0 FuGrFGSG_10693T0 FuOxFOXG_04412T0 FuOxFOXG_06592T0 FuOxFOXG_06667T0 FuOxFOXG_07234T0 FuOxFOXG_17505T0 FuSo105559 FuSo61439 FuSo98286 FuVeFVEG_07532T0 FuVeFVEG_12994T0 MaOrMGG_07287T0 NeCrNCU03141T0 TrAt297513 TrAt94216 TrRe124256 TrRe70527 TrVi59419 TrVi89587
OrthoMCL1091	CrosCROS1_T00003861_1 CrosCROS1_T00004865_1 CrosCROS1_T00009909_1 FuGrFGSG_11565T0 FuOxFOXG_10368T0 FuOxFOXG_10664T0 FuSo42955 FuSo42958 FuSo44531 FuSo97337 FuVeFVEG_09021T0 FuVeFVEG_09314T0 MaOrMGG_05555T0 NeCrNCU05888T0 TrAt211475 TrAt322821 TrRe104081 TrRe108781 TrRe59876 TrVi57812 TrVi58495 TrVi81957 CrosCROS1_T00012516_1
OrthoMCL1092	CrosCROS1_T00007002_1 CrosCROS1_T00012947_1 FuOxFOXG_12208T0 FuSo52466 FuVeFVEG_10905T0 NeCrNCU05187T0 NeCrNCU05189T0 CrosCROS1_T00009302_1 FuGrFGSG_03310T0 FuOxFOXG_09792T0 FuSo87483 MaOrMGG_00277T0 CrosCROS1_T00010444_1 MaOrMGG_14575T0 TrAt153140 TrRe78499 TrVi213239 FuGrFGSG_02569T0 FuOxFOXG_10478T0 FuSo81830 FuGrFGSG_12490T0 FuSo11038 FuVeFVEG_09132T0
OrthoMCL1093	CrosCROS1_T00012499_1 CrosCROS1_T00012803_1 FuGrFGSG_04236T0 FuOxFOXG_11776T0 FuSo52025 FuVeFVEG_10425T0 MaOrMGG_05827T0 TrAt264755 TrRe68615 TrVi33550 CrosCROS1_T00013039_1 FuGrFGSG_03938T0 FuVeFVEG_10039T0 FuOxFOXG_06934T0 FuOxFOXG_12556T0 FuOxFOXG_12607T0 FuOxFOXG_13984T0 FuOxFOXG_14200T0 FuOxFOXG_14206T0 FuOxFOXG_16075T0 FuOxFOXG_16303T0 FuOxFOXG_17069T0 FuSo81431
OrthoMCL1094	CrosCROS1_T00000768_1 CrosCROS1_T00008410_1 MaOrMGG_02167T0 CrosCROS1_T00009360_1 CrosCROS1_T00012576_1 FuOxFOXG_08143T0 FuSo36043 FuSo44960 FuSo55819 FuSo78630 FuSo97193 FuVeFVEG_05066T0 NeCrNCU09458T0 NeCrNCU09458T1 TrAt34271 TrRe59272 FuGrFGSG_02322T0 FuGrFGSG_05748T0 FuOxFOXG_08788T0 FuSo90686 FuVeFVEG_05882T0 TrVi60010
OrthoMCL1095	CrosCROS1_T00001693_1 CrosCROS1_T00001694_1 CrosCROS1_T00009967_1 FuGrFGSG_01964T0 FuGrFGSG_12039T0 FuOxFOXG_04162T0 FuOxFOXG_04163T0 FuSo123231 FuSo32764 FuSo49923 FuVeFVEG_07280T0 FuVeFVEG_07281T0 MaOrMGG_13013T0 MaOrMGG_13014T0 NeCrNCU04350T0 NeCrNCU04352T0 TrAt142365 TrAt154895 TrRe122172 TrRe71563 TrVi77496 TrVi90152
OrthoMCL1096	CrosCROS1_T00001965_1 FuGrFGSG_01422T0 FuOxFOXG_11291T0 FuSo57073 FuVeFVEG_09500T0 MaOrMGG_02617T0 MaOrMGG_07202T0 NeCrNCU01692T0 TrAt141239 TrAt298737 TrRe122296 TrVi74911 TrVi82900 CrosCROS1_T00013232_1 FuGrFGSG_00175T0 FuOxFOXG_01304T0 FuSo69757 FuVeFVEG_00189T0 NeCrNCU02482T0 NeCrNCU02482T1 NeCrNCU02482T2 TrRe80621
OrthoMCL1097	CrosCROS1_T00002163_1 CrosCROS1_T00007687_1 FuGrFGSG_05653T0 FuGrFGSG_09203T0 FuOxFOXG_09230T0 FuSo105002 FuSo96579 FuVeFVEG_06831T0 MaOrMGG_01463T0 NeCrNCU06986T0 NeCrNCU06986T1 TrAt139793 TrRe51650 TrVi180828 CrosCROS1_T00007690_1 FuOxFOXG_05839T0 FuVeFVEG_03717T0 NeCrNCU08776T0 TrAt156465 TrRe119803 TrVi219740 CrosCROS1_T00012985_1
OrthoMCL1098	CrosCROS1_T00002669_1 FuGrFGSG_06054T0 FuOxFOXG_07759T0 FuOxFOXG_14323T0 FuOxFOXG_14378T0 FuOxFOXG_14438T0 FuOxFOXG_14954T0 FuOxFOXG_15043T0 FuOxFOXG_15104T0 FuOxFOXG_15157T0 FuOxFOXG_16689T0 FuOxFOXG_16752T0 FuSo20803 FuSo87985 FuVeFVEG_04686T0 NeCrNCU02265T0 NeCrNCU02265T1 NeCrNCU02265T2 TrAt131340 TrRe121670 TrVi20727 MaOrMGG_17345T0
OrthoMCL1099	CrosCROS1_T00003563_1 FuGrFGSG_02056T0 FuGrFGSG_02717T0 FuOxFOXG_04395T0 FuOxFOXG_10328T0 FuOxFOXG_17230T0 FuSo105554 FuSo43706 FuSo97808 FuVeFVEG_07515T0 FuVeFVEG_08982T0 MaOrMGG_01139T0 MaOrMGG_05345T0 NeCrNCU04579T0 NeCrNCU05683T0 TrAt144243 TrAt299212 TrRe21873 TrRe4981 TrVi77616 TrVi89625 CrosCROS1_T00011319_1
OrthoMCL1100	CrosCROS1_T00004910_1 FuGrFGSG_08533T0 FuOxFOXG_03337T0 FuOxFOXG_14738T0 FuSo35231 FuSo52965 FuSo91551 FuVeFVEG_02208T0 FuVeFVEG_07760T0 FuVeFVEG_12440T0 FuVeFVEG_13550T0 MaOrMGG_02574T0 MaOrMGG_06886T0 NeCrNCU04167T0 NeCrNCU04223T0 NeCrNCU09906T0 TrAt152522 TrRe50212 TrVi43815 FuGrFGSG_07786T0 FuGrFGSG_11099T0 FuOxFOXG_13097T0
OrthoMCL1101	CrosCROS1_T00005476_1 FuSo50663 FuVeFVEG_07540T0 NeCrNCU00711T0 CrosCROS1_T00005861_1 FuGrFGSG_11814T0 FuOxFOXG_01038T0 FuSo65858 FuVeFVEG_00477T0 MaOrMGG_11387T0 NeCrNCU00901T0 TrAt252710 TrVi143603 CrosCROS1_T00005874_1 FuGrFGSG_11815T0 FuOxFOXG_01039T0 FuSo52609 FuVeFVEG_00476T0 MaOrMGG_10469T0 TrAt302688 TrRe108893 TrVi189029
OrthoMCL1102	CrosCROS1_T00005864_1 FuGrFGSG_11811T0 MaOrMGG_08710T0 NeCrNCU00916T0 NeCrNCU00916T1 NeCrNCU00916T2 TrAt230711 TrRe19432 TrVi177127 CrosCROS1_T00005865_1 FuGrFGSG_11812T0 FuOxFOXG_01025T0 FuSo31235 FuVeFVEG_00490T0 MaOrMGG_01196T0 NeCrNCU00914T0 NeCrNCU00914T1 TrAt230712 TrRe64196 TrVi189022 FuOxFOXG_01024T0 FuVeFVEG_00491T0
OrthoMCL1103	CrosCROS1_T00007733_1 CrosCROS1_T00012385_1 CrosCROS1_T00013569_1 FuGrFGSG_07636T0 FuOxFOXG_02628T0 FuOxFOXG_04026T0 FuSo44643 FuVeFVEG_05796T0 FuVeFVEG_13976T0 CrosCROS1_T00008558_1 FuSo81737 FuSo96476 CrosCROS1_T00010443_1 CrosCROS1_T00010986_1 CrosCROS1_T00011181_1 FuGrFGSG_09054T0 MaOrMGG_14574T0 NeCrNCU06296T0 TrAt153139 TrRe78496 TrVi180717 FuOxFOXG_11533T0
OrthoMCL1104	CrosCROS1_T00009411_1 FuSo51829 FuSo74483 FuSo94787 TrAt149780 TrRe105978 TrVi28899 CrosCROS1_T00011665_1 CrosCROS1_T00011955_1 FuGrFGSG_01285T0 FuOxFOXG_00100T0 FuOxFOXG_05640T0 FuVeFVEG_01416T0 FuVeFVEG_03489T0 MaOrMGG_09919T0 NeCrNCU09116T0 NeCrNCU09116T1 TrAt29973 TrAt45548 TrRe57322 TrVi40829 TrVi47235
OrthoMCL1105	CrosCROS1_T00000676_1 CrosCROS1_T00001776_1 FuGrFGSG_09574T0 FuGrFGSG_13556T0 FuOxFOXG_05920T0 FuOxFOXG_06275T0 FuOxFOXG_06276T0 FuSo30919 FuSo58305 FuVeFVEG_03791T0 FuVeFVEG_04128T0 MaOrMGG_01742T0 MaOrMGG_13500T0 NeCrNCU02572T0 NeCrNCU07700T0 TrAt143020 TrAt301275 TrRe120235 TrRe22713 TrVi209722 TrVi62088
OrthoMCL1106	CrosCROS1_T00001077_1 CrosCROS1_T00006317_1 FuGrFGSG_00595T0 FuGrFGSG_09020T0 FuOxFOXG_00454T0 FuOxFOXG_09087T0 FuSo70869 FuSo87386 FuSo90083 FuVeFVEG_01058T0 FuVeFVEG_06690T0 MaOrMGG_00111T0 MaOrMGG_04852T0 NeCrNCU03592T0 NeCrNCU06281T0 TrAt229265 TrAt280422 TrRe47315 TrRe75409 TrVi35415 TrVi57317
OrthoMCL1107	CrosCROS1_T00001127_1 FuGrFGSG_13137T0 FuOxFOXG_01543T0 FuSo68374 FuVeFVEG_07902T0 MaOrMGG_11649T0 NeCrNCU11324T0 NeCrNCU11324T1 NeCrNCU11324T2 TrAt286463 TrRe46687 TrVi185107 CrosCROS1_T00002912_1 FuGrFGSG_13136T0 FuOxFOXG_01544T0 FuVeFVEG_07903T0 MaOrMGG_00168T0 NeCrNCU08336T0 TrAt301671 TrRe121019 TrVi111252
OrthoMCL1108	CrosCROS1_T00001720_1 CrosCROS1_T00007132_1 FuGrFGSG_05318T0 FuOxFOXG_06388T0 FuSo42233 FuSo49951 FuVeFVEG_04238T0 MaOrMGG_01511T0 TrAt190544 TrAt194657 TrAt320793 TrAt46267 TrAt86593 TrRe2068 TrRe70972 TrRe78585 TrVi151280 TrVi154984 TrVi56332 TrAt173880 TrVi191828
OrthoMCL1109	CrosCROS1_T00002891_1 FuGrFGSG_00508T0 FuOxFOXG_00549T0 FuSo90128 FuVeFVEG_00965T0 MaOrMGG_11727T0 NeCrNCU03292T0 TrAt161034 TrRe119592 TrVi112028 CrosCROS1_T00002892_1 FuGrFGSG_00507T0 FuOxFOXG_02978T0 FuSo31563 FuSo78353 FuVeFVEG_00964T0 MaOrMGG_11726T0 NeCrNCU11246T0 TrAt290550 TrRe54042 TrVi31511
OrthoMCL1110	CrosCROS1_T00003123_1 FuGrFGSG_01000T0 FuGrFGSG_04092T0 FuGrFGSG_11024T0 FuOxFOXG_00394T0 FuOxFOXG_11545T0 FuSo41888 FuSo43488 FuSo57370 FuVeFVEG_01123T0 MaOrMGG_04432T0 MaOrMGG_04628T0 NeCrNCU02624T0 TrAt254651 TrAt48253 TrRe75468 TrVi75938 CrosCROS1_T00007468_1 FuVeFVEG_10277T0 FuOxFOXG_13138T0 FuVeFVEG_12391T0
OrthoMCL1111	CrosCROS1_T00005257_1 CrosCROS1_T00008485_1 FuGrFGSG_02672T0 FuGrFGSG_04717T0 FuOxFOXG_10386T0 FuVeFVEG_09038T0 FuVeFVEG_13755T0 MaOrMGG_03834T0 CrosCROS1_T00008385_1 FuGrFGSG_00071T0 FuSo85225 NeCrNCU05376T0 TrVi38198 CrosCROS1_T00013516_1 TrVi60000 FuSo32184 FuOxFOXG_16939T0 MaOrMGG_10527T0 MaOrMGG_00024T0 MaOrMGG_02294T0 MaOrMGG_11075T0
OrthoMCL1112	CrosCROS1_T00005304_1 CrosCROS1_T00006815_1 CrosCROS1_T00009322_1 FuGrFGSG_02142T0 FuGrFGSG_05159T0 FuOxFOXG_02846T0 FuOxFOXG_04488T0 FuOxFOXG_07915T0 FuSo38678 FuSo64357 FuVeFVEG_01690T0 FuVeFVEG_04838T0 FuVeFVEG_07601T0 MaOrMGG_02156T0 NeCrNCU03498T0 TrAt156160 TrAt44261 TrRe102820 TrRe5119 TrVi30456 TrVi66287
OrthoMCL1113	CrosCROS1_T00005435_1 CrosCROS1_T00005445_1 CrosCROS1_T00007156_1 CrosCROS1_T00008085_1 CrosCROS1_T00011826_1 CrosCROS1_T00012366_1 FuGrFGSG_07721T0 FuGrFGSG_12251T0 FuOxFOXG_13747T0 FuSo42509 FuSo45116 FuSo53397 FuSo94512 FuSo95823 FuVeFVEG_11177T0 NeCrNCU06041T0 TrAt37606 TrRe61121 TrVi190530 CrosCROS1_T00012819_1 MaOrMGG_07920T0
OrthoMCL1114	CrosCROS1_T00005892_1 FuGrFGSG_00680T0 FuGrFGSG_11805T0 FuOxFOXG_00993T0 FuOxFOXG_00995T0 FuSo30705 FuVeFVEG_00520T0 FuVeFVEG_00522T0 MaOrMGG_03694T0 NeCrNCU03122T0 NeCrNCU03122T1 TrAt253068 TrAt296421 TrRe22731 TrRe64710 TrVi32340 TrVi33419 FuSo102062 MaOrMGG_14098T0 NeCrNCU03121T0 FuSo77327
OrthoMCL1115	CrosCROS1_T00006601_1 CrosCROS1_T00008995_1 FuGrFGSG_03245T0 FuGrFGSG_11294T0 FuGrFGSG_13153T0 FuOxFOXG_09998T0 FuOxFOXG_13405T0 FuSo106273 FuSo106355 FuSo54080 FuVeFVEG_08516T0 FuVeFVEG_11841T0 MaOrMGG_15682T0 NeCrNCU07231T0 TrAt40037 TrRe68204 TrVi50383 FuOxFOXG_01411T0 NeCrNCU00848T0 FuVeFVEG_07777T0 MaOrMGG_04949T0
OrthoMCL1116	CrosCROS1_T00006719_1 CrosCROS1_T00006880_1 CrosCROS1_T00013738_1 FuGrFGSG_06611T0 FuGrFGSG_09530T0 FuOxFOXG_02339T0 FuOxFOXG_06228T0 FuSo66759 FuSo68754 FuSo70670 FuSo98257 FuVeFVEG_04081T0 FuVeFVEG_05512T0 MaOrMGG_00604T0 NeCrNCU04054T0 TrAt136041 TrAt298391 TrRe122886 TrRe21742 TrVi72154 TrVi88010
OrthoMCL1117	CrosCROS1_T00007033_1 CrosCROS1_T00009920_1 CrosCROS1_T00009988_1 TrRe102487 TrRe3121 CrosCROS1_T00012145_1 FuGrFGSG_03700T0 FuOxFOXG_09726T0 FuOxFOXG_11744T0 FuSo45623 FuVeFVEG_08749T0 FuVeFVEG_10070T0 TrAt152285 TrAt54776 TrRe52432 TrVi190045 TrVi65025 TrVi90820 FuGrFGSG_00007T0 TrVi190071 TrAt269658
OrthoMCL1118	CrosCROS1_T00007496_1 FuSo75671 CrosCROS1_T00009694_1 FuGrFGSG_02411T0 FuOxFOXG_06900T0 FuOxFOXG_06903T0 FuOxFOXG_15699T0 FuOxFOXG_16107T0 FuOxFOXG_16110T0 FuOxFOXG_16268T0 FuOxFOXG_16271T0 TrAt226514 TrAt262222 TrAt321683 TrVi113898 TrVi155683 TrVi190511 TrVi38089 TrVi65724 MaOrMGG_02976T0 TrVi68183
OrthoMCL1119	CrosCROS1_T00011635_1 FuGrFGSG_00017T0 MaOrMGG_00309T0 NeCrNCU11129T0 CrosCROS1_T00012918_1 FuGrFGSG_05050T0 FuOxFOXG_11699T0 FuSo103332 FuSo55460 FuSo56807 FuVeFVEG_06007T0 FuVeFVEG_10115T0 TrAt154274 TrRe72086 TrRe72612 TrVi191967 TrVi44763 FuGrFGSG_03967T0 FuSo94988 TrAt292325 FuOxFOXG_08666T0
OrthoMCL1120	CrosCROS1_T00012176_1 CrosCROS1_T00012287_1 CrosCROS1_T00012642_1 FuGrFGSG_00096T0 FuGrFGSG_03269T0 FuGrFGSG_07689T0 FuOxFOXG_02604T0 FuOxFOXG_09954T0 FuSo106593 FuSo123301 FuSo54019 FuSo82876 FuVeFVEG_00057T0 FuVeFVEG_05780T0 FuVeFVEG_08557T0 MaOrMGG_00583T0 MaOrMGG_05890T0 MaOrMGG_11289T0 NeCrNCU00810T0 NeCrNCU05956T0 TrVi60017
OrthoMCL1121	CrosCROS1_T00000145_1 CrosCROS1_T00001605_1 FuGrFGSG_01210T0 FuGrFGSG_06395T0 FuOxFOXG_00178T0 FuOxFOXG_08213T0 FuSo30656 FuSo76546 FuVeFVEG_01338T0 FuVeFVEG_06457T0 MaOrMGG_06124T0 MaOrMGG_15536T0 NeCrNCU02685T0 NeCrNCU08267T0 TrAt243551 TrAt34398 TrRe74907 TrRe78939 TrVi70327 TrVi86434
OrthoMCL1122	CrosCROS1_T00000215_1 FuGrFGSG_06175T0 FuOxFOXG_08534T0 FuSo66296 FuVeFVEG_06138T0 MaOrMGG_05804T0 MaOrMGG_06174T0 NeCrNCU06342T0 TrAt320391 TrAt34379 CrosCROS1_T00001708_1 FuGrFGSG_01973T0 FuOxFOXG_04151T0 FuSo105470 FuVeFVEG_07265T0 NeCrNCU10400T0 TrRe55631 TrRe78611 TrVi77430 TrVi81710
OrthoMCL1123	CrosCROS1_T00000935_1 CrosCROS1_T00002516_1 CrosCROS1_T00009913_1 FuGrFGSG_07529T0 FuSo13650 FuSo48247 FuSo51294 FuVeFVEG_12777T0 MaOrMGG_08060T0 TrAt41962 TrRe62488 TrVi125019 CrosCROS1_T00010316_1 CrosCROS1_T00007004_1 FuGrFGSG_04317T0 FuOxFOXG_13924T0 FuSo47622 FuVeFVEG_11348T0 TrAt34225 NeCrNCU06077T0
OrthoMCL1124	CrosCROS1_T00001040_1 CrosCROS1_T00001599_1 FuGrFGSG_01217T0 FuGrFGSG_09638T0 FuOxFOXG_00172T0 FuOxFOXG_06351T0 FuSo103501 FuSo89953 FuVeFVEG_01344T0 FuVeFVEG_04203T0 MaOrMGG_01537T0 MaOrMGG_04503T0 NeCrNCU02677T0 NeCrNCU08287T0 TrAt131715 TrAt286000 TrRe108459 TrRe55928 TrVi51971 TrVi79758
OrthoMCL1125	CrosCROS1_T00001111_1 FuGrFGSG_07121T0 FuGrFGSG_07122T0 FuOxFOXG_01679T0 FuOxFOXG_01680T0 FuSo100063 FuSo68360 FuVeFVEG_08044T0 FuVeFVEG_08045T0 MaOrMGG_01596T0 MaOrMGG_01596T1 NeCrNCU02814T0 TrAt148272 TrAt301633 TrRe121061 TrRe46702 TrVi175355 TrVi82535 MaOrMGG_01595T0 NeCrNCU02813T0
OrthoMCL1126	CrosCROS1_T00001140_1 CrosCROS1_T00006264_1 FuGrFGSG_05858T0 FuGrFGSG_06841T0 FuOxFOXG_01985T0 FuOxFOXG_07544T0 FuSo49375 FuSo60140 FuVeFVEG_04473T0 FuVeFVEG_05145T0 MaOrMGG_04400T0 MaOrMGG_04885T0 NeCrNCU01234T0 NeCrNCU07420T0 TrAt301614 TrAt302339 TrRe22119 TrRe46619 TrVi77211 TrVi80093
OrthoMCL1127	CrosCROS1_T00001322_1 CrosCROS1_T00009625_1 FuGrFGSG_06743T0 FuGrFGSG_08595T0 FuOxFOXG_02086T0 FuOxFOXG_03410T0 FuSo39061 FuSo67208 FuVeFVEG_02281T0 FuVeFVEG_05248T0 MaOrMGG_02767T0 MaOrMGG_12922T0 NeCrNCU00352T0 NeCrNCU07443T0 TrAt215383 TrAt319666 TrRe43831 TrRe79258 TrVi67600 TrVi84579
OrthoMCL1128	CrosCROS1_T00001871_1 CrosCROS1_T00012208_1 FuGrFGSG_00843T0 FuGrFGSG_02659T0 FuOxFOXG_00800T0 FuOxFOXG_10639T0 FuSo70495 FuSo90251 FuVeFVEG_00714T0 FuVeFVEG_09286T0 MaOrMGG_04714T0 MaOrMGG_06984T0 NeCrNCU01772T0 NeCrNCU05120T0 TrAt132468 TrAt151043 TrRe22496 TrRe79225 TrVi206553 TrVi76818
OrthoMCL1129	CrosCROS1_T00001890_1 CrosCROS1_T00002991_1 FuGrFGSG_00397T0 FuGrFGSG_00639T0 FuOxFOXG_00655T0 FuOxFOXG_00956T0 FuSo103165 FuSo98894 FuVeFVEG_00557T0 FuVeFVEG_00855T0 MaOrMGG_06650T0 MaOrMGG_11412T0 NeCrNCU09132T0 NeCrNCU09468T0 TrAt127223 TrAt291545 TrRe120789 TrRe120830 TrVi111339 TrVi80252
OrthoMCL1130	CrosCROS1_T00002093_1 CrosCROS1_T00002096_1 CrosCROS1_T00007956_1 CrosCROS1_T00012953_1 FuGrFGSG_04512T0 FuOxFOXG_10689T0 FuOxFOXG_13706T0 FuSo103674 FuSo71444 FuSo85426 FuVeFVEG_09346T0 FuVeFVEG_11139T0 MaOrMGG_10027T0 MaOrMGG_16361T0 TrAt131293 TrAt32932 TrRe106928 TrVi147373 TrVi150738 FuOxFOXG_13707T0
OrthoMCL1131	CrosCROS1_T00002159_1 TrRe69489 TrVi69407 CrosCROS1_T00006335_1 FuGrFGSG_08454T0 MaOrMGG_02309T0 NeCrNCU05980T0 TrAt131971 CrosCROS1_T00008683_1 CrosCROS1_T00013282_1 FuOxFOXG_02472T0 FuSo39178 FuSo51926 FuVeFVEG_05658T0 TrAt49779 CrosCROS1_T00010288_1 FuOxFOXG_03252T0 FuSo58943 FuVeFVEG_02123T0 TrAt88439
OrthoMCL1132	CrosCROS1_T00002326_1 CrosCROS1_T00004569_1 FuGrFGSG_04289T0 FuGrFGSG_05491T0 FuOxFOXG_09402T0 FuOxFOXG_13953T0 FuSo46803 FuSo47719 FuVeFVEG_07033T0 FuVeFVEG_11375T0 MaOrMGG_01160T0 MaOrMGG_06293T0 NeCrNCU00212T0 NeCrNCU01634T0 TrAt255937 TrAt297966 TrRe80167 TrRe82510 TrVi216891 TrVi88786
OrthoMCL1133	CrosCROS1_T00002341_1 CrosCROS1_T00012383_1 FuGrFGSG_03136T0 FuGrFGSG_06557T0 FuOxFOXG_02401T0 FuOxFOXG_02627T0 FuOxFOXG_10143T0 FuSo60557 FuVeFVEG_05582T0 FuVeFVEG_05795T0 FuVeFVEG_08369T0 MaOrMGG_07628T0 NeCrNCU08771T0 TrAt297460 TrAt77838 TrRe67639 TrRe70949 TrVi39849 TrVi87416 CrosCROS1_T00007826_1
OrthoMCL1134	CrosCROS1_T00003137_1 CrosCROS1_T00004448_1 FuGrFGSG_01015T0 FuGrFGSG_12745T0 FuOxFOXG_00378T0 FuOxFOXG_09418T0 FuSo32069 FuSo95575 FuVeFVEG_01139T0 FuVeFVEG_07050T0 MaOrMGG_04437T0 MaOrMGG_06459T0 NeCrNCU00104T0 NeCrNCU02630T0 TrAt157172 TrAt157453 TrRe2687 TrRe80142 TrVi216898 TrVi80583
OrthoMCL1135	CrosCROS1_T00004911_1 CrosCROS1_T00007586_1 FuGrFGSG_04181T0 FuGrFGSG_08532T0 FuOxFOXG_03336T0 FuOxFOXG_11451T0 FuSo59283 FuSo70096 FuVeFVEG_02207T0 FuVeFVEG_10369T0 MaOrMGG_02572T0 MaOrMGG_14971T0 NeCrNCU07922T0 NeCrNCU09903T0 TrAt152520 TrAt156340 TrRe122909 TrRe71363 TrVi84401 TrVi88955
OrthoMCL1136	CrosCROS1_T00005274_1 CrosCROS1_T00012256_1 CrosCROS1_T00013446_1 FuGrFGSG_10648T0 FuOxFOXG_02751T0 FuOxFOXG_08946T0 FuOxFOXG_10092T0 FuOxFOXG_12185T0 FuOxFOXG_15376T0 FuSo44795 FuSo87858 FuSo98227 FuVeFVEG_03322T0 MaOrMGG_11584T0 TrAt239890 CrosCROS1_T00008343_1 FuGrFGSG_04898T0 MaOrMGG_08677T0 FuGrFGSG_07764T0 FuOxFOXG_04820T0
OrthoMCL1137	CrosCROS1_T00005988_1 CrosCROS1_T00013538_1 FuGrFGSG_05048T0 FuOxFOXG_08665T0 FuSo75207 FuVeFVEG_06008T0 MaOrMGG_07933T0 TrAt132355 TrRe122582 TrVi31697 CrosCROS1_T00006729_1 FuGrFGSG_09521T0 FuOxFOXG_06217T0 FuSo103547 FuVeFVEG_04070T0 NeCrNCU05977T0 TrAt300227 TrVi36970 FuSo99111 TrRe3717
OrthoMCL1138	CrosCROS1_T00006330_1 FuGrFGSG_13490T0 FuOxFOXG_09044T0 FuSo106294 FuSo83430 FuVeFVEG_06647T0 MaOrMGG_09461T0 NeCrNCU08850T0 TrAt295745 TrRe121412 TrVi188355 TrVi82204 CrosCROS1_T00006333_1 FuGrFGSG_13489T0 FuOxFOXG_09043T0 FuVeFVEG_06646T0 MaOrMGG_04887T0 NeCrNCU09827T0 TrAt251278 TrRe60508
OrthoMCL1139	CrosCROS1_T00006651_1 FuGrFGSG_06598T0 FuOxFOXG_02354T0 FuSo79526 FuVeFVEG_05526T0 MaOrMGG_00270T0 NeCrNCU09285T0 TrAt43274 TrRe22271 TrVi56510 FuGrFGSG_00236T0 FuOxFOXG_02654T0 FuSo45382 FuVeFVEG_01522T0 TrAt48567 FuSo47041 TrRe23292 TrVi55037 TrVi49141 FuSo97906
OrthoMCL1140	CrosCROS1_T00006780_1 FuGrFGSG_09457T0 FuOxFOXG_06151T0 FuOxFOXG_06930T0 FuOxFOXG_12525T0 FuOxFOXG_12559T0 FuOxFOXG_12610T0 FuOxFOXG_14014T0 FuOxFOXG_16080T0 FuOxFOXG_16298T0 FuOxFOXG_17066T0 FuSo55279 FuSo91252 FuVeFVEG_04008T0 MaOrMGG_02499T0 NeCrNCU04718T0 TrAt155079 TrRe122914 TrVi230032 FuOxFOXG_13981T0
OrthoMCL1141	CrosCROS1_T00009309_1 FuGrFGSG_05554T0 FuGrFGSG_06751T0 FuOxFOXG_02078T0 FuOxFOXG_09337T0 FuSo45277 FuSo62794 FuSo68543 FuVeFVEG_05239T0 FuVeFVEG_06940T0 MaOrMGG_01662T0 NeCrNCU08998T0 NeCrNCU08998T1 NeCrNCU08998T2 TrAt140096 TrAt84287 TrRe110414 TrRe121405 TrVi57634 TrVi79625
OrthoMCL1142	CrosCROS1_T00009863_1 FuGrFGSG_07172T0 FuOxFOXG_01628T0 FuSo105285 FuVeFVEG_07990T0 MaOrMGG_09517T0 NeCrNCU04100T0 NeCrNCU09808T0 TrAt133979 TrRe43599 TrVi73239 CrosCROS1_T00011926_1 FuGrFGSG_01320T0 FuOxFOXG_00066T0 FuSo65401 FuVeFVEG_01451T0 MaOrMGG_06361T0 TrAt294700 TrRe57508 TrVi41279
OrthoMCL1143	CrosCROS1_T00010866_1 FuGrFGSG_10835T0 FuOxFOXG_06923T0 FuOxFOXG_12567T0 FuOxFOXG_12618T0 FuOxFOXG_12769T0 FuOxFOXG_13973T0 FuOxFOXG_14221T0 FuOxFOXG_14273T0 FuOxFOXG_16087T0 FuOxFOXG_16291T0 FuOxFOXG_17058T0 FuSo93326 FuVeFVEG_11510T0 MaOrMGG_06673T0 NeCrNCU01789T0 NeCrNCU01789T1 TrAt221851 TrRe67350 TrVi50286
OrthoMCL1144	CrosCROS1_T00000068_1 FuGrFGSG_10316T0 FuOxFOXG_05089T0 FuSo41096 FuVeFVEG_03046T0 MaOrMGG_04944T0 NeCrNCU09848T0 TrAt143303 TrRe112286 TrVi167919 FuOxFOXG_06912T0 FuOxFOXG_14250T0 FuOxFOXG_14818T0 FuOxFOXG_16099T0 FuOxFOXG_16281T0 FuOxFOXG_12416T0 FuOxFOXG_12472T0 FuOxFOXG_14066T0 FuOxFOXG_14121T0
OrthoMCL1145	CrosCROS1_T00000411_1 FuGrFGSG_06228T0 FuOxFOXG_06495T0 FuOxFOXG_06767T0 FuOxFOXG_07329T0 FuOxFOXG_08482T0 FuOxFOXG_16355T0 FuSo103375 FuVeFVEG_08855T0 MaOrMGG_14517T0 NeCrNCU08319T0 NeCrNCU08319T1 TrAt192509 TrRe54395 TrVi72112 FuGrFGSG_03597T0 FuOxFOXG_09613T0 FuSo54864 FuVeFVEG_06192T0
OrthoMCL1146	CrosCROS1_T00000425_1 FuGrFGSG_05238T0 FuOxFOXG_08467T0 FuSo33458 FuSo83014 FuVeFVEG_06209T0 NeCrNCU00782T0 TrAt83165 TrRe104322 TrVi57921 CrosCROS1_T00008610_1 CrosCROS1_T00010626_1 FuGrFGSG_12505T0 FuOxFOXG_04720T0 FuOxFOXG_12286T0 FuSo86681 FuVeFVEG_03404T0 FuVeFVEG_10837T0 MaOrMGG_00204T0
OrthoMCL1147	CrosCROS1_T00000497_1 CrosCROS1_T00010842_1 FuGrFGSG_09141T0 FuGrFGSG_10859T0 FuOxFOXG_05788T0 FuOxFOXG_12796T0 FuSo93304 FuSo96628 FuVeFVEG_03657T0 MaOrMGG_02134T0 MaOrMGG_03882T0 NeCrNCU01753T0 TrAt234843 TrAt87687 TrRe69811 TrRe80911 TrVi213573 TrVi50329 FuVeFVEG_11538T0
OrthoMCL1148	CrosCROS1_T00000501_1 CrosCROS1_T00002008_1 CrosCROS1_T00008673_1 CrosCROS1_T00011737_1 FuGrFGSG_02426T0 FuGrFGSG_10404T0 FuGrFGSG_11973T0 FuOxFOXG_04997T0 FuOxFOXG_10687T0 FuOxFOXG_11110T0 FuSo43665 FuSo50464 FuSo89688 FuVeFVEG_03134T0 FuVeFVEG_09344T0 FuVeFVEG_09685T0 MaOrMGG_03348T0 NeCrNCU09564T0 NeCrNCU09564T1
OrthoMCL1149	CrosCROS1_T00000616_1 CrosCROS1_T00001535_1 FuGrFGSG_09257T0 FuOxFOXG_05984T0 FuOxFOXG_15221T0 FuOxFOXG_17432T0 FuSo56323 FuSo66837 FuVeFVEG_03852T0 FuVeFVEG_12512T0 FuVeFVEG_12549T0 MaOrMGG_01300T0 NeCrNCU07064T0 TrAt316723 TrAt32165 TrRe104599 TrRe66662 TrVi227096 TrVi59723
OrthoMCL1150	CrosCROS1_T00000781_1 CrosCROS1_T00006909_1 NeCrNCU05404T0 TrAt18328 TrVi216235 CrosCROS1_T00001887_1 FuGrFGSG_03840T0 FuOxFOXG_16838T0 FuSo103191 FuVeFVEG_00554T0 MaOrMGG_11774T0 TrRe76065 TrVi135791 FuGrFGSG_00642T0 FuOxFOXG_00959T0 MaOrMGG_04880T0 FuSo105522 FuVeFVEG_12856T0 TrRe31447
OrthoMCL1151	CrosCROS1_T00001119_1 FuGrFGSG_07356T0 FuOxFOXG_00638T0 FuSo79049 FuVeFVEG_07907T0 NeCrNCU04396T0 TrAt30156 TrAt31161 TrRe105652 TrVi228686 TrVi38815 CrosCROS1_T00008934_1 FuSo50859 FuVeFVEG_12436T0 MaOrMGG_09631T0 FuGrFGSG_00850T0 FuSo90172 FuVeFVEG_00874T0 FuOxFOXG_01548T0
OrthoMCL1152	CrosCROS1_T00001610_1 CrosCROS1_T00007413_1 FuGrFGSG_02271T0 FuGrFGSG_12129T0 FuOxFOXG_03900T0 FuOxFOXG_10711T0 FuOxFOXG_12247T0 FuOxFOXG_14339T0 FuOxFOXG_15141T0 FuSo104867 FuSo66020 FuSo94904 FuVeFVEG_09371T0 FuVeFVEG_10879T0 FuVeFVEG_11971T0 MaOrMGG_10751T0 MaOrMGG_15019T0 NeCrNCU05518T0 TrVi78714
OrthoMCL1153	CrosCROS1_T00001690_1 CrosCROS1_T00004374_1 CrosCROS1_T00012950_1 FuGrFGSG_01959T0 FuGrFGSG_03686T0 FuOxFOXG_04166T0 FuOxFOXG_09685T0 FuSo72313 FuSo72652 FuVeFVEG_07284T0 FuVeFVEG_08786T0 MaOrMGG_06047T0 NeCrNCU05278T0 TrAt298475 TrAt43598 TrRe122166 TrRe58689 TrVi58857 TrVi81149
OrthoMCL1154	CrosCROS1_T00001962_1 CrosCROS1_T00004862_1 FuGrFGSG_01425T0 FuGrFGSG_08343T0 FuOxFOXG_03480T0 FuOxFOXG_11289T0 FuSo77500 FuSo98600 FuVeFVEG_02350T0 FuVeFVEG_09502T0 MaOrMGG_04994T0 MaOrMGG_07200T0 NeCrNCU01680T0 TrAt141234 TrAt154018 TrRe76238 TrRe78757 TrVi74915 TrVi90243
OrthoMCL1155	CrosCROS1_T00002154_1 FuGrFGSG_05659T0 FuGrFGSG_07894T0 FuOxFOXG_03789T0 FuOxFOXG_09224T0 FuOxFOXG_17519T0 FuSo46498 FuSo64827 FuVeFVEG_06825T0 FuVeFVEG_12069T0 MaOrMGG_01439T0 NeCrNCU08325T0 TrAt161152 TrAt300245 TrRe77552 TrRe81389 TrVi59225 TrVi64152 MaOrMGG_03299T0
OrthoMCL1156	CrosCROS1_T00002228_1 CrosCROS1_T00007841_1 CrosCROS1_T00011461_1 MaOrMGG_00592T0 CrosCROS1_T00011353_1 CrosCROS1_T00011407_1 CrosCROS1_T00012055_1 FuGrFGSG_09289T0 FuOxFOXG_05950T0 FuSo28207 FuVeFVEG_03820T0 NeCrNCU05974T0 TrAt154960 TrRe65406 TrVi110754 FuGrFGSG_05757T0 FuOxFOXG_08810T0 FuSo66036 FuVeFVEG_05871T0
OrthoMCL1157	CrosCROS1_T00002914_1 CrosCROS1_T00009310_1 CrosCROS1_T00011420_1 FuGrFGSG_00490T0 FuGrFGSG_01826T0 FuOxFOXG_00566T0 FuOxFOXG_04540T0 FuSo41026 FuSo51256 FuSo57437 FuVeFVEG_00948T0 FuVeFVEG_07679T0 MaOrMGG_01606T0 NeCrNCU09266T0 TrAt142728 TrRe112126 TrRe54525 TrVi215959 TrVi29930
OrthoMCL1158	CrosCROS1_T00003565_1 CrosCROS1_T00003838_1 FuSo78374 FuSo88069 TrAt182378 TrVi151024 CrosCROS1_T00005830_1 FuGrFGSG_02152T0 FuVeFVEG_08385T0 NeCrNCU06583T0 CrosCROS1_T00007243_1 FuOxFOXG_09737T0 FuSo85605 FuSo82546 FuSo87137 FuVeFVEG_08740T0 FuOxFOXG_14799T0 FuSo82209 FuSo78344
OrthoMCL1159	CrosCROS1_T00003862_1 CrosCROS1_T00012518_1 FuGrFGSG_03754T0 FuGrFGSG_11567T0 FuOxFOXG_09880T0 FuOxFOXG_10367T0 FuSo79314 FuSo87568 FuSo94375 FuVeFVEG_08610T0 FuVeFVEG_09020T0 MaOrMGG_05553T0 MaOrMGG_07417T0 NeCrNCU05886T0 TrAt288049 TrRe64049 TrVi61959 CrosCROS1_T00005417_1 CrosCROS1_T00007799_1
OrthoMCL1160	CrosCROS1_T00004074_1 FuGrFGSG_08306T0 FuOxFOXG_06482T0 FuOxFOXG_06778T0 FuOxFOXG_07340T0 FuOxFOXG_14314T0 FuOxFOXG_14412T0 FuOxFOXG_15069T0 FuOxFOXG_15166T0 FuOxFOXG_16365T0 FuSo56132 FuSo99503 FuVeFVEG_01825T0 MaOrMGG_00413T0 NeCrNCU05508T0 NeCrNCU05508T1 TrAt79205 TrRe77706 TrVi186218
OrthoMCL1161	CrosCROS1_T00004238_1 FuGrFGSG_11829T0 FuOxFOXG_01158T0 FuSo57678 FuVeFVEG_00358T0 MaOrMGG_09408T0 MaOrMGG_09408T1 MaOrMGG_09408T2 NeCrNCU08642T0 NeCrNCU08642T1 TrAt230096 TrRe78268 TrVi90763 FuGrFGSG_11828T0 FuOxFOXG_01157T0 FuVeFVEG_00359T0 MaOrMGG_04242T0 NeCrNCU10028T0 MaOrMGG_17787T0
OrthoMCL1162	CrosCROS1_T00004754_1 FuGrFGSG_09688T0 FuGrFGSG_09689T0 FuOxFOXG_08380T0 FuOxFOXG_08381T0 FuOxFOXG_08382T0 FuSo103344 FuSo76152 FuVeFVEG_06294T0 FuVeFVEG_06295T0 MaOrMGG_01409T0 NeCrNCU04370T0 TrAt289139 TrAt90432 TrRe56819 TrRe72606 TrVi231757 MaOrMGG_01410T0 NeCrNCU04368T0
OrthoMCL1163	CrosCROS1_T00005973_1 CrosCROS1_T00009631_1 FuGrFGSG_00916T0 FuGrFGSG_13662T0 FuOxFOXG_00887T0 FuSo103209 FuSo41824 FuVeFVEG_00683T0 FuVeFVEG_02570T0 MaOrMGG_04477T0 MaOrMGG_04652T0 NeCrNCU02103T0 NeCrNCU03986T0 TrAt86460 TrAt89498 TrRe76710 TrRe79315 TrVi28982 TrVi85034
OrthoMCL1164	CrosCROS1_T00006196_1 FuGrFGSG_05197T0 FuGrFGSG_05198T0 FuOxFOXG_07987T0 FuOxFOXG_07989T0 FuSo68134 FuSo68136 FuVeFVEG_04906T0 FuVeFVEG_04908T0 MaOrMGG_03155T0 MaOrMGG_03159T0 NeCrNCU01758T0 NeCrNCU01765T0 TrAt129317 TrAt297730 TrRe44041 TrRe73961 TrVi178086 TrVi84484
OrthoMCL1165	CrosCROS1_T00007130_1 CrosCROS1_T00012387_1 FuGrFGSG_04669T0 FuGrFGSG_06434T0 FuOxFOXG_02622T0 FuOxFOXG_13395T0 FuSo52948 FuSo55997 FuSo73218 FuVeFVEG_03405T0 FuVeFVEG_05792T0 FuVeFVEG_11829T0 TrAt299540 TrAt35115 TrAt53567 TrVi53354 TrVi69398 FuOxFOXG_14356T0 FuOxFOXG_15126T0
OrthoMCL1166	CrosCROS1_T00007551_1 FuGrFGSG_04254T0 FuGrFGSG_04255T0 FuOxFOXG_11371T0 FuOxFOXG_11372T0 FuSo44019 FuSo70007 FuVeFVEG_10445T0 FuVeFVEG_10446T0 MaOrMGG_04128T0 MaOrMGG_04133T0 NeCrNCU05218T0 NeCrNCU09737T0 TrAt140985 TrAt153510 TrRe103995 TrRe21542 TrVi40290 TrVi65338
OrthoMCL1167	CrosCROS1_T00007989_1 CrosCROS1_T00009922_1 FuGrFGSG_04584T0 FuGrFGSG_10387T0 FuOxFOXG_05013T0 FuOxFOXG_13640T0 FuSo101462 FuSo123229 FuVeFVEG_03118T0 FuVeFVEG_11064T0 MaOrMGG_00951T0 MaOrMGG_13455T0 NeCrNCU04262T0 NeCrNCU08127T0 TrAt302883 TrRe122495 TrRe69123 TrVi177741 TrVi58111
OrthoMCL1168	CrosCROS1_T00008337_1 CrosCROS1_T00010632_1 CrosCROS1_T00012263_1 MaOrMGG_07491T0 MaOrMGG_10613T0 CrosCROS1_T00010421_1 FuGrFGSG_05762T0 FuOxFOXG_16498T0 FuSo56120 FuVeFVEG_09676T0 TrAt264467 TrAt293802 TrRe68279 TrVi59205 FuGrFGSG_01586T0 FuOxFOXG_11118T0 FuSo30244 FuOxFOXG_08833T0 FuVeFVEG_05834T0
OrthoMCL1169	CrosCROS1_T00008842_1 CrosCROS1_T00014255_1 FuGrFGSG_09277T0 FuOxFOXG_14212T0 FuSo66814 FuVeFVEG_03831T1 MaOrMGG_00587T0 NeCrNCU04058T0 TrAt298410 TrRe65315 TrVi208681 FuOxFOXG_02636T0 FuOxFOXG_14313T0 FuOxFOXG_15949T0 FuOxFOXG_16662T0 FuOxFOXG_16725T0 FuOxFOXG_05963T0 FuOxFOXG_07144T0 FuOxFOXG_15167T0
OrthoMCL1170	CrosCROS1_T00008888_1 FuGrFGSG_07838T0 FuGrFGSG_13840T0 FuOxFOXG_03974T0 FuOxFOXG_04049T0 FuOxFOXG_13237T0 FuSo45771 FuSo98044 FuVeFVEG_07167T0 NeCrNCU04108T0 TrAt284581 TrAt84116 TrRe60784 TrVi36910 TrVi45231 TrVi53640 FuSo45381 FuVeFVEG_11907T0 FuVeFVEG_12291T0
OrthoMCL1171	CrosCROS1_T00009499_1 FuGrFGSG_07004T0 FuOxFOXG_01804T0 FuOxFOXG_01807T0 FuSo71913 FuSo71916 FuVeFVEG_08178T0 FuVeFVEG_08181T0 MaOrMGG_07532T0 MaOrMGG_08087T0 NeCrNCU01207T0 TrAt147099 TrAt181886 TrRe121367 TrRe60564 TrVi124891 TrVi73447 FuGrFGSG_13039T0 NeCrNCU01304T0
OrthoMCL1172	CrosCROS1_T00010752_1 CrosCROS1_T00011504_1 FuGrFGSG_03346T0 FuOxFOXG_08736T0 FuOxFOXG_09812T0 FuOxFOXG_12412T0 FuOxFOXG_13271T0 FuOxFOXG_14125T0 FuOxFOXG_14336T0 FuOxFOXG_15144T0 FuSo59558 FuSo70611 FuVeFVEG_05930T0 FuVeFVEG_08665T0 FuVeFVEG_12257T0 FuVeFVEG_13478T0 TrAt31975 TrVi47782 FuOxFOXG_14654T0
OrthoMCL1173	CrosCROS1_T00012008_1 FuGrFGSG_02138T0 FuGrFGSG_03548T0 FuOxFOXG_04494T0 FuOxFOXG_16987T0 FuSo23522 FuSo54651 FuVeFVEG_07621T0 FuVeFVEG_13789T0 MaOrMGG_09598T0 MaOrMGG_11098T0 NeCrNCU08062T0 TrAt134328 TrAt31375 TrVi189003 TrVi47780 TrVi52077 TrVi58605 MaOrMGG_10724T0
OrthoMCL1174	CrosCROS1_T00012924_1 CrosCROS1_T00013553_1 CrosCROS1_T00013924_1 FuGrFGSG_10442T0 FuOxFOXG_06860T0 FuOxFOXG_07022T0 FuOxFOXG_16150T0 FuOxFOXG_16229T0 FuOxFOXG_17466T0 FuSo64999 FuVeFVEG_13464T0 NeCrNCU08154T0 TrAt149070 TrRe44967 TrVi215964 FuGrFGSG_07791T0 FuOxFOXG_14638T0 FuOxFOXG_07013T0 FuSo89520
OrthoMCL1175	CrosCROS1_T00013382_1 FuGrFGSG_02881T0 FuOxFOXG_03915T0 FuOxFOXG_16836T0 FuSo57795 FuSo85374 FuVeFVEG_11955T0 FuVeFVEG_11955T1 NeCrNCU05169T0 TrAt283309 TrAt297668 TrAt88135 TrRe58472 TrVi166093 TrVi71997 TrVi88881 CrosCROS1_T00013558_1 TrRe67013 TrRe73818
OrthoMCL1176	MaOrMGG_16868T0 MaOrMGG_00243T0 MaOrMGG_15979T0 MaOrMGG_16350T0 MaOrMGG_16692T0 MaOrMGG_16790T0 MaOrMGG_16940T0 MaOrMGG_17489T0 MaOrMGG_17636T0 MaOrMGG_17806T0 MaOrMGG_17950T0 MaOrMGG_18030T0 MaOrMGG_05791T0 MaOrMGG_10995T0 MaOrMGG_16359T0 MaOrMGG_16571T0 MaOrMGG_08411T0 MaOrMGG_17493T0 MaOrMGG_17536T0
OrthoMCL1177	FuGrFGSG_05503T0 FuOxFOXG_09390T0 FuOxFOXG_12539T0 FuOxFOXG_12589T0 FuOxFOXG_14000T0 FuOxFOXG_14257T0 FuOxFOXG_14422T0 FuOxFOXG_15059T0 FuOxFOXG_16414T0 FuOxFOXG_17084T0 FuOxFOXG_17123T0 FuOxFOXG_17458T0 FuSo47027 FuVeFVEG_07022T0 MaOrMGG_06243T0 NeCrNCU06407T0 TrAt219427 TrRe80668 TrVi43951
OrthoMCL1178	MaOrMGG_16045T0 MaOrMGG_16056T0 MaOrMGG_16399T0 MaOrMGG_16493T0 MaOrMGG_16557T0 MaOrMGG_16577T0 MaOrMGG_16611T0 MaOrMGG_16655T0 MaOrMGG_16945T0 MaOrMGG_16947T0 MaOrMGG_17288T0 MaOrMGG_17293T0 MaOrMGG_17502T0 MaOrMGG_17547T0 MaOrMGG_17570T0 MaOrMGG_17656T0 MaOrMGG_17663T0 MaOrMGG_17746T0 MaOrMGG_16176T0
OrthoMCL1179	CrosCROS1_T00000050_1 FuGrFGSG_06628T0 FuGrFGSG_06630T0 FuOxFOXG_02314T0 FuOxFOXG_02317T0 FuSo100257 FuSo1180 FuVeFVEG_05490T0 FuVeFVEG_05493T0 MaOrMGG_07714T0 MaOrMGG_07718T0 NeCrNCU11175T0 TrAt162817 TrAt250221 TrRe61550 TrRe61907 TrVi196232 NeCrNCU11176T0
OrthoMCL1180	CrosCROS1_T00000679_1 FuGrFGSG_12374T0 FuOxFOXG_06578T0 FuOxFOXG_06684T0 FuOxFOXG_07248T0 FuOxFOXG_16717T0 FuOxFOXG_16786T0 FuOxFOXG_16921T0 FuSo32022 FuSo73264 FuVeFVEG_12955T0 MaOrMGG_10634T0 NeCrNCU01055T0 TrAt39109 TrRe77969 TrVi175150 TrVi37689 FuSo33722
OrthoMCL1181	CrosCROS1_T00000740_1 CrosCROS1_T00012033_1 CrosCROS1_T00013758_1 FuGrFGSG_03736T0 FuGrFGSG_08184T0 FuOxFOXG_09770T0 FuOxFOXG_12222T0 FuSo2446 FuVeFVEG_08711T0 MaOrMGG_11099T0 TrAt137497 TrAt35063 TrAt82569 TrVi147666 TrVi45334 FuVeFVEG_10894T0 FuOxFOXG_14728T0 FuVeFVEG_13560T0
OrthoMCL1182	CrosCROS1_T00000807_1 FuGrFGSG_07758T0 FuOxFOXG_07458T0 CrosCROS1_T00000851_1 CrosCROS1_T00002295_1 CrosCROS1_T00002579_1 CrosCROS1_T00009401_1 CrosCROS1_T00012567_1 FuGrFGSG_01819T0 FuOxFOXG_08927T0 FuSo88533 FuVeFVEG_04386T0 FuVeFVEG_06546T0 MaOrMGG_00031T0 FuOxFOXG_07457T0 FuSo89571 MaOrMGG_11663T0 FuGrFGSG_11663T0
OrthoMCL1183	CrosCROS1_T00000843_1 FuGrFGSG_11217T0 FuOxFOXG_13314T0 FuSo54734 FuVeFVEG_12225T0 CrosCROS1_T00010204_1 NeCrNCU00797T0 NeCrNCU07195T0 TrAt298114 TrVi188987 CrosCROS1_T00013386_1 TrVi34270 FuSo53386 FuOxFOXG_15527T0 FuOxFOXG_15860T0 FuOxFOXG_15984T0 FuSo44319 FuSo46394
OrthoMCL1184	CrosCROS1_T00000968_1 CrosCROS1_T00007251_1 CrosCROS1_T00011357_1 MaOrMGG_06614T0 MaOrMGG_09069T0 MaOrMGG_10098T0 MaOrMGG_12441T0 MaOrMGG_13292T0 MaOrMGG_14330T0 CrosCROS1_T00002323_1 CrosCROS1_T00013326_1 MaOrMGG_02582T0 MaOrMGG_08265T0 CrosCROS1_T00002522_1 NeCrNCU04751T0 NeCrNCU09651T0 CrosCROS1_T00005451_1 CrosCROS1_T00011906_1
OrthoMCL1185	FuGrFGSG_03879T0 FuSo51252 FuVeFVEG_09878T0 CrosCROS1_T00000989_1 FuGrFGSG_12355T0 FuOxFOXG_10943T0 FuSo51162 CrosCROS1_T00005301_1 FuGrFGSG_05709T0 FuSo33675 FuVeFVEG_05958T0 MaOrMGG_13842T0 NeCrNCU06027T0 TrAt290918 TrRe65869 TrVi42399 FuOxFOXG_08714T0 FuVeFVEG_09877T0
OrthoMCL1186	CrosCROS1_T00001174_1 FuGrFGSG_13004T0 FuOxFOXG_01950T0 FuSo37590 FuVeFVEG_05111T0 MaOrMGG_09915T0 NeCrNCU09120T0 TrAt286414 TrRe76515 TrVi56457 CrosCROS1_T00001175_1 FuGrFGSG_13006T0 FuOxFOXG_01948T0 FuSo68428 FuVeFVEG_05109T0 MaOrMGG_09914T0 NeCrNCU09121T0 TrAt85337
OrthoMCL1187	CrosCROS1_T00001438_1 FuGrFGSG_06725T0 FuOxFOXG_02211T0 FuSo100212 FuVeFVEG_05382T0 MaOrMGG_05855T0 NeCrNCU00825T0 CrosCROS1_T00002133_1 TrAt174041 TrAt174054 TrRe121968 TrVi133856 TrVi140693 TrVi201619 TrVi133875 MaOrMGG_12304T0 TrRe108715 TrAt174088
OrthoMCL1188	CrosCROS1_T00001578_1 FuGrFGSG_03144T0 FuGrFGSG_05352T0 FuGrFGSG_07631T0 FuOxFOXG_10169T0 FuOxFOXG_14666T0 FuSo55738 FuSo91414 FuVeFVEG_04275T0 FuVeFVEG_08351T0 FuVeFVEG_13487T0 MaOrMGG_04234T0 MaOrMGG_05929T0 MaOrMGG_09307T0 NeCrNCU08114T0 CrosCROS1_T00008273_1 CrosCROS1_T00011111_1 NeCrNCU11342T0
OrthoMCL1189	CrosCROS1_T00002184_1 CrosCROS1_T00008614_1 CrosCROS1_T00011668_1 FuGrFGSG_08412T0 FuOxFOXG_02681T0 FuOxFOXG_03207T0 FuSo34486 FuSo35261 FuSo39694 FuSo55048 FuSo78421 FuVeFVEG_01518T0 TrVi46089 CrosCROS1_T00013063_1 FuGrFGSG_00012T0 FuOxFOXG_13427T0 FuVeFVEG_11857T0 FuSo45785
OrthoMCL1190	CrosCROS1_T00003194_1 FuGrFGSG_11891T0 FuOxFOXG_00317T0 FuSo31076 FuVeFVEG_01203T0 MaOrMGG_09276T0 NeCrNCU02525T0 TrAt286212 TrRe45689 TrVi112137 CrosCROS1_T00003195_1 FuGrFGSG_11890T0 FuOxFOXG_00319T0 FuVeFVEG_01201T0 MaOrMGG_09275T0 MaOrMGG_09275T1 NeCrNCU02524T0 TrAt320897
OrthoMCL1191	CrosCROS1_T00003281_1 FuGrFGSG_10716T0 FuGrFGSG_11599T0 FuOxFOXG_12635T0 FuOxFOXG_12636T0 FuSo80196 FuVeFVEG_14169T0 FuVeFVEG_14171T0 MaOrMGG_11425T0 MaOrMGG_11426T0 NeCrNCU01642T0 NeCrNCU01643T0 TrAt145665 TrRe124317 TrRe82475 TrVi194940 TrAt280608 TrVi8924
OrthoMCL1192	CrosCROS1_T00003388_1 FuGrFGSG_01713T0 FuGrFGSG_13458T0 FuOxFOXG_04527T0 FuOxFOXG_10988T0 FuSo48372 FuSo89608 FuVeFVEG_07691T0 FuVeFVEG_09813T0 MaOrMGG_08554T0 NeCrNCU00722T0 NeCrNCU00722T1 TrAt133323 TrRe51998 TrRe58885 TrVi55110 TrVi70570 TrAt53730
OrthoMCL1193	CrosCROS1_T00003538_1 FuGrFGSG_02080T0 FuOxFOXG_04419T0 FuSo85052 FuVeFVEG_07538T0 MaOrMGG_06748T0 NeCrNCU04110T0 TrAt234969 TrVi209878 CrosCROS1_T00006430_1 FuOxFOXG_04421T0 FuSo51034 FuSo55419 FuVeFVEG_07539T0 MaOrMGG_04893T0 TrAt156683 TrRe70860 TrVi46411
OrthoMCL1194	CrosCROS1_T00003916_1 CrosCROS1_T00005372_1 FuGrFGSG_02668T0 FuGrFGSG_10960T0 FuOxFOXG_10645T0 FuOxFOXG_12909T0 FuSo40259 FuSo70489 FuVeFVEG_09294T0 FuVeFVEG_11670T0 MaOrMGG_10859T0 MaOrMGG_13239T0 NeCrNCU05858T0 TrAt293464 TrAt88322 TrRe51893 TrVi55803 CrosCROS1_T00008151_1
OrthoMCL1195	CrosCROS1_T00003930_1 FuGrFGSG_10057T0 FuOxFOXG_05408T0 FuOxFOXG_06927T0 FuOxFOXG_12561T0 FuOxFOXG_12612T0 FuOxFOXG_13979T0 FuOxFOXG_14277T0 FuOxFOXG_16083T0 FuOxFOXG_16295T0 FuOxFOXG_17064T0 FuSo40581 FuVeFVEG_02723T0 MaOrMGG_09263T0 NeCrNCU04663T0 TrRe49372 TrVi122714 TrAt161814
OrthoMCL1196	CrosCROS1_T00003980_1 CrosCROS1_T00006381_1 FuGrFGSG_01962T0 FuGrFGSG_06098T0 FuOxFOXG_07808T0 FuOxFOXG_13797T0 FuSo71647 FuVeFVEG_11230T0 MaOrMGG_15868T0 NeCrNCU02639T0 NeCrNCU02639T1 TrAt301047 TrRe72643 TrRe82619 TrVi78160 FuSo91137 FuVeFVEG_04732T0 TrAt255300
OrthoMCL1197	CrosCROS1_T00004091_1 FuGrFGSG_13399T0 FuOxFOXG_02955T0 FuVeFVEG_01807T0 MaOrMGG_09776T0 NeCrNCU05559T0 TrAt131374 CrosCROS1_T00005604_1 FuGrFGSG_13398T0 FuOxFOXG_02954T0 FuSo36664 FuVeFVEG_01806T0 FuVeFVEG_13890T0 MaOrMGG_13647T0 NeCrNCU05558T0 TrAt222949 TrRe3835 TrVi10779
OrthoMCL1198	CrosCROS1_T00004573_1 CrosCROS1_T00011769_1 CrosCROS1_T00011867_1 FuGrFGSG_06469T0 FuOxFOXG_02506T0 FuSo30263 FuVeFVEG_05694T0 MaOrMGG_04344T0 MaOrMGG_07577T0 MaOrMGG_07787T0 MaOrMGG_09469T0 MaOrMGG_12679T0 MaOrMGG_13376T0 MaOrMGG_13912T0 NeCrNCU00861T0 CrosCROS1_T00009899_1 NeCrNCU05156T0 CrosCROS1_T00011852_1
OrthoMCL1199	CrosCROS1_T00004619_1 FuGrFGSG_12273T0 FuOxFOXG_13901T0 FuSo63039 FuVeFVEG_11326T0 MaOrMGG_01050T0 NeCrNCU01540T0 TrAt219095 TrRe80784 TrVi213773 CrosCROS1_T00004620_1 FuGrFGSG_12272T0 FuOxFOXG_13900T0 FuSo101381 FuVeFVEG_11325T0 MaOrMGG_01054T0 NeCrNCU01539T0 TrAt161191
OrthoMCL1200	CrosCROS1_T00004834_1 CrosCROS1_T00007506_1 CrosCROS1_T00012991_1 FuGrFGSG_03528T0 FuGrFGSG_03883T0 FuOxFOXG_08955T0 FuOxFOXG_16944T0 FuSo39598 FuSo95198 FuVeFVEG_13008T0 FuVeFVEG_13760T0 MaOrMGG_03274T0 MaOrMGG_03407T0 MaOrMGG_08014T0 NeCrNCU06143T0 TrAt87387 TrRe79606 TrVi45439
OrthoMCL1201	CrosCROS1_T00004959_1 MaOrMGG_00296T0 MaOrMGG_00695T0 MaOrMGG_08274T0 NeCrNCU04798T0 NeCrNCU07269T0 TrAt137809 TrAt154956 TrAt41120 TrAt49834 TrRe111733 TrRe60635 TrRe74198 TrRe79921 TrVi31499 TrVi56038 TrVi59191 TrVi71600
OrthoMCL1202	CrosCROS1_T00004989_1 CrosCROS1_T00011876_1 FuGrFGSG_12291T0 FuOxFOXG_11425T0 FuOxFOXG_14548T0 FuSo100831 FuSo31448 FuSo84033 FuVeFVEG_10396T0 FuVeFVEG_13389T0 NeCrNCU08076T0 TrAt302918 TrAt41321 TrRe50299 TrVi44028 TrVi62332 CrosCROS1_T00010493_1 TrRe68997
OrthoMCL1203	CrosCROS1_T00004991_1 FuGrFGSG_12445T0 FuOxFOXG_06595T0 FuOxFOXG_06664T0 FuOxFOXG_07230T0 FuOxFOXG_12381T0 FuVeFVEG_10944T0 MaOrMGG_06823T0 NeCrNCU04532T0 TrAt299342 TrRe80733 TrVi193863 CrosCROS1_T00012129_1 FuGrFGSG_03762T0 FuOxFOXG_16798T0 FuSo53061 FuSo70641 FuVeFVEG_12824T0
OrthoMCL1204	CrosCROS1_T00005409_1 CrosCROS1_T00006781_1 CrosCROS1_T00007380_1 FuGrFGSG_03363T0 FuGrFGSG_08543T0 FuSo59265 FuSo68906 FuSo89468 FuVeFVEG_00326T0 FuVeFVEG_02227T0 FuVeFVEG_12816T0 MaOrMGG_01551T0 MaOrMGG_04956T0 NeCrNCU03929T0 NeCrNCU04380T0 TrAt150983 TrRe49489 TrVi80870
OrthoMCL1205	CrosCROS1_T00005543_1 CrosCROS1_T00011477_1 CrosCROS1_T00011690_1 FuGrFGSG_01686T0 FuOxFOXG_11015T0 FuSo65053 FuSo98203 FuVeFVEG_09785T0 MaOrMGG_00246T0 TrVi69036 CrosCROS1_T00013917_1 FuGrFGSG_00231T0 FuSo89693 NeCrNCU08402T0 TrAt43400 TrRe58412 FuOxFOXG_04785T0 FuVeFVEG_03354T0
OrthoMCL1206	CrosCROS1_T00005772_1 CrosCROS1_T00009185_1 FuGrFGSG_08153T0 FuGrFGSG_09900T0 FuOxFOXG_02837T0 FuOxFOXG_05525T0 FuSo91606 FuSo93538 FuVeFVEG_02615T0 MaOrMGG_07275T0 NeCrNCU04614T0 TrAt292299 TrAt321541 TrRe104856 TrRe23347 TrVi214431 TrVi49724 FuVeFVEG_01681T0
OrthoMCL1207	CrosCROS1_T00006501_1 FuGrFGSG_09118T0 FuOxFOXG_14329T0 FuOxFOXG_15151T0 FuSo106591 FuVeFVEG_13544T0 FuVeFVEG_13764T0 MaOrMGG_04534T0 NeCrNCU07035T0 TrAt217701 TrVi191688 FuGrFGSG_13854T0 FuOxFOXG_16950T0 FuSo40172 TrVi70999 FuSo51570 FuSo88725 TrAt217907
OrthoMCL1208	CrosCROS1_T00008543_1 CrosCROS1_T00012381_1 CrosCROS1_T00013564_1 FuGrFGSG_00718T0 FuGrFGSG_04670T0 FuOxFOXG_01375T0 FuSo55318 FuSo98419 FuVeFVEG_00468T0 FuVeFVEG_05794T0 MaOrMGG_00652T0 NeCrNCU02056T0 TrAt41740 TrRe22694 TrVi31969 FuOxFOXG_01047T0 FuSo47996 FuSo90385
OrthoMCL1209	CrosCROS1_T00008702_1 CrosCROS1_T00011069_1 FuGrFGSG_04299T0 FuGrFGSG_07773T0 FuOxFOXG_04775T0 FuOxFOXG_11879T0 FuOxFOXG_13942T0 FuOxFOXG_14435T0 FuOxFOXG_15046T0 FuSo47644 FuSo54441 FuSo56701 FuVeFVEG_03368T0 FuVeFVEG_11365T0 MaOrMGG_03148T0 NeCrNCU05013T0 TrVi132753 TrVi132754
OrthoMCL1210	CrosCROS1_T00010820_1 FuGrFGSG_07917T0 FuGrFGSG_08230T0 FuGrFGSG_10888T0 FuOxFOXG_02892T0 FuOxFOXG_03756T0 FuOxFOXG_12822T0 FuSo45714 FuSo93281 FuVeFVEG_11564T0 FuVeFVEG_12106T0 MaOrMGG_06605T0 NeCrNCU09771T0 TrAt300099 TrRe80863 TrVi77925 TrVi78759 FuVeFVEG_01728T0
OrthoMCL1211	CrosCROS1_T00011406_1 FuGrFGSG_00195T0 FuOxFOXG_06035T0 FuSo41422 FuVeFVEG_00214T0 NeCrNCU00298T0 TrAt153853 TrAt291101 TrAt300933 TrRe108317 TrRe66854 TrRe76910 TrVi195286 TrVi195929 TrVi71305 FuGrFGSG_09209T0 FuVeFVEG_03902T0 TrAt38405
OrthoMCL1212	CrosCROS1_T00013826_1 FuGrFGSG_06328T0 FuGrFGSG_06553T0 FuOxFOXG_02406T0 FuOxFOXG_08080T0 FuSo103643 FuSo99913 FuVeFVEG_05003T0 FuVeFVEG_05592T0 MaOrMGG_16596T0 NeCrNCU05151T0 NeCrNCU06123T0 TrAt257532 TrAt77925 TrRe61553 TrRe77481 TrVi194802 TrVi86831
OrthoMCL1213	FuGrFGSG_00118T0 FuGrFGSG_02950T0 FuGrFGSG_09078T0 FuOxFOXG_01344T0 FuOxFOXG_08937T0 FuOxFOXG_12214T0 FuOxFOXG_13748T0 FuSo101431 FuSo41213 FuSo45979 FuSo52401 FuSo77417 FuVeFVEG_00145T0 FuVeFVEG_06592T0 FuVeFVEG_10900T0 FuVeFVEG_11179T0 MaOrMGG_08426T0 FuGrFGSG_04468T0
OrthoMCL1214	FuGrFGSG_00220T0 FuGrFGSG_04240T0 FuGrFGSG_07634T0 FuOxFOXG_01261T0 FuOxFOXG_06570T0 FuOxFOXG_06692T0 FuOxFOXG_07256T0 FuOxFOXG_11388T0 FuSo103640 FuSo104684 FuSo67592 FuVeFVEG_00236T0 FuVeFVEG_10429T0 FuVeFVEG_11035T0 FuVeFVEG_12616T0 MaOrMGG_02075T0 MaOrMGG_05433T0 MaOrMGG_12737T0
OrthoMCL1215	FuGrFGSG_03223T0 FuGrFGSG_03452T0 FuGrFGSG_05080T0 FuOxFOXG_06881T0 FuOxFOXG_08606T0 FuOxFOXG_10026T0 FuOxFOXG_12475T0 FuOxFOXG_14063T0 FuOxFOXG_14842T0 FuOxFOXG_16129T0 FuOxFOXG_16249T0 FuOxFOXG_16589T0 FuSo64389 FuSo66354 FuSo97825 FuVeFVEG_06063T0 FuVeFVEG_08486T0 FuVeFVEG_13647T0
OrthoMCL1216	CrosCROS1_T00000030_1 FuGrFGSG_06651T0 FuOxFOXG_02290T0 FuOxFOXG_12566T0 FuOxFOXG_12617T0 FuOxFOXG_14137T0 FuOxFOXG_14274T0 FuSo92972 FuVeFVEG_05466T0 TrAt301980 TrVi64521 FuOxFOXG_13974T0 FuOxFOXG_17059T0 NeCrNCU00329T0 FuOxFOXG_06924T0 FuOxFOXG_16086T0 FuOxFOXG_16292T0
OrthoMCL1217	CrosCROS1_T00000175_1 FuGrFGSG_09806T0 FuOxFOXG_06597T0 FuOxFOXG_06662T0 FuOxFOXG_06985T0 FuOxFOXG_07228T0 FuSo66496 FuVeFVEG_06420T0 MaOrMGG_01516T0 NeCrNCU08292T0 TrAt136592 TrRe55407 TrVi71577 FuOxFOXG_08252T0 FuOxFOXG_06857T0 FuOxFOXG_16153T0 FuOxFOXG_16226T0
OrthoMCL1218	CrosCROS1_T00000176_1 FuGrFGSG_09804T0 FuSo33959 MaOrMGG_13192T0 NeCrNCU06341T0 NeCrNCU06341T1 TrAt149087 TrRe44956 TrVi169779 CrosCROS1_T00001545_1 FuGrFGSG_03716T0 FuOxFOXG_09747T0 FuSo48179 FuVeFVEG_08731T0 MaOrMGG_01883T0 FuOxFOXG_08254T0 FuVeFVEG_06418T0
OrthoMCL1219	CrosCROS1_T00000363_1 CrosCROS1_T00010588_1 CrosCROS1_T00012042_1 CrosCROS1_T00013476_1 FuGrFGSG_09786T0 FuOxFOXG_07461T0 FuOxFOXG_08274T0 FuSo53872 FuSo66476 FuVeFVEG_04398T0 FuVeFVEG_06400T0 MaOrMGG_07117T0 MaOrMGG_07117T1 NeCrNCU09741T0 TrAt33220 TrRe120154 TrVi71556
OrthoMCL1220	CrosCROS1_T00000518_1 CrosCROS1_T00010417_1 FuGrFGSG_10474T0 FuOxFOXG_04943T0 FuOxFOXG_10444T0 FuSo33379 FuSo43621 FuSo99033 FuVeFVEG_03193T0 FuVeFVEG_09098T0 MaOrMGG_03341T0 MaOrMGG_07157T0 NeCrNCU01494T0 TrAt317997 TrRe80058 TrVi43891 FuSo97110
OrthoMCL1221	CrosCROS1_T00000870_1 CrosCROS1_T00005397_1 CrosCROS1_T00013907_1 CrosCROS1_T00014003_1 FuGrFGSG_11458T0 FuOxFOXG_02528T0 FuOxFOXG_15615T0 FuOxFOXG_16071T0 FuSo44875 FuSo52388 FuSo97880 MaOrMGG_05128T0 MaOrMGG_07485T0 MaOrMGG_07606T0 MaOrMGG_07606T1 NeCrNCU10276T0 TrAt272802
OrthoMCL1222	CrosCROS1_T00000893_1 FuGrFGSG_03307T0 FuOxFOXG_04017T0 FuOxFOXG_09788T0 FuOxFOXG_17560T0 FuSo33775 FuSo44551 FuSo46056 FuSo48452 FuSo85037 FuSo88288 FuSo97716 FuVeFVEG_08422T0 FuVeFVEG_08694T0 MaOrMGG_02650T0 NeCrNCU07619T0 FuGrFGSG_07808T0
OrthoMCL1223	CrosCROS1_T00001187_1 FuGrFGSG_13011T0 FuOxFOXG_01935T0 FuVeFVEG_14056T0 MaOrMGG_00172T0 CrosCROS1_T00001188_1 NeCrNCU09308T0 CrosCROS1_T00001189_1 FuGrFGSG_13012T0 FuOxFOXG_01934T0 FuSo38722 FuVeFVEG_14055T0 MaOrMGG_04459T0 NeCrNCU09307T0 TrAt226853 TrRe59100 TrVi112308
OrthoMCL1224	CrosCROS1_T00001813_1 CrosCROS1_T00003746_1 CrosCROS1_T00005821_1 FuGrFGSG_00330T0 FuGrFGSG_01743T0 FuOxFOXG_00734T0 FuOxFOXG_10884T0 FuSo74011 FuSo90219 FuVeFVEG_00781T0 FuVeFVEG_09899T0 MaOrMGG_03201T0 MaOrMGG_04590T0 NeCrNCU06836T0 TrAt143748 TrRe73774 TrVi84449
OrthoMCL1225	CrosCROS1_T00002050_1 FuGrFGSG_10938T0 FuGrFGSG_13444T0 FuOxFOXG_02765T0 FuSo39722 FuVeFVEG_01589T0 MaOrMGG_09758T0 TrAt245196 TrAt287570 TrRe60329 TrRe81593 TrVi147767 TrVi193123 CrosCROS1_T00003832_1 CrosCROS1_T00010271_1 FuOxFOXG_12881T0 FuVeFVEG_11631T0
OrthoMCL1226	CrosCROS1_T00002325_1 CrosCROS1_T00007083_1 CrosCROS1_T00012451_1 FuGrFGSG_07993T0 FuOxFOXG_10929T0 FuVeFVEG_09861T0 MaOrMGG_08985T0 MaOrMGG_12489T0 NeCrNCU00709T0 NeCrNCU09923T0 TrAt161158 TrAt161159 TrRe121127 TrRe58450 TrVi1299 TrVi192759 TrVi29366
OrthoMCL1227	CrosCROS1_T00002428_1 CrosCROS1_T00004120_1 FuGrFGSG_08373T0 FuOxFOXG_03449T0 FuSo31723 FuSo36435 FuSo50068 FuVeFVEG_02321T0 MaOrMGG_00937T0 MaOrMGG_09941T0 NeCrNCU04021T0 TrAt223043 TrAt292154 TrRe61074 TrRe80028 TrVi36513 TrVi44298
OrthoMCL1228	CrosCROS1_T00002438_1 CrosCROS1_T00007197_1 CrosCROS1_T00009832_1 FuGrFGSG_02839T0 FuGrFGSG_07209T0 FuOxFOXG_01591T0 FuOxFOXG_15681T0 FuSo59593 FuSo96188 FuVeFVEG_07951T0 FuVeFVEG_13143T0 MaOrMGG_04934T0 MaOrMGG_08620T0 MaOrMGG_13669T0 TrAt299725 TrRe46794 TrVi79497
OrthoMCL1229	CrosCROS1_T00002715_1 FuGrFGSG_13912T0 FuOxFOXG_12747T0 FuVeFVEG_11487T0 MaOrMGG_10420T0 NeCrNCU02310T0 NeCrNCU02310T1 TrRe5607 TrVi55793 CrosCROS1_T00002716_1 FuGrFGSG_13911T0 FuOxFOXG_12748T0 FuSo93340 FuVeFVEG_11488T0 TrRe123780 TrVi200109 TrAt127829
OrthoMCL1230	CrosCROS1_T00002768_1 CrosCROS1_T00003744_1 CrosCROS1_T00012140_1 FuGrFGSG_00161T0 FuOxFOXG_02784T0 FuOxFOXG_10018T0 FuOxFOXG_12183T0 FuSo34938 FuSo39480 FuSo54243 FuVeFVEG_01601T0 FuVeFVEG_08477T0 MaOrMGG_06616T0 NeCrNCU02195T0 TrAt31104 TrRe60144 TrVi47944
OrthoMCL1231	CrosCROS1_T00002809_1 CrosCROS1_T00005605_1 CrosCROS1_T00013423_1 FuGrFGSG_06342T0 FuOxFOXG_04829T0 FuOxFOXG_08094T0 FuOxFOXG_13507T0 FuSo103988 FuSo76088 FuVeFVEG_05017T0 FuVeFVEG_13898T0 MaOrMGG_11480T0 NeCrNCU06881T0 TrAt37648 TrRe47603 TrVi74193 FuVeFVEG_03313T0
OrthoMCL1232	CrosCROS1_T00002917_1 FuGrFGSG_00486T0 FuOxFOXG_00570T0 FuSo32036 FuVeFVEG_00944T0 MaOrMGG_14801T0 NeCrNCU03020T0 TrAt155276 TrRe54283 TrVi122474 CrosCROS1_T00002918_1 FuGrFGSG_00485T0 FuOxFOXG_00571T0 FuVeFVEG_00943T0 MaOrMGG_14800T0 NeCrNCU03018T0 TrAt47485
OrthoMCL1233	CrosCROS1_T00003023_1 FuGrFGSG_00362T0 FuOxFOXG_00695T0 FuOxFOXG_12515T0 FuOxFOXG_14024T0 FuSo11302 FuVeFVEG_00816T0 MaOrMGG_16277T0 NeCrNCU11235T0 NeCrNCU11235T1 NeCrNCU11235T2 TrAt227232 TrRe120860 TrVi164363 TrVi185214 TrAt21808 TrRe61703
OrthoMCL1234	CrosCROS1_T00003867_1 CrosCROS1_T00008757_1 FuGrFGSG_08044T0 FuOxFOXG_04499T0 TrAt35524 TrRe122736 TrVi59353 CrosCROS1_T00005091_1 FuSo87406 FuVeFVEG_07455T0 MaOrMGG_03096T0 NeCrNCU04401T0 FuSo37148 MaOrMGG_13895T0 FuOxFOXG_04326T0 FuSo50779 TrVi58008
OrthoMCL1235	CrosCROS1_T00003989_1 FuGrFGSG_10141T0 FuOxFOXG_05266T0 FuOxFOXG_06541T0 FuOxFOXG_06725T0 FuOxFOXG_07285T0 FuOxFOXG_14161T0 FuOxFOXG_14917T0 FuOxFOXG_16307T0 FuSo61231 FuSo88445 FuVeFVEG_02865T0 MaOrMGG_08211T0 NeCrNCU01344T0 TrAt292570 TrRe53443 TrVi125827
OrthoMCL1236	CrosCROS1_T00004368_1 CrosCROS1_T00012618_1 FuGrFGSG_01977T0 FuGrFGSG_11690T0 FuOxFOXG_04537T0 FuOxFOXG_04941T0 FuSo32128 FuSo77414 FuVeFVEG_03195T0 FuVeFVEG_07682T0 TrAt81583 TrRe110749 TrVi47475 FuOxFOXG_04035T0 FuVeFVEG_05926T0 FuGrFGSG_13765T0 FuGrFGSG_13766T0
OrthoMCL1237	CrosCROS1_T00004389_1 CrosCROS1_T00008311_1 FuGrFGSG_03805T0 FuGrFGSG_05527T0 FuOxFOXG_09366T0 FuSo101296 FuSo83033 FuVeFVEG_06970T0 FuVeFVEG_12943T0 MaOrMGG_05190T0 NeCrNCU00010T0 TrAt152585 TrRe80695 TrVi43860 TrVi83751 FuOxFOXG_16892T0 FuOxFOXG_16894T0
OrthoMCL1238	CrosCROS1_T00005261_1 CrosCROS1_T00007862_1 FuGrFGSG_00571T0 FuOxFOXG_00480T0 FuSo52498 FuSo98804 FuVeFVEG_01037T0 MaOrMGG_06834T0 NeCrNCU05104T0 NeCrNCU07340T0 TrAt88458 TrRe123989 TrVi90504 CrosCROS1_T00010581_1 CrosCROS1_T00012520_1 MaOrMGG_07809T0 MaOrMGG_10712T0
OrthoMCL1239	CrosCROS1_T00005299_1 CrosCROS1_T00012775_1 FuGrFGSG_00107T0 FuGrFGSG_03711T0 FuGrFGSG_05707T0 FuOxFOXG_02732T0 FuOxFOXG_08712T0 FuOxFOXG_09739T0 FuSo33844 FuSo54387 FuVeFVEG_01566T0 FuVeFVEG_08737T0 MaOrMGG_07779T0 NeCrNCU06026T0 TrAt52301 TrRe80091 TrVi66077
OrthoMCL1240	CrosCROS1_T00006247_1 FuGrFGSG_02169T0 FuGrFGSG_07668T0 FuGrFGSG_11125T0 FuOxFOXG_03804T0 FuOxFOXG_13181T0 FuOxFOXG_15223T0 FuSo52720 FuSo77058 FuVeFVEG_10602T0 FuVeFVEG_12052T0 FuVeFVEG_12353T0 MaOrMGG_05539T0 MaOrMGG_08736T0 FuVeFVEG_12546T0 FuGrFGSG_12533T0 FuOxFOXG_12039T0
OrthoMCL1241	CrosCROS1_T00006275_1 CrosCROS1_T00009072_1 CrosCROS1_T00011828_1 CrosCROS1_T00012232_1 FuGrFGSG_03462T0 FuOxFOXG_16582T0 FuSo42384 FuSo70633 FuVeFVEG_13659T0 MaOrMGG_10662T0 NeCrNCU04674T0 NeCrNCU09281T0 TrAt223991 TrAt314008 TrRe82235 TrVi45446 CrosCROS1_T00013970_1
OrthoMCL1242	CrosCROS1_T00006343_1 CrosCROS1_T00009937_1 CrosCROS1_T00012770_1 FuGrFGSG_04970T0 FuOxFOXG_04629T0 FuOxFOXG_09137T0 FuOxFOXG_12071T0 FuSo44533 FuSo53393 FuSo55059 FuSo83576 FuVeFVEG_06737T0 FuVeFVEG_10642T0 MaOrMGG_08785T0 NeCrNCU01000T0 NeCrNCU01000T1 TrAt54382
OrthoMCL1243	CrosCROS1_T00006603_1 FuSo103636 FuSo123164 FuSo123381 FuSo29738 FuVeFVEG_01630T0 MaOrMGG_00081T0 NeCrNCU00399T0 TrAt322636 TrRe122127 TrVi83634 FuGrFGSG_03662T0 FuOxFOXG_11567T0 FuSo42451 FuVeFVEG_10258T0 FuGrFGSG_04074T0 FuGrFGSG_08122T0
OrthoMCL1244	CrosCROS1_T00009289_1 FuGrFGSG_02783T0 FuOxFOXG_08765T0 FuOxFOXG_15629T0 FuSo33136 FuSo59530 FuVeFVEG_05904T0 FuVeFVEG_13091T0 MaOrMGG_10568T0 NeCrNCU03006T0 TrAt149835 TrRe121166 TrRe56236 TrVi71164 FuGrFGSG_05740T0 TrAt83118 TrVi57302
OrthoMCL1245	CrosCROS1_T00009513_1 CrosCROS1_T00013539_1 FuGrFGSG_07017T0 FuOxFOXG_01790T0 FuOxFOXG_13047T0 FuSo63627 FuVeFVEG_08163T0 MaOrMGG_04014T0 NeCrNCU03779T0 TrAt32621 TrAt89477 TrRe108835 TrRe4480 TrVi61912 TrVi64851 TrVi86235 CrosCROS1_T00013949_1
OrthoMCL1246	CrosCROS1_T00009742_1 FuGrFGSG_03553T0 FuGrFGSG_10167T0 FuOxFOXG_05239T0 FuSo104486 FuSo62494 FuVeFVEG_02892T0 FuVeFVEG_14114T0 MaOrMGG_12322T0 NeCrNCU01036T0 NeCrNCU05785T0 TrAt246996 TrAt79833 TrRe76919 TrRe79085 TrVi230591 TrVi73642
OrthoMCL1247	CrosCROS1_T00009980_1 FuGrFGSG_07705T0 FuSo88127 FuVeFVEG_08594T0 MaOrMGG_03082T0 MaOrMGG_08988T0 CrosCROS1_T00011476_1 CrosCROS1_T00012468_1 FuSo80764 CrosCROS1_T00011615_1 FuOxFOXG_14704T0 NeCrNCU04835T0 NeCrNCU17077T0 TrVi157620 TrAt196811 FuSo3490 FuSo85988
OrthoMCL1248	CrosCROS1_T00010367_1 CrosCROS1_T00011294_1 CrosCROS1_T00014125_1 FuGrFGSG_03199T0 FuGrFGSG_09110T0 FuOxFOXG_11855T0 FuSo56594 FuSo64650 FuSo89551 FuSo97987 FuVeFVEG_09986T0 MaOrMGG_04639T0 NeCrNCU05188T0 TrAt36860 TrRe69751 TrVi36778 TrVi46354
OrthoMCL1249	CrosCROS1_T00010811_1 FuGrFGSG_02922T0 FuOxFOXG_04714T0 FuOxFOXG_13342T0 FuSo33956 FuSo44393 FuVeFVEG_03409T0 FuVeFVEG_12199T0 NeCrNCU09767T0 TrAt151203 TrRe123473 TrRe80875 TrVi198016 TrVi39080 CrosCROS1_T00011486_1 FuOxFOXG_15805T0 FuVeFVEG_13275T0
OrthoMCL1250	CrosCROS1_T00012513_1 CrosCROS1_T00013849_1 FuGrFGSG_10445T0 FuOxFOXG_06466T0 FuOxFOXG_06503T0 FuOxFOXG_06759T0 FuOxFOXG_06797T0 FuOxFOXG_06959T0 FuOxFOXG_07095T0 FuOxFOXG_07172T0 FuOxFOXG_07321T0 FuOxFOXG_07357T0 FuOxFOXG_14636T0 FuOxFOXG_16347T0 FuOxFOXG_16381T0 FuVeFVEG_13461T0 TrVi51808
OrthoMCL1251	FuOxFOXG_05569T0 FuOxFOXG_14987T0 FuOxFOXG_15617T0 FuOxFOXG_16462T0 FuOxFOXG_16652T0 FuOxFOXG_17278T0 FuOxFOXG_17281T0 FuSo89231 MaOrMGG_15975T0 FuSo89203 FuSo89529 MaOrMGG_14341T0 MaOrMGG_15976T0 TrVi225772 FuSo89060 MaOrMGG_16576T0 TrAt89361
OrthoMCL1252	CrosCROS1_T00000017_1 CrosCROS1_T00003907_1 CrosCROS1_T00008064_1 FuGrFGSG_10492T0 FuOxFOXG_15830T0 FuSo104887 FuVeFVEG_13304T0 NeCrNCU06010T0 NeCrNCU06010T1 TrAt44123 TrAt81097 TrRe108672 TrRe120873 TrVi49890 TrVi76832 TrVi77550
OrthoMCL1253	CrosCROS1_T00000036_1 FuSo100268 FuSo94706 CrosCROS1_T00006654_1 FuGrFGSG_02346T0 FuGrFGSG_06606T0 FuOxFOXG_02348T0 FuVeFVEG_05520T0 MaOrMGG_13986T0 NeCrNCU08762T0 TrAt147452 TrAt28999 TrRe121733 TrRe81049 TrVi64807 TrVi82631
OrthoMCL1254	CrosCROS1_T00000172_1 FuGrFGSG_13651T0 FuOxFOXG_08248T0 FuVeFVEG_06423T0 MaOrMGG_01424T0 NeCrNCU06996T0 TrRe56129 CrosCROS1_T00012820_1 FuGrFGSG_13650T0 FuSo32168 FuVeFVEG_06422T0 MaOrMGG_01425T0 TrAt225764 TrRe56095 TrVi150591 FuOxFOXG_08249T0
OrthoMCL1255	CrosCROS1_T00000212_1 FuGrFGSG_03080T0 FuGrFGSG_12883T0 FuOxFOXG_08537T0 FuOxFOXG_12125T0 FuSo34138 FuSo73009 FuVeFVEG_06135T0 FuVeFVEG_10698T0 MaOrMGG_03123T0 MaOrMGG_04182T0 NeCrNCU00755T0 NeCrNCU07720T0 TrAt225252 TrRe74635 TrVi179757
OrthoMCL1256	CrosCROS1_T00000482_1 FuOxFOXG_13762T0 FuVeFVEG_11197T0 TrVi29842 CrosCROS1_T00002594_1 CrosCROS1_T00006917_1 CrosCROS1_T00011924_1 CrosCROS1_T00012826_1 CrosCROS1_T00013712_1 FuSo9829 MaOrMGG_10424T0 MaOrMGG_14861T0 NeCrNCU02197T0 TrAt82656 TrRe71390 TrVi47273
OrthoMCL1257	CrosCROS1_T00000564_1 FuGrFGSG_02231T0 FuOxFOXG_03826T0 FuSo58709 FuVeFVEG_12032T0 CrosCROS1_T00005471_1 NeCrNCU07127T0 CrosCROS1_T00013268_1 FuGrFGSG_07641T0 FuOxFOXG_04022T0 FuSo85620 FuVeFVEG_13980T0 MaOrMGG_08330T0 TrAt299631 TrRe51686 TrVi72932
OrthoMCL1258	CrosCROS1_T00000600_1 CrosCROS1_T00013168_1 CrosCROS1_T00014058_1 FuGrFGSG_09232T0 FuOxFOXG_06590T0 FuOxFOXG_06669T0 FuOxFOXG_07236T0 FuSo91373 FuSo98338 FuVeFVEG_03876T0 MaOrMGG_00933T0 NeCrNCU04065T0 TrAt315909 TrRe105518 TrVi59805 FuOxFOXG_06009T0
OrthoMCL1259	CrosCROS1_T00000780_1 CrosCROS1_T00011374_1 FuGrFGSG_06895T0 FuOxFOXG_16811T0 FuSo100110 MaOrMGG_05663T0 NeCrNCU00477T0 TrAt301577 TrRe120998 TrVi87251 CrosCROS1_T00009468_1 FuVeFVEG_14045T0 FuGrFGSG_03769T0 FuSo44892 FuVeFVEG_12878T0 FuOxFOXG_01925T0
OrthoMCL1260	CrosCROS1_T00000930_1 CrosCROS1_T00002186_1 CrosCROS1_T00011881_1 FuGrFGSG_09681T0 FuGrFGSG_11573T0 FuOxFOXG_08388T0 FuOxFOXG_13067T0 FuSo33309 FuSo54199 FuVeFVEG_06289T0 FuVeFVEG_12475T0 MaOrMGG_10941T0 NeCrNCU07531T0 TrAt291026 TrRe80756 TrVi44069
OrthoMCL1261	CrosCROS1_T00001037_1 FuGrFGSG_00551T0 FuOxFOXG_00504T0 FuOxFOXG_14322T0 FuOxFOXG_14848T0 FuOxFOXG_15158T0 FuSo30968 FuSo64925 FuSo88354 FuVeFVEG_01009T0 MaOrMGG_05700T0 NeCrNCU08598T0 TrAt262699 TrRe102458 TrVi212358 FuOxFOXG_17293T0
OrthoMCL1262	CrosCROS1_T00001061_1 FuGrFGSG_11786T0 FuOxFOXG_00476T0 FuSo65620 FuVeFVEG_01033T0 MaOrMGG_16319T0 NeCrNCU08650T0 NeCrNCU08650T1 TrAt47799 TrRe122931 TrVi146496 FuGrFGSG_11787T0 FuOxFOXG_00475T0 FuVeFVEG_01032T0 MaOrMGG_05759T0 NeCrNCU03011T0
OrthoMCL1263	CrosCROS1_T00001208_1 CrosCROS1_T00013248_1 CrosCROS1_T00013690_1 FuGrFGSG_06911T0 FuOxFOXG_01908T0 FuOxFOXG_12571T0 FuOxFOXG_12622T0 FuOxFOXG_13969T0 FuOxFOXG_17054T0 FuSo68465 FuVeFVEG_14030T0 MaOrMGG_13149T0 NeCrNCU00481T0 TrAt280924 TrRe73809 TrVi30843
OrthoMCL1264	CrosCROS1_T00001367_1 FuGrFGSG_13110T0 FuOxFOXG_02132T0 FuSo68595 FuVeFVEG_05295T0 MaOrMGG_12830T0 NeCrNCU06441T0 TrAt249561 TrRe76013 TrVi122602 FuGrFGSG_13109T0 FuOxFOXG_02133T0 FuVeFVEG_05296T0 MaOrMGG_06473T0 NeCrNCU06443T0 TrRe104994
OrthoMCL1265	CrosCROS1_T00001567_1 FuGrFGSG_01252T0 FuOxFOXG_00133T0 FuOxFOXG_06991T0 FuOxFOXG_14451T0 FuOxFOXG_15029T0 FuOxFOXG_16674T0 FuOxFOXG_16737T0 FuSo98684 FuVeFVEG_01384T0 MaOrMGG_04564T0 NeCrNCU09310T0 NeCrNCU09310T1 TrAt164142 TrRe78984 TrVi36226
OrthoMCL1266	CrosCROS1_T00002032_1 FuGrFGSG_11966T0 FuGrFGSG_11967T0 FuOxFOXG_11139T0 FuOxFOXG_11140T0 FuSo29834 FuVeFVEG_09650T0 FuVeFVEG_09651T0 MaOrMGG_03255T0 NeCrNCU03357T0 NeCrNCU03357T1 TrAt161215 TrRe78806 TrVi214678 MaOrMGG_03256T0 NeCrNCU03356T0
OrthoMCL1267	CrosCROS1_T00002065_1 CrosCROS1_T00012569_1 CrosCROS1_T00012580_1 CrosCROS1_T00013836_1 FuGrFGSG_03638T0 FuOxFOXG_09652T0 FuOxFOXG_17301T0 FuSo92276 FuSo94976 FuSo96512 FuSo98136 FuVeFVEG_08817T0 MaOrMGG_02127T0 TrAt88508 TrRe123978 TrVi90482
OrthoMCL1268	CrosCROS1_T00002097_1 FuGrFGSG_01739T0 NeCrNCU08716T0 TrRe78223 TrVi181847 FuGrFGSG_11038T0 FuVeFVEG_01613T0 CrosCROS1_T00011489_1 FuSo87909 TrAt302580 TrRe78387 TrVi90966 FuGrFGSG_03535T0 FuOxFOXG_02774T0 MaOrMGG_03828T0 MaOrMGG_06588T0
OrthoMCL1269	CrosCROS1_T00002125_1 CrosCROS1_T00007194_1 CrosCROS1_T00011804_1 FuGrFGSG_03951T0 FuGrFGSG_05593T0 FuOxFOXG_09295T0 FuOxFOXG_11716T0 FuSo47156 FuSo61548 FuVeFVEG_06896T0 FuVeFVEG_10123T0 MaOrMGG_14886T0 NeCrNCU07859T0 TrAt298650 TrRe80509 TrVi75751
OrthoMCL1270	CrosCROS1_T00002187_1 CrosCROS1_T00013931_1 FuGrFGSG_08079T0 FuGrFGSG_10451T0 FuGrFGSG_13445T0 FuOxFOXG_02776T0 FuOxFOXG_04952T0 FuSo35086 FuSo50496 FuVeFVEG_01611T0 FuVeFVEG_03183T0 MaOrMGG_13928T0 NeCrNCU01086T0 TrAt46333 TrRe65107 TrVi47284
OrthoMCL1271	CrosCROS1_T00002247_1 CrosCROS1_T00011008_1 FuOxFOXG_11920T0 FuOxFOXG_15485T0 FuOxFOXG_15486T0 FuOxFOXG_17133T0 FuOxFOXG_17668T0 FuSo31847 FuSo46766 FuSo47390 FuSo50009 FuSo53594 FuSo56685 FuVeFVEG_10492T0 TrAt88543 FuOxFOXG_15812T0
OrthoMCL1272	CrosCROS1_T00002419_1 FuGrFGSG_03589T0 FuGrFGSG_10230T0 FuOxFOXG_05146T0 FuOxFOXG_09575T0 FuSo51372 FuSo93727 FuVeFVEG_08886T0 MaOrMGG_04203T0 NeCrNCU10546T0 TrAt230369 CrosCROS1_T00003755_1 TrRe122110 TrVi49433 CrosCROS1_T00006694_1 FuVeFVEG_02988T0
OrthoMCL1273	CrosCROS1_T00002511_1 CrosCROS1_T00008654_1 CrosCROS1_T00010391_1 FuGrFGSG_09297T0 FuOxFOXG_05941T0 FuOxFOXG_10010T0 FuOxFOXG_13028T0 FuSo103561 FuSo105757 FuSo54784 FuSo98156 FuVeFVEG_03811T0 FuVeFVEG_11767T0 MaOrMGG_14937T0 CrosCROS1_T00005266_1 FuVeFVEG_08503T0
OrthoMCL1274	CrosCROS1_T00002583_1 CrosCROS1_T00011446_1 CrosCROS1_T00013221_1 FuGrFGSG_05801T0 FuOxFOXG_07455T0 FuOxFOXG_14661T0 FuOxFOXG_16471T0 FuSo53599 FuSo82111 FuSo95939 FuVeFVEG_04384T0 MaOrMGG_07597T0 TrAt47897 TrRe68972 TrVi32256 FuVeFVEG_13745T0
OrthoMCL1275	CrosCROS1_T00002712_1 FuOxFOXG_05725T0 FuOxFOXG_12741T0 CrosCROS1_T00011815_1 CrosCROS1_T00013193_1 CrosCROS1_T00013482_1 FuGrFGSG_04899T0 FuGrFGSG_10809T0 FuSo40031 FuSo97849 FuVeFVEG_03592T0 FuVeFVEG_11480T0 MaOrMGG_07968T0 TrAt131462 TrRe68869 TrVi36666
OrthoMCL1276	CrosCROS1_T00003845_1 FuOxFOXG_13617T0 FuSo63221 FuSo98262 FuVeFVEG_11041T0 NeCrNCU09883T0 TrAt293686 TrAt40423 TrRe63981 TrRe81383 TrVi45779 TrVi78031 CrosCROS1_T00006600_1 FuGrFGSG_04628T0 MaOrMGG_11693T0 MaOrMGG_13926T0
OrthoMCL1277	CrosCROS1_T00003965_1 FuGrFGSG_13675T0 FuOxFOXG_05459T0 FuSo41721 FuVeFVEG_02679T0 MaOrMGG_07293T0 NeCrNCU04010T0 TrAt79912 TrRe53811 TrVi73127 CrosCROS1_T00003966_1 FuGrFGSG_13674T0 FuOxFOXG_05460T0 FuVeFVEG_02678T0 MaOrMGG_08098T0 NeCrNCU03998T0
OrthoMCL1278	CrosCROS1_T00004102_1 FuGrFGSG_06450T0 FuGrFGSG_08358T0 FuOxFOXG_03463T0 FuSo46144 FuSo67097 FuSo97663 FuVeFVEG_02332T0 TrRe77739 CrosCROS1_T00008501_1 CrosCROS1_T00012044_1 FuVeFVEG_04413T0 MaOrMGG_00431T0 NeCrNCU05499T0 TrAt300384 TrVi63940
OrthoMCL1279	CrosCROS1_T00004854_1 FuGrFGSG_12447T0 FuSo11983 FuSo47693 FuVeFVEG_02398T0 NeCrNCU03120T0 NeCrNCU03120T1 TrAt139368 TrRe119986 TrVi21401 FuOxFOXG_12386T0 FuVeFVEG_10949T0 FuOxFOXG_06827T0 FuOxFOXG_16184T0 FuOxFOXG_16196T0 TrAt53848
OrthoMCL1280	CrosCROS1_T00004994_1 FuGrFGSG_05382T0 FuOxFOXG_16979T0 FuSo46887 FuVeFVEG_07152T0 MaOrMGG_06329T0 TrAt299257 TrRe76218 TrVi81170 CrosCROS1_T00013394_1 FuSo93146 NeCrNCU00028T0 NeCrNCU00028T1 FuGrFGSG_04703T0 FuSo95945 FuVeFVEG_13775T0
OrthoMCL1281	CrosCROS1_T00005513_1 CrosCROS1_T00012457_1 FuGrFGSG_00787T0 FuOxFOXG_01122T0 FuOxFOXG_09546T0 FuSo102106 FuSo75412 FuVeFVEG_00393T0 FuVeFVEG_14097T0 MaOrMGG_16096T0 NeCrNCU09027T0 TrAt152800 TrRe121986 TrVi194242 TrVi50662 FuGrFGSG_12415T0
OrthoMCL1282	CrosCROS1_T00005596_1 FuGrFGSG_12064T0 FuSo86027 MaOrMGG_06758T0 NeCrNCU04577T0 TrAt144236 TrRe80312 TrVi46311 CrosCROS1_T00006416_1 FuGrFGSG_12063T0 FuOxFOXG_04396T0 FuSo86026 FuVeFVEG_07516T0 MaOrMGG_13017T0 NeCrNCU07791T0 FuVeFVEG_06495T0
OrthoMCL1283	CrosCROS1_T00005646_1 FuGrFGSG_02022T0 FuOxFOXG_17750T0 FuSo72498 FuVeFVEG_07477T0 MaOrMGG_11861T0 NeCrNCU08909T0 TrAt297466 TrAt297520 TrRe22914 TrRe82633 TrVi230786 TrVi76879 TrVi80941 CrosCROS1_T00008730_1 MaOrMGG_08370T0
OrthoMCL1284	CrosCROS1_T00005675_1 FuGrFGSG_12021T0 FuOxFOXG_04292T0 FuOxFOXG_12549T0 FuOxFOXG_12600T0 FuOxFOXG_13991T0 FuOxFOXG_14197T0 FuOxFOXG_14205T0 FuOxFOXG_17076T0 FuSo96869 FuVeFVEG_07415T0 MaOrMGG_09215T0 NeCrNCU04112T0 TrAt171594 TrRe66280 TrVi132245
OrthoMCL1285	CrosCROS1_T00006297_1 FuGrFGSG_05898T0 FuOxFOXG_06598T0 FuOxFOXG_06661T0 FuOxFOXG_07102T0 FuOxFOXG_07227T0 FuOxFOXG_07611T0 FuOxFOXG_14448T0 FuOxFOXG_15032T0 FuSo85080 FuVeFVEG_04539T0 MaOrMGG_02444T0 NeCrNCU01266T0 TrAt147071 TrRe60194 TrVi35404
OrthoMCL1286	CrosCROS1_T00006632_1 FuGrFGSG_04853T0 FuGrFGSG_06575T0 FuOxFOXG_02385T0 FuOxFOXG_11719T0 FuOxFOXG_16688T0 FuOxFOXG_16751T0 FuSo64395 FuSo79548 FuVeFVEG_05565T0 FuVeFVEG_10105T0 MaOrMGG_05525T0 NeCrNCU09677T0 TrAt302033 TrRe61763 TrVi184715
OrthoMCL1287	CrosCROS1_T00007635_1 FuGrFGSG_02145T0 FuSo97010 FuVeFVEG_07604T0 TrAt297834 TrRe54865 TrVi177947 CrosCROS1_T00008058_1 FuGrFGSG_02136T0 FuOxFOXG_04496T0 FuSo86135 FuVeFVEG_07619T0 MaOrMGG_03103T0 NeCrNCU04942T0 NeCrNCU07754T0 FuOxFOXG_04485T0
OrthoMCL1288	CrosCROS1_T00007644_1 CrosCROS1_T00010959_1 FuGrFGSG_00095T0 FuOxFOXG_16986T0 FuSo97444 FuVeFVEG_13787T0 MaOrMGG_05833T0 TrAt231193 TrAt292286 TrVi187840 FuGrFGSG_10436T0 FuGrFGSG_12335T0 FuOxFOXG_04948T0 FuVeFVEG_03188T0 FuOxFOXG_11772T0 FuVeFVEG_10035T0
OrthoMCL1289	CrosCROS1_T00007820_1 FuGrFGSG_01603T0 FuOxFOXG_11103T0 FuSo30050 FuVeFVEG_09694T0 MaOrMGG_00314T0 NeCrNCU09575T0 TrAt285336 TrAt317495 TrAt42190 TrRe59723 TrRe78828 TrVi195940 TrVi60282 TrVi84609 TrRe119696
OrthoMCL1290	CrosCROS1_T00008161_1 CrosCROS1_T00012896_1 FuGrFGSG_03369T0 FuGrFGSG_04610T0 FuOxFOXG_12390T0 FuOxFOXG_13625T0 FuOxFOXG_17607T0 FuSo45379 FuSo51164 FuVeFVEG_10953T0 FuVeFVEG_11047T0 FuVeFVEG_13078T0 MaOrMGG_00045T0 TrAt90236 TrAt92451 TrVi66233
OrthoMCL1291	MaOrMGG_10316T0 CrosCROS1_T00011263_1 FuSo34124 FuSo98378 TrAt290072 TrAt293743 TrAt298879 TrAt45675 TrAt46189 TrAt50478 TrAt88153 TrRe65114 TrVi47330 FuOxFOXG_10935T0 FuVeFVEG_09867T0 TrVi194160
OrthoMCL1292	CrosCROS1_T00009620_1 CrosCROS1_T00013679_1 FuGrFGSG_08502T0 FuOxFOXG_03305T0 FuSo36008 FuVeFVEG_02173T0 MaOrMGG_03711T0 NeCrNCU02142T0 TrAt127907 TrRe122523 TrVi128625 FuOxFOXG_06453T0 FuOxFOXG_06810T0 FuOxFOXG_07370T0 FuOxFOXG_16394T0 FuOxFOXG_08872T0
OrthoMCL1293	CrosCROS1_T00009800_1 FuGrFGSG_13130T0 FuOxFOXG_01560T0 FuSo105311 FuVeFVEG_07918T0 MaOrMGG_07531T0 NeCrNCU04095T0 NeCrNCU04095T1 TrAt228594 FuGrFGSG_13129T0 FuOxFOXG_01561T0 FuVeFVEG_07920T0 NeCrNCU01303T0 TrRe53481 TrVi34158 MaOrMGG_12117T0
OrthoMCL1294	CrosCROS1_T00010309_1 FuGrFGSG_08347T0 FuOxFOXG_03476T0 FuSo36601 FuSo75767 FuVeFVEG_00007T0 FuVeFVEG_02343T0 TrAt135477 TrAt54431 TrRe70098 TrRe72922 TrVi56645 TrVi75173 CrosCROS1_T00011835_1 FuOxFOXG_16934T0 FuVeFVEG_13748T0
OrthoMCL1295	CrosCROS1_T00010566_1 MaOrMGG_09398T0 NeCrNCU03646T0 NeCrNCU03646T1 TrAt145242 TrRe73523 TrVi73257 CrosCROS1_T00011189_1 FuGrFGSG_04434T0 FuOxFOXG_13788T0 FuVeFVEG_11221T0 TrAt300451 TrRe112128 TrVi12934 MaOrMGG_08200T0 TrVi147594
OrthoMCL1296	CrosCROS1_T00011177_1 FuGrFGSG_03436T0 FuOxFOXG_13328T0 FuSo106279 FuVeFVEG_12212T0 MaOrMGG_07574T0 NeCrNCU11046T0 NeCrNCU11046T1 TrAt93640 TrRe68950 TrVi67284 TrRe32639 FuOxFOXG_16634T0 FuVeFVEG_13607T0 TrAt318392 TrVi138762
OrthoMCL1297	CrosCROS1_T00011787_1 FuOxFOXG_00517T0 FuOxFOXG_09782T0 FuOxFOXG_13371T0 FuSo53625 FuSo70699 FuSo74863 FuVeFVEG_00996T0 FuVeFVEG_08700T0 FuVeFVEG_12175T0 TrRe71008 TrVi51854 CrosCROS1_T00013014_1 FuGrFGSG_00539T0 FuGrFGSG_03744T0 FuGrFGSG_11275T0
OrthoMCL1298	CrosCROS1_T00011823_1 FuGrFGSG_12142T0 FuOxFOXG_10424T0 FuSo81544 FuVeFVEG_09073T0 MaOrMGG_09322T0 NeCrNCU04903T0 CrosCROS1_T00011824_1 FuOxFOXG_10425T0 FuSo81543 TrAt161417 TrRe81517 TrVi112283 FuGrFGSG_12144T0 FuVeFVEG_09074T0 MaOrMGG_09320T0
OrthoMCL1299	CrosCROS1_T00012585_1 MaOrMGG_11608T0 NeCrNCU02201T0 CrosCROS1_T00013350_1 FuGrFGSG_09646T0 FuGrFGSG_10604T0 FuOxFOXG_06344T0 FuOxFOXG_13421T0 FuSo33688 FuSo93139 FuVeFVEG_04196T0 FuVeFVEG_11854T0 MaOrMGG_05790T0 MaOrMGG_09139T0 TrAt54145 TrVi48916
OrthoMCL1300	TrAt90822 FuGrFGSG_03251T0 FuOxFOXG_06888T0 FuOxFOXG_14837T0 FuOxFOXG_16123T0 FuOxFOXG_16256T0 FuSo79659 FuSo82684 FuSo85997 FuVeFVEG_08493T0 FuVeFVEG_08494T0 NeCrNCU03160T0 NeCrNCU03161T0 TrVi47246 NeCrNCU09603T0 NeCrNCU03474T0
OrthoMCL1301	MaOrMGG_05403T0 MaOrMGG_07352T0 MaOrMGG_10732T0 MaOrMGG_16041T0 MaOrMGG_16379T0 MaOrMGG_16404T0 MaOrMGG_16545T0 MaOrMGG_16703T0 MaOrMGG_16814T0 MaOrMGG_17155T0 MaOrMGG_17205T0 MaOrMGG_17227T0 MaOrMGG_17240T0 MaOrMGG_17587T0 MaOrMGG_15924T0 MaOrMGG_16603T0
OrthoMCL1302	CrosCROS1_T00000072_1 FuGrFGSG_06041T0 FuVeFVEG_08245T0 MaOrMGG_02611T0 NeCrNCU03010T0 TrAt131513 TrAt290109 TrRe4117 TrVi41206 TrVi55364 CrosCROS1_T00006516_1 FuOxFOXG_11115T0 FuSo76435 FuSo81329 FuOxFOXG_01867T0
OrthoMCL1303	CrosCROS1_T00000118_1 CrosCROS1_T00010295_1 CrosCROS1_T00013432_1 FuGrFGSG_09643T0 FuOxFOXG_06347T0 FuOxFOXG_17367T0 FuSo66627 FuSo82142 FuVeFVEG_04199T0 FuVeFVEG_14121T0 MaOrMGG_06148T0 NeCrNCU08828T0 TrAt33165 TrRe2392 TrVi70294
OrthoMCL1304	CrosCROS1_T00000370_1 CrosCROS1_T00002255_1 CrosCROS1_T00011518_1 CrosCROS1_T00014021_1 FuGrFGSG_06184T0 FuOxFOXG_08523T0 FuSo44624 FuSo58049 FuSo73308 FuVeFVEG_06148T0 MaOrMGG_01790T0 NeCrNCU05259T0 TrAt301188 TrRe74854 TrVi71569
OrthoMCL1305	CrosCROS1_T00000494_1 CrosCROS1_T00008027_1 FuGrFGSG_03993T0 FuOxFOXG_01159T0 FuSo90471 FuVeFVEG_08487T0 FuVeFVEG_11679T0 MaOrMGG_01092T0 NeCrNCU05526T0 NeCrNCU05526T1 NeCrNCU05526T2 TrAt319832 TrRe123471 TrVi229232 TrVi28038
OrthoMCL1306	CrosCROS1_T00000577_1 CrosCROS1_T00006786_1 FuGrFGSG_03247T0 FuOxFOXG_10000T0 FuSo59628 FuSo67500 FuVeFVEG_02233T0 FuVeFVEG_08514T0 MaOrMGG_01281T0 MaOrMGG_10005T0 NeCrNCU06005T0 TrAt39628 TrRe58356 TrVi91895 FuGrFGSG_13343T0
OrthoMCL1307	CrosCROS1_T00000589_1 FuGrFGSG_06417T0 FuOxFOXG_08183T0 FuOxFOXG_12554T0 FuOxFOXG_12605T0 FuOxFOXG_13986T0 FuOxFOXG_17071T0 FuSo58633 FuVeFVEG_06483T0 MaOrMGG_04342T0 NeCrNCU05620T0 NeCrNCU05620T1 TrAt152072 TrRe81457 TrVi85612
OrthoMCL1308	CrosCROS1_T00000598_1 FuGrFGSG_09241T0 FuOxFOXG_05999T0 FuOxFOXG_06000T0 FuSo66852 FuVeFVEG_03866T0 FuVeFVEG_03867T0 MaOrMGG_03841T0 NeCrNCU09866T0 NeCrNCU09866T1 NeCrNCU09866T2 NeCrNCU09866T3 TrAt205770 TrRe2759 TrVi78510
OrthoMCL1309	CrosCROS1_T00000635_1 CrosCROS1_T00005785_1 FuGrFGSG_00280T0 FuOxFOXG_01180T0 FuOxFOXG_14847T0 FuOxFOXG_14895T0 FuSo105852 FuSo55159 FuVeFVEG_00336T0 MaOrMGG_03677T0 MaOrMGG_11716T0 NeCrNCU10847T0 TrAt47901 TrRe64680 TrVi211918
OrthoMCL1310	CrosCROS1_T00000694_1 CrosCROS1_T00012382_1 FuGrFGSG_09063T0 FuGrFGSG_13740T0 FuOxFOXG_02618T0 FuOxFOXG_06718T0 FuOxFOXG_08917T0 FuOxFOXG_15593T0 FuSo83273 FuVeFVEG_05789T0 FuVeFVEG_06535T0 MaOrMGG_03764T0 TrAt89308 TrRe4146 TrVi51662
OrthoMCL1311	CrosCROS1_T00000718_1 FuGrFGSG_01283T0 FuOxFOXG_00102T0 FuSo105798 FuSo89921 FuVeFVEG_01414T0 MaOrMGG_09922T0 NeCrNCU10852T0 NeCrNCU10852T1 TrAt136120 TrAt41039 TrRe21725 TrRe23346 TrVi111394 TrVi49762
OrthoMCL1312	CrosCROS1_T00000793_1 FuGrFGSG_03681T0 FuOxFOXG_01160T0 FuSo78431 NeCrNCU06320T0 NeCrNCU06320T1 NeCrNCU06320T2 TrAt165237 TrRe106107 TrVi126216 TrAt301412 TrRe111672 TrVi218794 TrAt86269 TrVi126138
OrthoMCL1313	CrosCROS1_T00000841_1 MaOrMGG_03329T0 CrosCROS1_T00006883_1 FuGrFGSG_01158T0 FuOxFOXG_00233T0 FuSo102357 FuVeFVEG_01283T0 MaOrMGG_05719T0 NeCrNCU09364T0 TrAt301737 TrRe46285 TrVi217094 TrRe62100 TrAt255394 TrVi46820
OrthoMCL1314	CrosCROS1_T00000888_1 MaOrMGG_13766T0 TrAt262270 TrRe59775 CrosCROS1_T00009891_1 FuGrFGSG_01773T0 FuOxFOXG_10927T0 FuSo49787 FuVeFVEG_09881T0 TrVi29580 CrosCROS1_T00012435_1 FuGrFGSG_02214T0 FuOxFOXG_04129T0 FuSo76991 FuVeFVEG_07244T0
OrthoMCL1315	CrosCROS1_T00000914_1 FuSo46137 NeCrNCU02196T0 TrAt28910 TrRe106686 TrVi48261 CrosCROS1_T00002767_1 CrosCROS1_T00010495_1 CrosCROS1_T00011349_1 FuGrFGSG_00162T0 FuOxFOXG_02482T0 FuOxFOXG_12184T0 FuSo25501 FuVeFVEG_10760T0 MaOrMGG_06615T0
OrthoMCL1316	FuOxFOXG_04495T0 FuGrFGSG_02137T0 FuSo50873 FuVeFVEG_07620T0 MaOrMGG_14956T0 TrVi48210 TrVi59656 FuGrFGSG_03547T0 FuOxFOXG_16988T0 FuVeFVEG_13790T0 NeCrNCU08060T0 TrAt126859 TrVi144462 FuSo54614 TrAt29454
OrthoMCL1317	CrosCROS1_T00001295_1 CrosCROS1_T00010047_1 CrosCROS1_T00013380_1 FuGrFGSG_13170T0 FuOxFOXG_08877T0 FuSo40539 FuVeFVEG_12617T0 MaOrMGG_05856T0 TrAt217580 TrVi153972 CrosCROS1_T00011803_1 CrosCROS1_T00014181_1 FuGrFGSG_09146T0 TrVi158727 FuVeFVEG_12585T0
OrthoMCL1318	CrosCROS1_T00001387_1 CrosCROS1_T00011359_1 FuGrFGSG_07263T0 FuOxFOXG_02154T0 FuOxFOXG_15549T0 FuOxFOXG_16007T0 FuSo100191 FuVeFVEG_05317T0 FuVeFVEG_12740T0 MaOrMGG_04999T0 NeCrNCU00153T0 TrAt295401 TrRe67588 TrVi38064 FuOxFOXG_17236T0
OrthoMCL1319	CrosCROS1_T00001405_1 FuGrFGSG_07244T0 FuOxFOXG_02172T0 FuSo68635 FuVeFVEG_05339T0 MaOrMGG_06458T0 NeCrNCU00395T0 TrAt301844 TrRe120730 TrVi210775 FuOxFOXG_02173T0 FuVeFVEG_05340T0 MaOrMGG_16455T0 NeCrNCU16682T0 TrAt321458
OrthoMCL1320	CrosCROS1_T00001732_1 FuGrFGSG_05307T0 FuOxFOXG_06374T0 FuOxFOXG_12565T0 FuOxFOXG_12616T0 FuOxFOXG_13975T0 FuOxFOXG_14218T0 FuOxFOXG_17060T0 FuSo101828 FuVeFVEG_04226T0 MaOrMGG_01421T0 NeCrNCU07003T0 TrAt136345 TrRe62836 TrVi77465
OrthoMCL1321	CrosCROS1_T00002070_1 FuGrFGSG_08862T0 FuOxFOXG_03581T0 FuSo105995 FuVeFVEG_02453T0 MaOrMGG_02740T0 TrAt213818 TrRe102863 TrVi168260 CrosCROS1_T00011090_1 NeCrNCU02158T0 NeCrNCU02158T1 TrAt165783 TrRe106155 TrVi83966
OrthoMCL1322	CrosCROS1_T00002078_1 CrosCROS1_T00006618_1 FuGrFGSG_06508T0 FuGrFGSG_12440T0 FuOxFOXG_02459T0 FuOxFOXG_12324T0 FuSo39564 FuSo52243 FuVeFVEG_05644T0 FuVeFVEG_10801T0 MaOrMGG_08129T0 NeCrNCU05168T0 TrAt302038 TrRe67806 TrVi214756
OrthoMCL1323	CrosCROS1_T00002180_1 CrosCROS1_T00003448_1 CrosCROS1_T00005429_1 CrosCROS1_T00007902_1 CrosCROS1_T00009924_1 CrosCROS1_T00012296_1 FuGrFGSG_02816T0 FuOxFOXG_15675T0 FuSo36894 FuVeFVEG_13136T0 NeCrNCU00984T0 NeCrNCU00984T1 TrAt161969 TrRe76690 TrVi209281
OrthoMCL1324	CrosCROS1_T00002242_1 CrosCROS1_T00010089_1 FuGrFGSG_02032T0 FuGrFGSG_10375T0 FuOxFOXG_04364T0 FuOxFOXG_05027T0 FuSo51095 FuSo93812 FuVeFVEG_03106T0 FuVeFVEG_07486T0 MaOrMGG_06782T0 NeCrNCU08880T0 TrAt48458 TrRe69141 TrVi208363
OrthoMCL1325	CrosCROS1_T00002286_1 CrosCROS1_T00013557_1 FuOxFOXG_13708T0 FuOxFOXG_15293T0 FuSo76904 FuSo85373 FuSo97832 FuVeFVEG_11140T0 FuVeFVEG_12612T0 TrAt218815 TrAt40685 TrRe73016 TrRe80746 TrVi216354 TrVi88883
OrthoMCL1326	CrosCROS1_T00002354_1 CrosCROS1_T00003740_1 CrosCROS1_T00008360_1 CrosCROS1_T00011105_1 CrosCROS1_T00012530_1 FuGrFGSG_11568T0 FuOxFOXG_10366T0 FuSo43773 FuSo52232 FuVeFVEG_09019T0 MaOrMGG_13110T0 NeCrNCU05885T0 TrAt296350 TrRe108783 TrVi211887
OrthoMCL1327	CrosCROS1_T00002388_1 CrosCROS1_T00007165_1 FuGrFGSG_07726T0 FuOxFOXG_10027T0 FuSo54318 FuSo90594 FuVeFVEG_08488T0 MaOrMGG_05090T0 TrVi37955 CrosCROS1_T00010167_1 FuOxFOXG_10046T0 TrAt217566 TrRe70923 TrVi172710 TrAt211641
OrthoMCL1328	CrosCROS1_T00002461_1 FuGrFGSG_03802T0 FuOxFOXG_13104T0 FuSo62426 TrAt81085 TrRe5330 TrVi41929 FuVeFVEG_12937T0 FuGrFGSG_11062T0 FuVeFVEG_12433T0 FuOxFOXG_16886T0 FuOxFOXG_16887T0 FuSo77040 TrVi74722 TrAt77873
OrthoMCL1329	CrosCROS1_T00002517_1 FuGrFGSG_13536T0 FuOxFOXG_05995T0 FuSo58604 FuVeFVEG_03862T0 TrAt289166 TrRe45369 TrVi194534 CrosCROS1_T00004797_1 FuGrFGSG_05045T0 FuOxFOXG_08660T0 FuSo66128 FuVeFVEG_06012T0 MaOrMGG_12697T0 NeCrNCU00717T0
OrthoMCL1330	CrosCROS1_T00003080_1 FuGrFGSG_09450T0 FuOxFOXG_11611T0 FuSo92087 FuVeFVEG_10212T0 MaOrMGG_11859T0 NeCrNCU00873T0 TrAt212984 CrosCROS1_T00012957_1 FuSo77174 TrAt278299 TrAt45035 TrVi222732 FuSo85528 TrAt297454
OrthoMCL1331	CrosCROS1_T00003173_1 FuGrFGSG_01049T0 FuOxFOXG_00340T0 FuVeFVEG_01180T0 MaOrMGG_01625T0 NeCrNCU02793T0 NeCrNCU02793T1 NeCrNCU02793T2 NeCrNCU02793T3 TrAt297379 TrRe120484 TrVi216798 MaOrMGG_01625T1 NeCrNCU02793T4 TrAt314865
OrthoMCL1332	CrosCROS1_T00003391_1 FuGrFGSG_12296T0 FuOxFOXG_11478T0 FuSo43287 FuVeFVEG_10342T0 MaOrMGG_05253T0 NeCrNCU06262T0 TrAt224078 TrAt315918 TrRe58607 TrVi116045 FuGrFGSG_12295T0 FuOxFOXG_11477T0 FuVeFVEG_10343T0 MaOrMGG_08025T0
OrthoMCL1333	CrosCROS1_T00003586_1 FuGrFGSG_07167T0 FuOxFOXG_01633T0 FuOxFOXG_12563T0 FuOxFOXG_13977T0 FuOxFOXG_14216T0 FuOxFOXG_17062T0 FuSo48659 FuVeFVEG_07996T0 MaOrMGG_09522T0 NeCrNCU04132T0 NeCrNCU04132T1 TrAt157788 TrRe52960 TrVi126900
OrthoMCL1334	CrosCROS1_T00004227_1 FuGrFGSG_00800T0 FuGrFGSG_05350T0 FuOxFOXG_01137T0 FuOxFOXG_06423T0 FuSo65901 FuSo91416 FuVeFVEG_00379T0 FuVeFVEG_04271T0 MaOrMGG_11119T0 NeCrNCU02896T0 TrAt172200 TrRe62297 TrVi113147 FuOxFOXG_04578T0
OrthoMCL1335	CrosCROS1_T00004526_1 FuGrFGSG_02594T0 FuGrFGSG_02595T0 FuOxFOXG_10506T0 FuOxFOXG_10507T0 FuSo100996 FuVeFVEG_09153T0 MaOrMGG_14754T0 MaOrMGG_14755T0 NeCrNCU00136T0 NeCrNCU06192T0 TrAt290147 TrRe82519 TrVi57520 FuVeFVEG_09154T0
OrthoMCL1336	CrosCROS1_T00004677_1 FuGrFGSG_04658T0 FuVeFVEG_00038T0 MaOrMGG_06661T0 MaOrMGG_10439T0 TrAt37159 TrRe61374 TrVi64185 CrosCROS1_T00010940_1 FuOxFOXG_17391T0 FuSo51365 FuSo87344 FuVeFVEG_10998T0 FuGrFGSG_04659T0 FuSo32611
OrthoMCL1337	CrosCROS1_T00004860_1 CrosCROS1_T00006429_1 CrosCROS1_T00007919_1 CrosCROS1_T00008079_1 CrosCROS1_T00011184_1 FuSo52284 MaOrMGG_02531T0 MaOrMGG_02649T0 MaOrMGG_08429T0 MaOrMGG_08436T0 MaOrMGG_09352T0 MaOrMGG_09817T0 MaOrMGG_09990T0 MaOrMGG_13977T0 TrVi123209
OrthoMCL1338	CrosCROS1_T00004973_1 FuGrFGSG_13575T0 FuOxFOXG_06075T0 FuSo91217 FuVeFVEG_03943T0 MaOrMGG_03020T0 NeCrNCU00563T0 TrAt152427 TrRe65603 TrVi210140 FuGrFGSG_13574T0 FuOxFOXG_06076T0 FuVeFVEG_03944T0 MaOrMGG_02790T0 NeCrNCU02024T0
OrthoMCL1339	CrosCROS1_T00005026_1 CrosCROS1_T00009876_1 FuGrFGSG_06918T0 FuOxFOXG_01901T0 FuOxFOXG_11941T0 FuSo37686 FuSo77262 FuVeFVEG_08281T0 MaOrMGG_11317T0 NeCrNCU08977T0 TrAt280929 TrRe43893 TrVi53801 TrVi54537 FuVeFVEG_10526T0
OrthoMCL1340	CrosCROS1_T00005224_1 FuGrFGSG_02728T0 FuOxFOXG_10315T0 FuOxFOXG_14392T0 FuOxFOXG_15088T0 FuOxFOXG_16663T0 FuOxFOXG_16726T0 FuSo43333 FuVeFVEG_08969T0 NeCrNCU05718T0 NeCrNCU05718T1 TrAt42869 TrRe76250 TrVi58838 MaOrMGG_03121T0
OrthoMCL1341	CrosCROS1_T00005337_1 CrosCROS1_T00008951_1 CrosCROS1_T00012084_1 FuSo43378 FuSo44747 FuSo49658 FuSo78936 FuSo85323 TrVi33676 TrVi52961 CrosCROS1_T00008711_1 FuGrFGSG_09074T0 FuOxFOXG_04666T0 FuSo96524 FuVeFVEG_07768T0
OrthoMCL1342	CrosCROS1_T00005345_1 FuGrFGSG_07635T0 FuGrFGSG_11088T0 FuOxFOXG_03774T0 FuOxFOXG_06572T0 FuOxFOXG_06690T0 FuOxFOXG_07254T0 FuOxFOXG_13150T0 FuSo31704 FuSo51230 FuSo68891 FuSo69169 FuVeFVEG_12082T0 FuVeFVEG_12360T0 MaOrMGG_11124T0
OrthoMCL1343	CrosCROS1_T00005363_1 CrosCROS1_T00007324_1 CrosCROS1_T00010380_1 CrosCROS1_T00011291_1 CrosCROS1_T00011791_1 FuSo82397 TrVi164235 CrosCROS1_T00010508_1 FuGrFGSG_06232T0 FuOxFOXG_08478T0 FuVeFVEG_06198T0 TrAt145875 TrRe108011 FuSo33885 TrRe70365
OrthoMCL1344	CrosCROS1_T00005625_1 FuGrFGSG_09113T0 FuOxFOXG_05757T0 FuVeFVEG_03629T0 CrosCROS1_T00009370_1 FuOxFOXG_15707T0 FuSo101492 FuVeFVEG_12456T0 FuVeFVEG_13173T0 MaOrMGG_02128T0 TrAt299249 TrRe76230 TrVi77573 CrosCROS1_T00010597_1 FuSo85175
OrthoMCL1345	CrosCROS1_T00005631_1 FuGrFGSG_00126T0 FuGrFGSG_08166T0 FuOxFOXG_01341T0 FuOxFOXG_02801T0 FuSo69762 FuVeFVEG_01634T0 NeCrNCU05123T0 TrAt128696 TrAt211563 TrAt223928 TrRe55950 TrVi147673 FuVeFVEG_00149T0 MaOrMGG_01856T0
OrthoMCL1346	CrosCROS1_T00005913_1 CrosCROS1_T00012916_1 FuGrFGSG_00856T0 FuGrFGSG_03480T0 FuOxFOXG_00816T0 FuOxFOXG_16535T0 FuSo90345 FuVeFVEG_00610T0 FuVeFVEG_13694T0 MaOrMGG_01227T0 MaOrMGG_13891T0 NeCrNCU00939T0 TrAt296396 TrRe109040 TrVi31957
OrthoMCL1347	CrosCROS1_T00006147_1 FuGrFGSG_12852T0 FuOxFOXG_07698T0 FuSo68183 FuVeFVEG_04618T0 MaOrMGG_14583T0 NeCrNCU01816T0 NeCrNCU01817T0 TrAt148414 TrRe78010 TrVi214821 FuGrFGSG_12851T0 FuOxFOXG_07697T0 FuVeFVEG_04617T0 MaOrMGG_11871T0
OrthoMCL1348	CrosCROS1_T00006350_1 CrosCROS1_T00006511_1 FuGrFGSG_12518T0 FuOxFOXG_12153T0 FuVeFVEG_10726T0 CrosCROS1_T00008204_1 FuGrFGSG_12519T0 FuOxFOXG_12152T0 FuSo10996 FuVeFVEG_10725T0 CrosCROS1_T00011695_1 FuOxFOXG_07472T0 FuSo50829 TrAt83335 TrVi91314
OrthoMCL1349	CrosCROS1_T00006357_1 CrosCROS1_T00008988_1 FuSo88258 FuVeFVEG_07166T0 MaOrMGG_07553T0 MaOrMGG_10473T0 NeCrNCU06531T0 TrAt252553 TrRe62462 TrVi51635 FuGrFGSG_02374T0 FuGrFGSG_07839T0 FuGrFGSG_04529T0 FuGrFGSG_05821T0 FuOxFOXG_04048T0
OrthoMCL1350	FuSo86348 FuVeFVEG_08794T0 MaOrMGG_01148T0 NeCrNCU00832T0 FuOxFOXG_09676T0 FuGrFGSG_03676T0 TrRe69483 TrVi49737 FuGrFGSG_04765T0 FuOxFOXG_17175T0 TrAt54026 TrRe41607 TrVi137553 TrAt188198 TrVi136338
OrthoMCL1351	CrosCROS1_T00006724_1 FuGrFGSG_08965T0 FuOxFOXG_06223T0 FuSo91296 FuVeFVEG_04076T0 NeCrNCU17064T0 TrAt262763 TrVi178499 CrosCROS1_T00011228_1 FuSo89213 MaOrMGG_01297T0 TrRe4851 FuOxFOXG_09026T0 FuSo83360 FuVeFVEG_06627T0
OrthoMCL1352	CrosCROS1_T00006914_1 CrosCROS1_T00010024_1 FuGrFGSG_08979T0 FuOxFOXG_09029T0 FuSo62574 FuVeFVEG_06630T0 MaOrMGG_01679T0 NeCrNCU06603T0 TrAt147012 TrRe59940 TrVi36024 TrAt90749 TrVi40078 FuSo42326 FuSo60634
OrthoMCL1353	CrosCROS1_T00006943_1 CrosCROS1_T00007335_1 CrosCROS1_T00007752_1 FuOxFOXG_12076T0 MaOrMGG_08434T0 TrAt181283 TrAt181285 TrAt265215 TrAt34507 TrRe122971 TrVi132203 CrosCROS1_T00007313_1 FuVeFVEG_10655T0 FuSo56707 TrVi10541
OrthoMCL1354	CrosCROS1_T00007019_1 CrosCROS1_T00012051_1 FuGrFGSG_08310T0 FuOxFOXG_04099T0 FuSo58801 FuVeFVEG_01834T0 MaOrMGG_05888T0 NeCrNCU08434T0 TrAt37504 TrRe3823 TrVi55917 FuGrFGSG_07880T0 FuSo73127 FuVeFVEG_07213T0 FuOxFOXG_02984T0
OrthoMCL1355	CrosCROS1_T00007273_1 FuGrFGSG_03545T0 FuGrFGSG_10656T0 FuOxFOXG_06556T0 FuOxFOXG_06706T0 FuOxFOXG_07270T0 FuOxFOXG_07391T0 FuOxFOXG_14904T0 FuOxFOXG_15602T0 FuOxFOXG_16057T0 FuOxFOXG_17414T0 FuSo97902 FuVeFVEG_04325T0 FuVeFVEG_12496T0 MaOrMGG_12979T0
OrthoMCL1356	CrosCROS1_T00007278_1 FuGrFGSG_03918T0 FuOxFOXG_02768T0 FuSo48184 FuVeFVEG_01619T0 MaOrMGG_07846T0 MaOrMGG_09433T0 TrVi191649 CrosCROS1_T00008363_1 FuGrFGSG_07617T0 FuOxFOXG_02694T0 FuSo55882 FuVeFVEG_01527T0 FuSo46782 FuSo52792
OrthoMCL1357	CrosCROS1_T00007412_1 CrosCROS1_T00010315_1 FuGrFGSG_02272T0 FuGrFGSG_05859T0 FuOxFOXG_03899T0 FuSo34803 FuSo66022 FuSo96437 FuVeFVEG_04474T0 FuVeFVEG_11972T0 MaOrMGG_15020T0 TrAt287830 TrRe62172 TrVi69335 FuOxFOXG_07546T0
OrthoMCL1358	CrosCROS1_T00007454_1 FuGrFGSG_02749T0 FuOxFOXG_10296T0 FuSo94174 TrAt213989 TrRe54846 TrVi122868 CrosCROS1_T00008800_1 FuGrFGSG_03032T0 FuVeFVEG_08945T0 MaOrMGG_14069T0 NeCrNCU03228T0 FuOxFOXG_11983T0 FuSo52755 FuVeFVEG_10569T0
OrthoMCL1359	CrosCROS1_T00007541_1 FuGrFGSG_04260T0 FuOxFOXG_11366T0 FuSo43124 FuVeFVEG_10451T0 TrAt159522 TrRe120288 TrVi92374 CrosCROS1_T00008643_1 FuGrFGSG_03648T0 FuOxFOXG_09664T0 FuSo53266 FuVeFVEG_08806T0 MaOrMGG_07076T0 NeCrNCU08044T0
OrthoMCL1360	CrosCROS1_T00007861_1 CrosCROS1_T00011834_1 CrosCROS1_T00011910_1 FuGrFGSG_03761T0 FuOxFOXG_12206T0 FuOxFOXG_16797T0 FuOxFOXG_17483T0 FuSo31528 FuSo51366 FuSo52373 FuVeFVEG_11714T0 FuVeFVEG_12823T0 TrAt210776 TrVi228094 FuVeFVEG_10907T0
OrthoMCL1361	CrosCROS1_T00007976_1 FuGrFGSG_04471T0 FuOxFOXG_13743T0 FuSo63150 FuVeFVEG_11173T0 NeCrNCU07103T0 NeCrNCU07104T0 NeCrNCU07105T0 NeCrNCU07106T0 TrAt231249 TrRe111442 TrVi31779 TrVi41674 TrAt290919 TrRe65933
OrthoMCL1362	CrosCROS1_T00008091_1 FuGrFGSG_02034T0 FuGrFGSG_10855T0 FuOxFOXG_04369T0 FuOxFOXG_12790T0 FuVeFVEG_07491T0 FuVeFVEG_11531T0 CrosCROS1_T00010848_1 FuSo69038 MaOrMGG_03880T0 NeCrNCU01754T0 NeCrNCU01754T1 TrAt300064 TrRe80920 TrVi215323
OrthoMCL1363	CrosCROS1_T00008380_1 FuGrFGSG_03288T0 FuOxFOXG_09916T0 FuSo41174 FuSo53858 FuVeFVEG_08584T0 MaOrMGG_05785T0 MaOrMGG_07837T0 MaOrMGG_10748T0 MaOrMGG_17302T0 CrosCROS1_T00012495_1 FuOxFOXG_17623T0 FuVeFVEG_12976T0 TrAt54014 TrVi111987
OrthoMCL1364	CrosCROS1_T00008500_1 FuGrFGSG_02851T0 FuGrFGSG_06449T0 FuOxFOXG_15753T0 FuSo47784 FuSo64674 FuSo67874 FuVeFVEG_04414T0 FuVeFVEG_13218T0 MaOrMGG_00317T0 NeCrNCU05537T0 TrVi79823 CrosCROS1_T00012045_1 TrAt200177 TrRe77749
OrthoMCL1365	CrosCROS1_T00008707_1 FuOxFOXG_04101T0 FuSo39585 CrosCROS1_T00013491_1 NeCrNCU07464T0 TrRe69316 TrVi133076 FuGrFGSG_08171T0 FuVeFVEG_07215T0 MaOrMGG_16826T0 TrAt33697 TrRe55559 TrVi28197 TrAt290253 TrAt266978
OrthoMCL1366	CrosCROS1_T00009275_1 FuSo46005 CrosCROS1_T00012102_1 FuGrFGSG_03941T0 FuOxFOXG_11795T0 FuSo86250 FuVeFVEG_10061T0 TrAt292305 TrRe66592 TrVi191762 CrosCROS1_T00013377_1 NeCrNCU08018T0 NeCrNCU08018T1 TrAt291027 TrVi227078
OrthoMCL1367	CrosCROS1_T00009373_1 FuGrFGSG_02874T0 FuGrFGSG_07482T0 FuOxFOXG_10302T0 FuSo100913 FuSo105211 FuSo21011 FuVeFVEG_08953T0 TrRe105269 CrosCROS1_T00011255_1 FuVeFVEG_10005T0 MaOrMGG_02129T0 FuGrFGSG_02747T0 FuVeFVEG_07771T0 FuVeFVEG_13171T0
OrthoMCL1368	CrosCROS1_T00009925_1 CrosCROS1_T00010403_1 CrosCROS1_T00012946_1 CrosCROS1_T00013016_1 FuGrFGSG_02228T0 FuOxFOXG_07444T0 FuSo48020 FuVeFVEG_04369T0 MaOrMGG_15383T0 TrVi2199 CrosCROS1_T00010048_1 FuOxFOXG_13070T0 FuSo50177 FuVeFVEG_12471T0 TrAt233820
OrthoMCL1369	CrosCROS1_T00010692_1 MaOrMGG_08293T0 NeCrNCU11363T0 TrAt151880 TrAt161145 TrRe73623 CrosCROS1_T00012118_1 FuGrFGSG_03657T0 FuOxFOXG_09708T0 FuSo90493 FuVeFVEG_08763T0 TrAt46146 TrRe39535 TrVi223757 TrAt299584
OrthoMCL1370	CrosCROS1_T00011277_1 FuSo35599 FuSo44133 CrosCROS1_T00011786_1 FuOxFOXG_05893T0 FuSo90490 FuVeFVEG_03764T0 TrRe70172 TrVi67765 CrosCROS1_T00012492_1 FuGrFGSG_08084T0 FuSo37501 MaOrMGG_03465T0 NeCrNCU05045T0 TrAt235502
OrthoMCL1371	CrosCROS1_T00011362_1 CrosCROS1_T00013131_1 FuGrFGSG_01827T0 FuOxFOXG_04535T0 FuSo101973 FuVeFVEG_07685T0 MaOrMGG_08979T0 NeCrNCU00400T0 NeCrNCU03437T0 TrAt10801 TrAt28641 TrRe108793 TrVi36433 MaOrMGG_15181T0 TrRe106362
OrthoMCL1372	CrosCROS1_T00013531_1 FuGrFGSG_12548T0 FuOxFOXG_12213T0 FuSo44313 FuSo45501 FuSo52465 FuSo54635 FuVeFVEG_10901T0 MaOrMGG_08737T0 NeCrNCU09026T0 TrAt289105 TrVi47118 MaOrMGG_03771T0 MaOrMGG_02261T0 MaOrMGG_03502T0
OrthoMCL1373	CrosCROS1_T00013662_1 FuVeFVEG_04984T0 TrVi225309 TrVi65061 TrVi67567 FuGrFGSG_10456T0 FuOxFOXG_09878T0 FuSo76718 FuSo80168 FuSo81935 TrAt303951 TrRe104215 TrVi44692 FuOxFOXG_00981T0 FuSo76719
OrthoMCL1374	CrosCROS1_T00013944_1 FuGrFGSG_12517T0 FuOxFOXG_12584T0 FuOxFOXG_13957T0 FuOxFOXG_14774T0 FuOxFOXG_17042T0 FuSo35371 FuSo78194 MaOrMGG_14404T0 MaOrMGG_17210T0 MaOrMGG_17220T0 TrAt285332 TrRe105854 TrVi230487 TrVi133361
OrthoMCL1375	FuGrFGSG_03836T0 FuOxFOXG_16839T0 FuSo64568 FuVeFVEG_12855T0 MaOrMGG_00681T0 NeCrNCU07193T0 FuGrFGSG_05685T0 FuOxFOXG_09192T0 FuSo83604 TrAt292180 TrRe68348 TrVi192570 FuVeFVEG_06795T0 NeCrNCU10761T0 MaOrMGG_01548T0
OrthoMCL1376	FuOxFOXG_06719T0 FuOxFOXG_06873T0 FuOxFOXG_07195T0 FuOxFOXG_07197T0 FuOxFOXG_14955T0 FuOxFOXG_15494T0 FuOxFOXG_15907T0 FuOxFOXG_16137T0 FuOxFOXG_16242T0 FuOxFOXG_16400T0 FuSo88541 FuSo89464 FuOxFOXG_06872T0 FuOxFOXG_16138T0 FuOxFOXG_16241T0
OrthoMCL1377	CrosCROS1_T00000075_1 CrosCROS1_T00005594_1 FuGrFGSG_10320T0 FuOxFOXG_05085T0 FuSo61369 FuVeFVEG_03050T0 MaOrMGG_00966T0 NeCrNCU04306T0 TrAt143315 TrAt317673 TrRe3049 TrRe81804 TrVi192745 TrVi85438
OrthoMCL1378	CrosCROS1_T00000207_1 FuGrFGSG_06168T0 FuOxFOXG_08542T0 FuOxFOXG_12500T0 FuOxFOXG_14039T0 FuSo58067 FuVeFVEG_06130T0 MaOrMGG_15861T0 NeCrNCU05285T0 TrAt301028 TrRe21433 TrVi212855 FuOxFOXG_08541T0 FuVeFVEG_06129T0
OrthoMCL1379	CrosCROS1_T00000520_1 CrosCROS1_T00012354_1 FuGrFGSG_07666T0 FuGrFGSG_10483T0 FuOxFOXG_03990T0 FuOxFOXG_04936T0 FuSo90530 FuVeFVEG_03200T0 FuVeFVEG_11886T0 MaOrMGG_05600T0 NeCrNCU05585T0 TrAt154753 TrRe65153 TrVi89841
OrthoMCL1380	CrosCROS1_T00000575_1 CrosCROS1_T00004559_1 FuGrFGSG_03249T0 FuOxFOXG_10002T0 FuOxFOXG_13941T0 FuSo71267 FuSo78459 FuVeFVEG_08511T0 FuVeFVEG_11364T0 MaOrMGG_03147T0 NeCrNCU05454T0 TrAt79977 TrRe76620 TrVi85732
OrthoMCL1381	NeCrNCU16336T0 TrAt146809 TrRe106649 FuGrFGSG_03546T0 FuOxFOXG_16991T0 FuSo98065 FuVeFVEG_10517T0 FuVeFVEG_13793T0 TrVi47890 TrVi59655 FuGrFGSG_13962T0 FuOxFOXG_13546T0 MaOrMGG_04076T0 NeCrNCU08058T0
OrthoMCL1382	CrosCROS1_T00000698_1 FuSo95263 TrAt300757 TrRe59549 TrVi28715 CrosCROS1_T00002306_1 CrosCROS1_T00006959_1 FuGrFGSG_13483T0 FuOxFOXG_02537T0 FuSo66080 FuVeFVEG_05719T0 MaOrMGG_05024T0 FuOxFOXG_09024T0 FuVeFVEG_06625T0
OrthoMCL1383	CrosCROS1_T00000729_1 FuGrFGSG_09330T0 FuSo75571 MaOrMGG_00742T0 MaOrMGG_00742T1 NeCrNCU02099T0 TrAt82098 TrRe81296 TrVi110814 FuOxFOXG_05889T0 FuVeFVEG_03761T0 FuOxFOXG_12501T0 FuOxFOXG_14038T0 FuOxFOXG_14177T0
OrthoMCL1384	CrosCROS1_T00000852_1 CrosCROS1_T00012423_1 CrosCROS1_T00012511_1 FuGrFGSG_08023T0 FuOxFOXG_02668T0 FuSo90568 FuSo94380 FuVeFVEG_14141T0 MaOrMGG_00301T0 CrosCROS1_T00005539_1 CrosCROS1_T00008484_1 CrosCROS1_T00011807_1 CrosCROS1_T00013833_1 MaOrMGG_03832T0
OrthoMCL1385	CrosCROS1_T00000891_1 FuGrFGSG_05720T0 FuOxFOXG_08735T0 FuSo53223 FuVeFVEG_05931T0 MaOrMGG_08446T0 NeCrNCU05853T0 NeCrNCU07199T0 TrAt34851 TrRe46819 TrVi27972 CrosCROS1_T00012137_1 MaOrMGG_13562T0 FuGrFGSG_00015T0
OrthoMCL1386	CrosCROS1_T00000912_1 FuSo45554 NeCrNCU05089T0 CrosCROS1_T00006536_1 FuOxFOXG_14528T0 FuVeFVEG_13370T0 TrVi38900 CrosCROS1_T00007281_1 MaOrMGG_10702T0 TrAt93821 TrRe62971 TrVi232483 FuSo82218 TrAt50392
OrthoMCL1387	CrosCROS1_T00000981_1 CrosCROS1_T00005302_1 FuSo51181 FuSo94105 CrosCROS1_T00007290_1 FuGrFGSG_11347T0 FuOxFOXG_13495T0 FuVeFVEG_13908T0 MaOrMGG_02619T0 NeCrNCU01979T0 TrAt225013 TrRe47077 TrVi191680 TrVi60613
OrthoMCL1388	CrosCROS1_T00001082_1 CrosCROS1_T00012605_1 CrosCROS1_T00013422_1 FuGrFGSG_00600T0 FuOxFOXG_00449T0 FuSo31128 FuSo32911 FuVeFVEG_01062T0 FuVeFVEG_03314T0 MaOrMGG_13032T0 NeCrNCU07298T0 TrAt234225 TrRe56625 TrVi57321
OrthoMCL1389	CrosCROS1_T00001181_1 FuGrFGSG_13008T0 FuOxFOXG_01942T0 FuSo68433 FuVeFVEG_14062T0 MaOrMGG_09950T0 NeCrNCU02787T0 TrAt31689 TrRe76451 TrVi122444 FuGrFGSG_13007T0 FuVeFVEG_05102T0 MaOrMGG_09942T0 FuOxFOXG_01941T0
OrthoMCL1390	CrosCROS1_T00001218_1 FuGrFGSG_13018T0 FuOxFOXG_01894T0 FuSo60233 FuVeFVEG_08272T0 MaOrMGG_08887T0 NeCrNCU00495T0 TrAt213474 TrRe73832 TrVi178290 FuGrFGSG_13017T0 FuVeFVEG_08273T0 MaOrMGG_08883T0 NeCrNCU08978T0
OrthoMCL1391	CrosCROS1_T00001674_1 FuGrFGSG_01142T0 FuOxFOXG_00248T0 FuOxFOXG_06583T0 FuOxFOXG_06676T0 FuOxFOXG_07243T0 FuSo31190 FuVeFVEG_01268T0 MaOrMGG_04536T0 MaOrMGG_04536T1 NeCrNCU03079T0 TrAt38569 TrRe82599 TrVi52484
OrthoMCL1392	CrosCROS1_T00001698_1 FuGrFGSG_12042T0 FuOxFOXG_04159T0 FuSo50185 FuVeFVEG_07277T0 MaOrMGG_06167T0 MaOrMGG_10811T0 MaOrMGG_15390T0 NeCrNCU06351T0 TrAt216065 TrRe71566 TrVi48755 MaOrMGG_15791T0 MaOrMGG_17306T0
OrthoMCL1393	CrosCROS1_T00001710_1 FuGrFGSG_05328T0 FuOxFOXG_06399T0 FuSo44658 FuSo50269 FuSo52098 FuVeFVEG_04249T0 MaOrMGG_01723T0 NeCrNCU08272T0 TrAt34702 TrRe22481 TrVi48635 FuGrFGSG_03709T0 FuOxFOXG_09716T0
OrthoMCL1394	CrosCROS1_T00001716_1 FuGrFGSG_05322T0 FuGrFGSG_11656T0 FuOxFOXG_06392T0 FuOxFOXG_14342T0 FuOxFOXG_15138T0 FuSo64009 FuVeFVEG_04242T0 MaOrMGG_04118T0 NeCrNCU07307T0 NeCrNCU07307T1 TrAt226146 TrRe78591 TrVi171412
OrthoMCL1395	CrosCROS1_T00001847_1 CrosCROS1_T00013985_1 FuGrFGSG_00818T0 FuOxFOXG_00773T0 FuOxFOXG_06861T0 FuOxFOXG_16149T0 FuOxFOXG_16230T0 FuSo90236 FuVeFVEG_00742T0 MaOrMGG_03947T0 NeCrNCU03463T0 TrAt153557 TrRe75024 TrVi74990
OrthoMCL1396	CrosCROS1_T00002005_1 MaOrMGG_00306T0 NeCrNCU09573T0 NeCrNCU09573T1 TrAt291682 TrRe63011 TrVi4563 CrosCROS1_T00012133_1 FuGrFGSG_01602T0 FuOxFOXG_12435T0 FuOxFOXG_14102T0 FuSo74155 FuVeFVEG_09693T0 FuOxFOXG_11104T0
OrthoMCL1397	CrosCROS1_T00002021_1 FuGrFGSG_01576T0 FuOxFOXG_11128T0 FuOxFOXG_12568T0 FuOxFOXG_12619T0 FuOxFOXG_13972T0 FuOxFOXG_17124T0 FuSo89702 FuVeFVEG_09661T0 NeCrNCU03552T0 TrAt167723 TrRe108357 TrVi118500 FuOxFOXG_17057T0
OrthoMCL1398	CrosCROS1_T00002059_1 CrosCROS1_T00006367_1 CrosCROS1_T00006368_1 CrosCROS1_T00008505_1 CrosCROS1_T00013894_1 FuGrFGSG_03696T0 FuOxFOXG_17579T0 FuSo80982 FuSo88939 FuVeFVEG_08743T0 MaOrMGG_06552T0 NeCrNCU07055T0 FuOxFOXG_09734T0 FuSo43749
OrthoMCL1399	CrosCROS1_T00002227_1 FuOxFOXG_17242T0 MaOrMGG_06636T0 CrosCROS1_T00002422_1 NeCrNCU01072T0 TrAt52267 TrRe65969 TrVi42534 CrosCROS1_T00003900_1 FuGrFGSG_05826T0 FuOxFOXG_07494T0 FuSo96484 FuVeFVEG_04423T0 FuSo97089
OrthoMCL1400	CrosCROS1_T00002246_1 FuGrFGSG_11055T0 FuOxFOXG_17496T0 FuSo34237 FuSo43143 FuSo81117 FuVeFVEG_09452T0 CrosCROS1_T00008712_1 FuGrFGSG_11056T0 FuSo85322 MaOrMGG_06626T0 FuOxFOXG_10800T0 FuSo106625 FuSo42077
OrthoMCL1401	CrosCROS1_T00002290_1 CrosCROS1_T00008628_1 CrosCROS1_T00012674_1 FuGrFGSG_01986T0 FuOxFOXG_04313T0 FuSo64202 FuSo89232 FuVeFVEG_07439T0 TrAt149595 TrAt33844 TrRe76897 TrVi191312 TrVi62543 MaOrMGG_02119T0
OrthoMCL1402	CrosCROS1_T00002418_1 MaOrMGG_08258T0 NeCrNCU05079T0 NeCrNCU08738T0 TrAt291372 TrVi90008 CrosCROS1_T00005728_1 FuGrFGSG_13470T0 FuOxFOXG_12388T0 FuSo79827 FuVeFVEG_10951T0 TrAt316583 TrRe80086 TrVi205739
OrthoMCL1403	CrosCROS1_T00002463_1 CrosCROS1_T00006865_1 CrosCROS1_T00009069_1 FuGrFGSG_03260T0 FuGrFGSG_07977T0 FuOxFOXG_17521T0 FuSo36590 FuSo43561 FuSo95420 FuVeFVEG_08540T0 TrAt288687 TrRe70956 TrVi228211 FuOxFOXG_09972T0
OrthoMCL1404	CrosCROS1_T00002491_1 CrosCROS1_T00007505_1 CrosCROS1_T00012163_1 FuOxFOXG_01315T0 FuSo41596 FuSo87632 FuSo88315 FuSo95199 FuVeFVEG_00178T0 NeCrNCU02653T0 TrAt44277 TrRe56289 TrVi59913 CrosCROS1_T00004833_1
OrthoMCL1405	CrosCROS1_T00002526_1 CrosCROS1_T00010570_1 CrosCROS1_T00012898_1 FuOxFOXG_02808T0 FuOxFOXG_17407T0 FuSo34956 FuVeFVEG_01638T0 MaOrMGG_15700T0 NeCrNCU04537T0 NeCrNCU06358T0 NeCrNCU10021T0 TrAt150280 TrRe47710 TrVi86768
OrthoMCL1406	CrosCROS1_T00003351_1 CrosCROS1_T00009507_1 FuGrFGSG_02547T0 FuGrFGSG_08004T0 FuOxFOXG_09536T0 FuOxFOXG_10499T0 FuSo22286 FuSo53347 FuVeFVEG_08915T0 TrAt212797 TrRe69841 TrVi89541 CrosCROS1_T00010748_1 FuOxFOXG_17023T0
OrthoMCL1407	CrosCROS1_T00003492_1 FuGrFGSG_01893T0 FuOxFOXG_04241T0 FuSo123234 FuVeFVEG_07360T0 MaOrMGG_11801T0 NeCrNCU04121T0 TrAt289703 TrRe123163 TrVi81420 FuGrFGSG_01892T0 FuOxFOXG_04242T0 FuVeFVEG_07361T0 MaOrMGG_16202T0
OrthoMCL1408	CrosCROS1_T00003541_1 CrosCROS1_T00010156_1 FuOxFOXG_04415T0 FuSo101945 FuVeFVEG_07535T0 NeCrNCU07776T0 TrRe70840 TrVi92810 MaOrMGG_05456T0 FuGrFGSG_02077T0 TrAt302587 TrVi72996 NeCrNCU08438T0 TrAt297515
OrthoMCL1409	CrosCROS1_T00003573_1 CrosCROS1_T00005392_1 CrosCROS1_T00013642_1 FuSo43817 MaOrMGG_08447T0 MaOrMGG_09333T0 NeCrNCU04933T0 TrAt318432 TrRe111304 TrVi62774 CrosCROS1_T00011841_1 FuGrFGSG_08465T0 FuOxFOXG_03263T0 FuVeFVEG_02134T0
OrthoMCL1410	CrosCROS1_T00003605_1 FuGrFGSG_13072T0 FuOxFOXG_01652T0 FuSo84686 MaOrMGG_12300T0 NeCrNCU03749T0 NeCrNCU03749T1 NeCrNCU03749T2 NeCrNCU03749T3 NeCrNCU03749T4 TrAt260803 TrRe102382 TrVi197216 FuVeFVEG_08018T0
OrthoMCL1411	CrosCROS1_T00003837_1 FuGrFGSG_12563T0 FuOxFOXG_15719T0 FuSo92290 FuVeFVEG_13160T0 MaOrMGG_09372T0 NeCrNCU00695T0 TrAt183698 TrRe62213 TrVi4609 FuOxFOXG_15720T0 FuVeFVEG_13159T0 MaOrMGG_14068T0 NeCrNCU05069T0
OrthoMCL1412	CrosCROS1_T00003869_1 FuSo35867 FuSo56146 FuSo56158 NeCrNCU11278T0 FuGrFGSG_01812T0 FuGrFGSG_04988T0 FuOxFOXG_04588T0 FuSo44492 FuSo45968 MaOrMGG_14264T0 FuOxFOXG_09163T0 FuVeFVEG_06761T0 FuVeFVEG_07724T0
OrthoMCL1413	CrosCROS1_T00003898_1 FuGrFGSG_11082T0 FuOxFOXG_08964T0 FuSo53235 TrAt50096 TrRe54789 TrVi55188 CrosCROS1_T00005621_1 FuOxFOXG_13156T0 FuVeFVEG_12364T0 TrRe111966 TrAt295477 FuGrFGSG_13173T0 TrVi146879
OrthoMCL1414	CrosCROS1_T00004113_1 CrosCROS1_T00006475_1 FuGrFGSG_05845T0 FuOxFOXG_07521T0 FuSo72103 FuVeFVEG_04453T0 MaOrMGG_06599T0 NeCrNCU07280T0 TrAt140330 TrAt283660 TrRe111799 TrRe122015 TrVi181871 TrVi231045
OrthoMCL1415	CrosCROS1_T00004193_1 FuGrFGSG_11820T0 FuOxFOXG_01085T0 FuVeFVEG_00429T0 MaOrMGG_10742T0 NeCrNCU09878T0 CrosCROS1_T00004194_1 FuSo57655 FuVeFVEG_00428T0 NeCrNCU00730T0 TrAt161668 TrRe58634 TrVi112547 FuOxFOXG_01086T0
OrthoMCL1416	CrosCROS1_T00004243_1 FuGrFGSG_03444T0 FuGrFGSG_09265T0 FuOxFOXG_05977T0 FuSo58588 FuSo93941 FuVeFVEG_03845T0 MaOrMGG_01030T0 MaOrMGG_06580T0 NeCrNCU07072T0 TrAt206009 TrRe57141 TrVi230840 CrosCROS1_T00012317_1
OrthoMCL1417	CrosCROS1_T00004347_1 FuOxFOXG_13442T0 FuSo97645 TrAt80072 CrosCROS1_T00007594_1 FuGrFGSG_04188T0 FuOxFOXG_11444T0 FuSo61823 FuVeFVEG_10376T0 TrAt281099 TrRe53503 TrVi31219 TrVi64982 FuVeFVEG_13953T0
OrthoMCL1418	CrosCROS1_T00004461_1 FuGrFGSG_05467T0 FuOxFOXG_09433T0 FuSo45636 FuSo46681 FuVeFVEG_07062T0 MaOrMGG_06324T0 NeCrNCU00403T0 NeCrNCU00403T1 NeCrNCU00403T2 TrAt241220 TrRe67147 TrVi44345 FuOxFOXG_14691T0
OrthoMCL1419	CrosCROS1_T00004587_1 FuGrFGSG_07960T0 FuOxFOXG_03705T0 FuOxFOXG_06588T0 FuOxFOXG_06671T0 FuOxFOXG_07238T0 FuSo2244 FuSo67931 FuVeFVEG_12160T0 MaOrMGG_03529T0 NeCrNCU02378T0 TrAt78950 TrRe60616 TrVi82486
OrthoMCL1420	CrosCROS1_T00004637_1 CrosCROS1_T00010090_1 CrosCROS1_T00011203_1 FuGrFGSG_02408T0 FuOxFOXG_10710T0 FuOxFOXG_12407T0 FuOxFOXG_14130T0 FuSo94692 FuVeFVEG_09370T0 TrRe123639 TrVi50439 CrosCROS1_T00006649_1 TrAt41194 CrosCROS1_T00008648_1
OrthoMCL1421	CrosCROS1_T00004758_1 FuOxFOXG_10099T0 FuVeFVEG_10557T0 MaOrMGG_17023T0 NeCrNCU10883T0 NeCrNCU10883T1 TrAt317229 TrRe122792 FuVeFVEG_13665T0 FuOxFOXG_15411T0 FuOxFOXG_16573T0 FuSo81997 MaOrMGG_17024T0 TrVi215271
OrthoMCL1422	CrosCROS1_T00004849_1 FuOxFOXG_12700T0 FuSo51206 NeCrNCU10226T0 TrAt44016 TrRe58848 TrVi46989 CrosCROS1_T00011214_1 FuGrFGSG_10538T0 FuOxFOXG_13790T0 FuSo44927 FuSo53948 FuVeFVEG_11223T0 FuSo39755
OrthoMCL1423	CrosCROS1_T00004855_1 FuGrFGSG_13617T0 FuOxFOXG_08416T0 FuOxFOXG_10976T0 FuSo102418 FuVeFVEG_06262T0 FuVeFVEG_09824T0 MaOrMGG_08011T0 NeCrNCU06558T0 TrAt81281 TrRe2521 TrVi213982 FuGrFGSG_01730T0 FuSo94818
OrthoMCL1424	CrosCROS1_T00005310_1 CrosCROS1_T00008230_1 CrosCROS1_T00013164_1 NeCrNCU01849T0 TrVi117962 CrosCROS1_T00006827_1 CrosCROS1_T00009070_1 FuGrFGSG_01982T0 FuOxFOXG_04308T0 FuSo50592 FuVeFVEG_07432T0 CrosCROS1_T00011158_1 MaOrMGG_08431T0 TrRe71094
OrthoMCL1425	CrosCROS1_T00005420_1 CrosCROS1_T00005771_1 FuGrFGSG_03825T0 FuOxFOXG_16865T0 FuSo72838 FuVeFVEG_12969T0 NeCrNCU02877T0 TrAt162830 TrAt219226 TrRe110452 TrRe55193 TrVi113758 TrVi193844 CrosCROS1_T00013598_1
OrthoMCL1426	CrosCROS1_T00005441_1 FuGrFGSG_11266T0 FuOxFOXG_13313T0 FuSo75566 FuSo84376 FuVeFVEG_12226T0 TrAt185630 FuGrFGSG_05850T0 FuOxFOXG_07526T0 FuOxFOXG_01554T0 FuSo81217 FuOxFOXG_03475T0 NeCrNCU01592T0 NeCrNCU01593T0
OrthoMCL1427	CrosCROS1_T00005498_1 FuGrFGSG_11995T0 FuOxFOXG_10993T0 FuSo89611 FuVeFVEG_09808T0 TrAt129952 TrVi122935 FuGrFGSG_11994T0 FuVeFVEG_09807T0 MaOrMGG_06725T0 NeCrNCU05393T0 FuOxFOXG_10994T0 TrAt279770 TrRe124134
OrthoMCL1428	CrosCROS1_T00005527_1 CrosCROS1_T00010082_1 CrosCROS1_T00012706_1 FuGrFGSG_00226T0 FuOxFOXG_01267T0 FuSo104581 FuSo36294 FuVeFVEG_00229T0 MaOrMGG_12817T0 NeCrNCU10314T0 TrAt150889 TrRe64758 TrVi212690 CrosCROS1_T00011500_1
OrthoMCL1429	CrosCROS1_T00005534_1 FuGrFGSG_11448T0 FuSo93752 FuVeFVEG_13540T0 TrAt212181 TrAt220714 TrRe57112 TrVi173096 CrosCROS1_T00010207_1 FuVeFVEG_04352T0 NeCrNCU04912T0 TrRe41690 TrVi164753 FuOxFOXG_07421T0
OrthoMCL1430	CrosCROS1_T00005759_1 FuGrFGSG_01748T0 FuOxFOXG_04514T0 FuVeFVEG_07702T0 MaOrMGG_14055T0 TrAt33789 TrRe73102 TrVi51209 CrosCROS1_T00009705_1 FuSo47861 CrosCROS1_T00010519_1 FuOxFOXG_15831T0 FuVeFVEG_13305T0 TrAt263316
OrthoMCL1431	CrosCROS1_T00005809_1 CrosCROS1_T00007280_1 FuGrFGSG_03920T0 FuOxFOXG_02770T0 FuSo95951 FuSo97002 FuVeFVEG_01618T0 FuVeFVEG_13303T0 MaOrMGG_07844T0 TrAt42157 TrRe48444 TrVi28086 TrVi59314 FuOxFOXG_12965T0
OrthoMCL1432	CrosCROS1_T00005871_1 FuGrFGSG_00706T0 FuOxFOXG_01032T0 FuSo51503 FuSo75345 FuVeFVEG_00482T0 MaOrMGG_01202T0 NeCrNCU00904T0 TrAt128429 TrAt161174 TrRe79395 TrVi54702 FuOxFOXG_02524T0 FuVeFVEG_05713T0
OrthoMCL1433	CrosCROS1_T00005904_1 FuGrFGSG_00657T0 FuOxFOXG_00975T0 FuSo90349 FuVeFVEG_00539T0 MaOrMGG_01233T0 MaOrMGG_01233T1 NeCrNCU00646T0 NeCrNCU00646T1 TrAt302782 TrRe41617 TrVi31676 CrosCROS1_T00013873_1 FuOxFOXG_14805T0
OrthoMCL1434	CrosCROS1_T00006394_1 CrosCROS1_T00007698_1 CrosCROS1_T00011701_1 FuGrFGSG_08402T0 FuOxFOXG_03192T0 FuSo77775 FuVeFVEG_02069T0 MaOrMGG_00634T0 NeCrNCU04720T0 TrAt256104 TrRe69210 TrRe69291 TrVi168068 TrVi177811
OrthoMCL1435	CrosCROS1_T00006460_1 FuGrFGSG_00454T0 FuOxFOXG_02807T0 FuSo93153 FuSo98134 FuVeFVEG_01637T0 MaOrMGG_04764T0 NeCrNCU00522T0 TrAt286660 TrRe105070 TrVi75122 FuOxFOXG_00600T0 FuSo103158 FuVeFVEG_00913T0
OrthoMCL1436	CrosCROS1_T00006487_1 FuVeFVEG_13797T0 CrosCROS1_T00009285_1 FuGrFGSG_02787T0 FuSo36964 FuSo46163 FuSo52369 FuVeFVEG_13051T0 MaOrMGG_09027T0 NeCrNCU09974T0 NeCrNCU09974T1 TrAt35132 TrRe121164 TrVi28800
OrthoMCL1437	CrosCROS1_T00006525_1 FuGrFGSG_02280T0 FuOxFOXG_03866T0 FuSo44529 FuVeFVEG_11996T0 TrAt296909 TrRe124136 TrVi74792 CrosCROS1_T00007238_1 MaOrMGG_14547T0 NeCrNCU08361T0 FuOxFOXG_05636T0 FuVeFVEG_03481T0 FuSo92754
OrthoMCL1438	CrosCROS1_T00006551_1 FuOxFOXG_04108T0 FuSo91470 MaOrMGG_02975T0 NeCrNCU05641T0 TrAt147907 TrRe70808 TrVi33632 CrosCROS1_T00013860_1 CrosCROS1_T00014208_1 FuGrFGSG_13431T0 FuGrFGSG_14035T0 FuOxFOXG_08210T0 FuOxFOXG_15175T0
OrthoMCL1439	FuVeFVEG_07261T0 CrosCROS1_T00012338_1 FuGrFGSG_03624T0 FuOxFOXG_09638T0 FuSo106153 MaOrMGG_08424T0 TrAt82355 TrRe123818 TrVi72838 FuVeFVEG_08828T0 FuOxFOXG_04146T0 NeCrNCU07225T0 FuSo34530 MaOrMGG_08331T0
OrthoMCL1440	CrosCROS1_T00006581_1 FuGrFGSG_04246T0 FuGrFGSG_06545T0 FuOxFOXG_02417T0 FuSo43757 FuSo93056 FuVeFVEG_05601T0 MaOrMGG_08758T0 TrAt31108 TrRe81087 TrVi83658 CrosCROS1_T00007308_1 CrosCROS1_T00007322_1 FuOxFOXG_11382T0
OrthoMCL1441	CrosCROS1_T00006592_1 CrosCROS1_T00008454_1 FuGrFGSG_03273T0 FuSo104604 FuSo37090 FuVeFVEG_13267T0 MaOrMGG_03393T0 FuSo63067 FuVeFVEG_08561T0 FuGrFGSG_05820T0 FuOxFOXG_15797T0 FuOxFOXG_09947T0 FuOxFOXG_14515T0 FuVeFVEG_13354T0
OrthoMCL1442	CrosCROS1_T00006835_1 FuGrFGSG_00051T0 FuOxFOXG_03931T0 FuSo80653 FuSo98426 FuVeFVEG_11942T0 NeCrNCU01838T0 NeCrNCU01838T1 CrosCROS1_T00011911_1 TrAt46232 TrRe65106 TrVi77162 FuVeFVEG_06618T0 FuSo29975
OrthoMCL1443	CrosCROS1_T00006854_1 FuGrFGSG_03393T0 FuGrFGSG_03816T0 FuOxFOXG_12377T0 FuOxFOXG_16906T0 FuSo45251 FuSo97553 FuVeFVEG_10940T0 FuVeFVEG_12910T0 MaOrMGG_05984T0 NeCrNCU01866T0 TrAt268723 TrRe62581 TrVi72259
OrthoMCL1444	CrosCROS1_T00006951_1 FuVeFVEG_01665T0 MaOrMGG_17286T0 CrosCROS1_T00006952_1 CrosCROS1_T00011704_1 FuGrFGSG_12442T0 FuOxFOXG_12357T0 FuSo72692 FuVeFVEG_01664T0 FuVeFVEG_10923T0 MaOrMGG_03492T0 TrAt298756 TrRe80645 TrVi88532
OrthoMCL1445	CrosCROS1_T00007011_1 FuGrFGSG_02392T0 FuOxFOXG_07417T0 FuOxFOXG_10755T0 FuSo55510 FuSo55539 FuSo94699 FuVeFVEG_04346T0 FuVeFVEG_09411T0 NeCrNCU07053T0 TrAt297946 TrVi230186 TrVi56585 TrVi49161
OrthoMCL1446	CrosCROS1_T00007181_1 CrosCROS1_T00009588_1 FuGrFGSG_08731T0 FuOxFOXG_03065T0 FuSo102188 FuSo67258 FuVeFVEG_01929T0 MaOrMGG_02829T0 NeCrNCU00685T0 NeCrNCU00685T1 NeCrNCU00685T2 TrAt262904 TrRe109876 TrVi57006
OrthoMCL1447	CrosCROS1_T00007267_1 FuGrFGSG_01990T0 FuGrFGSG_04879T0 FuOxFOXG_04318T0 FuOxFOXG_05679T0 FuOxFOXG_16518T0 FuSo33652 FuSo80856 FuVeFVEG_13709T0 TrAt154475 TrRe104077 TrVi45230 FuVeFVEG_03539T0 FuGrFGSG_03488T0
OrthoMCL1448	CrosCROS1_T00007286_1 FuGrFGSG_09121T0 FuOxFOXG_02965T0 FuSo45368 FuSo45864 FuSo45940 FuSo95905 FuSo98200 FuVeFVEG_13278T0 MaOrMGG_04751T0 NeCrNCU03049T0 TrVi191681 FuOxFOXG_15808T0 FuVeFVEG_01817T0
OrthoMCL1449	CrosCROS1_T00007425_1 FuGrFGSG_04053T0 FuOxFOXG_11594T0 FuSo104634 FuVeFVEG_10226T0 MaOrMGG_12944T0 NeCrNCU10853T0 NeCrNCU10853T1 NeCrNCU10853T2 NeCrNCU10853T3 NeCrNCU10853T4 TrAt143987 TrRe21306 TrVi1166
OrthoMCL1450	CrosCROS1_T00007447_1 CrosCROS1_T00012638_1 FuGrFGSG_01086T0 FuOxFOXG_11556T0 FuSo45920 FuSo61644 FuVeFVEG_10267T0 MaOrMGG_06868T0 NeCrNCU07982T0 NeCrNCU07982T1 TrAt149877 TrRe74123 TrVi53897 TrVi71670
OrthoMCL1451	CrosCROS1_T00007597_1 MaOrMGG_16539T0 CrosCROS1_T00008732_1 FuGrFGSG_10597T0 CrosCROS1_T00013956_1 FuVeFVEG_13602T0 NeCrNCU07036T0 TrAt28531 TrAt54696 TrVi137858 FuGrFGSG_00141T0 FuOxFOXG_02758T0 MaOrMGG_06583T0 TrVi137866
OrthoMCL1452	CrosCROS1_T00007898_1 CrosCROS1_T00008263_1 FuGrFGSG_05374T0 FuOxFOXG_06451T0 FuOxFOXG_16968T0 FuSo54093 FuSo58644 FuSo87809 FuVeFVEG_04299T0 MaOrMGG_14976T0 TrAt242375 TrRe23367 TrRe60374 TrVi85586
OrthoMCL1453	CrosCROS1_T00007954_1 FuGrFGSG_12231T0 FuOxFOXG_13668T0 FuSo47582 FuSo55495 FuVeFVEG_11101T0 MaOrMGG_09541T0 NeCrNCU04130T0 TrAt296510 TrRe5645 TrVi31658 TrAt77856 TrRe5337 TrVi64824
OrthoMCL1454	CrosCROS1_T00008061_1 CrosCROS1_T00012477_1 FuGrFGSG_06473T0 FuGrFGSG_07701T0 FuOxFOXG_02474T0 FuSo68874 FuSo94070 FuVeFVEG_05661T0 MaOrMGG_01385T0 NeCrNCU05776T0 NeCrNCU05776T1 TrAt254399 TrRe81125 TrVi81450
OrthoMCL1455	CrosCROS1_T00008504_1 CrosCROS1_T00010709_1 TrRe123234 TrVi88460 CrosCROS1_T00008991_1 NeCrNCU07159T0 CrosCROS1_T00009071_1 FuGrFGSG_02976T0 FuOxFOXG_12263T0 FuSo86938 FuVeFVEG_10863T0 MaOrMGG_08966T0 MaOrMGG_10449T0 TrAt85586
OrthoMCL1456	CrosCROS1_T00008438_1 CrosCROS1_T00011409_1 FuGrFGSG_04768T0 FuOxFOXG_03928T0 FuSo94110 FuVeFVEG_11944T0 MaOrMGG_09861T0 NeCrNCU04431T0 TrAt37969 TrRe123726 TrVi55235 FuGrFGSG_04014T0 FuOxFOXG_11642T0 FuVeFVEG_10182T0
OrthoMCL1457	MaOrMGG_06534T0 MaOrMGG_08430T0 MaOrMGG_10913T0 TrRe59830 CrosCROS1_T00011375_1 FuVeFVEG_03471T0 FuGrFGSG_03303T0 FuOxFOXG_14648T0 FuSo41149 FuVeFVEG_13474T0 TrAt130187 TrVi188510 FuOxFOXG_07529T0 MaOrMGG_08349T0
OrthoMCL1458	CrosCROS1_T00008689_1 FuSo53192 CrosCROS1_T00011298_1 FuGrFGSG_01765T0 FuOxFOXG_13212T0 FuVeFVEG_12319T0 MaOrMGG_14882T0 NeCrNCU08783T0 TrAt45478 TrRe64469 TrVi47640 FuSo44291 TrAt49792 TrAt131489
OrthoMCL1459	CrosCROS1_T00008948_1 FuGrFGSG_03231T0 FuOxFOXG_05653T0 FuOxFOXG_10020T0 FuSo87739 FuSo93115 FuVeFVEG_08481T0 MaOrMGG_14548T0 TrAt291155 TrRe70932 TrVi192541 MaOrMGG_00018T0 TrAt290133 TrVi47265
OrthoMCL1460	CrosCROS1_T00009159_1 FuGrFGSG_10047T0 FuOxFOXG_05359T0 FuOxFOXG_06922T0 FuOxFOXG_14272T0 FuOxFOXG_16088T0 FuOxFOXG_16290T0 FuSo93516 FuVeFVEG_02771T0 MaOrMGG_00768T0 NeCrNCU04576T0 TrAt30286 TrRe104838 TrVi40792
OrthoMCL1461	CrosCROS1_T00009358_1 FuGrFGSG_08924T0 FuOxFOXG_03656T0 FuOxFOXG_12523T0 FuOxFOXG_14016T0 FuSo36533 FuVeFVEG_02531T0 MaOrMGG_02962T0 MaOrMGG_02962T1 NeCrNCU01924T0 NeCrNCU01924T1 TrAt35002 TrRe76872 TrVi126611
OrthoMCL1462	CrosCROS1_T00010061_1 FuGrFGSG_08071T0 FuOxFOXG_10876T0 FuSo86937 FuVeFVEG_09890T0 MaOrMGG_04554T0 TrAt262224 TrRe55855 TrVi133796 FuGrFGSG_04635T0 FuSo85610 TrAt93783 TrVi31057 TrVi53259
OrthoMCL1463	CrosCROS1_T00010084_1 CrosCROS1_T00010745_1 FuGrFGSG_03813T0 FuOxFOXG_16902T0 FuSo95359 FuVeFVEG_12952T0 MaOrMGG_06009T0 NeCrNCU09775T0 TrAt127924 TrAt81098 TrRe123283 TrRe55319 TrVi48400 TrVi53036
OrthoMCL1464	FuOxFOXG_02670T0 FuSo37243 FuVeFVEG_03303T0 NeCrNCU07766T0 FuGrFGSG_04813T0 TrAt291136 TrVi196045 FuSo42336 FuVeFVEG_14143T0 MaOrMGG_11214T0 NeCrNCU05931T0 TrAt274298 TrAt183417 TrAt308290
OrthoMCL1465	CrosCROS1_T00010662_1 FuGrFGSG_03629T0 FuOxFOXG_04812T0 FuOxFOXG_09644T0 FuVeFVEG_03324T0 FuVeFVEG_08824T0 FuVeFVEG_13576T0 MaOrMGG_07646T0 NeCrNCU07351T0 TrAt288788 TrAt46613 TrRe72526 TrVi151713 TrVi63208
OrthoMCL1466	CrosCROS1_T00010712_1 FuGrFGSG_06278T0 FuGrFGSG_11326T0 FuOxFOXG_08027T0 FuOxFOXG_13566T0 FuSo92513 FuVeFVEG_04947T0 FuVeFVEG_13849T0 MaOrMGG_01096T0 NeCrNCU01517T0 TrAt131177 TrAt213708 TrRe1885 TrVi54436
OrthoMCL1467	CrosCROS1_T00010726_1 FuGrFGSG_13993T0 FuOxFOXG_07498T0 FuOxFOXG_10925T0 FuSo82961 FuSo97041 FuVeFVEG_04427T0 FuVeFVEG_09883T0 CrosCROS1_T00011218_1 FuOxFOXG_04773T0 FuSo51188 TrAt234786 TrRe69834 TrVi46167
OrthoMCL1468	CrosCROS1_T00011054_1 FuOxFOXG_12343T0 FuVeFVEG_10780T0 CrosCROS1_T00013989_1 FuGrFGSG_02908T0 FuOxFOXG_04713T0 FuSo51619 FuSo72708 FuVeFVEG_09971T0 MaOrMGG_12423T0 FuOxFOXG_11858T0 FuSo54321 FuGrFGSG_02921T0 FuVeFVEG_03410T0
OrthoMCL1469	CrosCROS1_T00012141_1 FuGrFGSG_08196T0 FuOxFOXG_10138T0 FuSo19302 FuVeFVEG_08373T0 MaOrMGG_00311T0 NeCrNCU05584T0 TrAt296905 TrRe70927 TrVi47334 TrRe69555 TrVi49834 TrAt40863 TrAt54811
OrthoMCL1470	CrosCROS1_T00012215_1 FuGrFGSG_02650T0 FuOxFOXG_10626T0 FuSo81962 FuVeFVEG_09273T0 MaOrMGG_04708T0 MaOrMGG_04708T1 NeCrNCU05791T0 NeCrNCU05791T1 TrAt172923 TrRe108697 TrVi123722 NeCrNCU05791T2 NeCrNCU05791T3
OrthoMCL1471	CrosCROS1_T00012662_1 FuGrFGSG_03996T0 FuOxFOXG_11665T0 FuSo94093 FuVeFVEG_10156T0 MaOrMGG_05060T0 NeCrNCU05180T0 NeCrNCU05180T1 TrAt214099 TrRe1997 TrVi177878 FuVeFVEG_10158T0 FuOxFOXG_11666T0 FuVeFVEG_10157T0
OrthoMCL1472	CrosCROS1_T00012726_1 FuGrFGSG_04738T0 FuOxFOXG_15265T0 FuVeFVEG_12578T0 MaOrMGG_07051T0 MaOrMGG_11535T0 NeCrNCU04721T0 NeCrNCU10359T0 TrAt150843 TrAt292581 TrRe54366 TrRe64397 TrVi179276 TrVi34323
OrthoMCL1473	CrosCROS1_T00012997_1 FuGrFGSG_02281T0 FuOxFOXG_03912T0 FuSo90618 FuVeFVEG_11958T0 MaOrMGG_09085T0 NeCrNCU07517T0 TrAt79986 TrRe105752 TrVi187996 FuGrFGSG_03024T0 FuOxFOXG_09658T0 FuVeFVEG_08812T0 FuGrFGSG_03643T0
OrthoMCL1474	CrosCROS1_T00013291_1 FuGrFGSG_11303T0 FuOxFOXG_13409T0 FuSo34857 FuVeFVEG_11844T0 MaOrMGG_04469T0 NeCrNCU09419T0 TrAt129592 TrRe56966 TrVi160585 FuGrFGSG_01048T0 FuOxFOXG_00341T0 FuSo98771 FuVeFVEG_01179T0
OrthoMCL1475	CrosCROS1_T00013383_1 FuGrFGSG_02880T0 FuOxFOXG_03913T0 FuOxFOXG_16837T0 FuSo66028 FuVeFVEG_11956T0 FuVeFVEG_12857T0 MaOrMGG_14232T0 NeCrNCU04474T0 TrAt146350 TrRe106695 TrRe76601 TrVi215055 TrVi231246
OrthoMCL1476	CrosCROS1_T00014165_1 FuGrFGSG_03796T0 FuOxFOXG_15710T0 FuSo87315 FuVeFVEG_13169T0 MaOrMGG_13538T0 NeCrNCU09565T0 TrRe37827 TrVi13758 FuGrFGSG_02872T0 FuSo37052 FuGrFGSG_08191T0 FuSo51498 FuSo53126
OrthoMCL1477	FuGrFGSG_04438T0 FuSo51906 MaOrMGG_16590T0 NeCrNCU00844T0 NeCrNCU05131T0 TrAt53387 TrRe68358 TrVi192994 FuOxFOXG_03696T0 FuSo87751 NeCrNCU07946T0 FuSo86425 TrAt28970 NeCrNCU05131T1
OrthoMCL1478	FuGrFGSG_12321T0 FuOxFOXG_11586T0 FuSo123357 FuSo85594 FuVeFVEG_10238T0 MaOrMGG_01445T0 NeCrNCU05916T0 TrAt161118 TrRe66804 TrVi225220 FuOxFOXG_17437T0 TrVi232012 TrAt316521 TrRe65817
OrthoMCL1479	CrosCROS1_T00000029_1 FuGrFGSG_10949T0 FuOxFOXG_12892T0 FuSo103327 FuSo78315 FuSo95300 FuVeFVEG_11644T0 MaOrMGG_04842T0 NeCrNCU08898T0 TrAt130100 TrRe81570 TrVi193221 TrVi231565
OrthoMCL1480	CrosCROS1_T00000080_1 CrosCROS1_T00008133_1 CrosCROS1_T00008586_1 FuGrFGSG_02251T0 FuOxFOXG_03842T0 FuOxFOXG_10785T0 FuSo32900 FuSo42137 FuVeFVEG_12020T0 MaOrMGG_16971T0 TrAt54835 TrRe71072 TrVi69988
OrthoMCL1481	NeCrNCU05000T0 MaOrMGG_00385T0 MaOrMGG_05491T0 FuGrFGSG_10617T0 FuOxFOXG_01259T0 FuOxFOXG_17660T0 FuVeFVEG_00238T0 TrAt156569 TrAt54918 TrRe103032 TrVi32741 TrVi34076 TrVi52700
OrthoMCL1482	CrosCROS1_T00000081_1 CrosCROS1_T00008131_1 FuSo12083 MaOrMGG_13919T0 TrAt279663 TrRe71080 TrVi124588 CrosCROS1_T00013348_1 FuGrFGSG_03159T0 FuOxFOXG_08728T0 FuSo87897 FuVeFVEG_05935T0 NeCrNCU05383T0
OrthoMCL1483	CrosCROS1_T00000093_1 FuGrFGSG_09594T0 FuOxFOXG_06298T0 FuSo66570 FuVeFVEG_04148T0 MaOrMGG_01777T0 NeCrNCU04390T0 NeCrNCU04390T1 NeCrNCU04390T2 TrAt266867 TrRe55759 TrVi192982 CrosCROS1_T00002013_1
OrthoMCL1484	CrosCROS1_T00000119_1 CrosCROS1_T00001392_1 CrosCROS1_T00004265_1 CrosCROS1_T00006504_1 CrosCROS1_T00008168_1 CrosCROS1_T00009929_1 CrosCROS1_T00010528_1 CrosCROS1_T00010679_1 FuSo44774 MaOrMGG_16669T0 TrAt313956 CrosCROS1_T00011417_1 CrosCROS1_T00007199_1
OrthoMCL1485	CrosCROS1_T00000187_1 FuGrFGSG_13646T0 FuOxFOXG_08262T0 FuSo33194 FuVeFVEG_06409T0 MaOrMGG_04196T0 NeCrNCU06362T0 TrAt247188 TrRe44704 TrVi122965 FuOxFOXG_08263T0 FuGrFGSG_13647T0 FuVeFVEG_06410T0
OrthoMCL1486	CrosCROS1_T00000270_1 CrosCROS1_T00012813_1 FuGrFGSG_09762T0 FuOxFOXG_08322T0 FuOxFOXG_10903T0 FuSo58184 FuSo78348 FuVeFVEG_06352T0 MaOrMGG_05814T0 NeCrNCU08669T0 TrAt149265 TrRe21450 TrVi71461
OrthoMCL1487	CrosCROS1_T00000356_1 FuSo86153 TrAt34249 TrRe56048 TrVi221481 CrosCROS1_T00011436_1 FuGrFGSG_08826T0 FuOxFOXG_02520T0 FuSo78022 FuVeFVEG_05708T0 MaOrMGG_01454T0 FuOxFOXG_03539T0 FuVeFVEG_02408T0
OrthoMCL1488	CrosCROS1_T00000386_1 FuGrFGSG_06202T0 FuOxFOXG_08507T0 FuSo58038 MaOrMGG_13230T0 NeCrNCU07042T0 NeCrNCU07042T1 TrAt246793 TrRe3364 TrVi28241 CrosCROS1_T00012110_1 FuVeFVEG_00022T0 FuVeFVEG_06169T0
OrthoMCL1489	CrosCROS1_T00000434_1 CrosCROS1_T00006512_1 FuGrFGSG_05249T0 FuOxFOXG_08457T0 FuSo103368 FuSo85892 FuVeFVEG_06218T0 MaOrMGG_10357T0 NeCrNCU04449T0 TrAt234026 TrRe75324 TrVi216753 CrosCROS1_T00011697_1
OrthoMCL1490	CrosCROS1_T00000463_1 FuGrFGSG_11190T0 FuOxFOXG_13233T0 FuSo87185 FuVeFVEG_12295T0 MaOrMGG_10720T0 NeCrNCU01045T1 TrAt137289 CrosCROS1_T00003847_1 TrAt81505 TrRe70919 TrVi47489 TrVi60427
OrthoMCL1491	NeCrNCU05896T0 CrosCROS1_T00004795_1 CrosCROS1_T00007388_1 CrosCROS1_T00010231_1 FuGrFGSG_04545T0 FuOxFOXG_12944T0 FuSo96544 FuVeFVEG_11705T0 TrAt181516 TrAt42430 TrRe47424 TrVi48177 CrosCROS1_T00006373_1
OrthoMCL1492	CrosCROS1_T00000593_1 FuGrFGSG_09233T0 FuOxFOXG_06007T0 FuSo91372 FuVeFVEG_03874T0 MaOrMGG_11229T0 NeCrNCU04073T0 TrAt202409 TrRe79854 TrVi208701 FuOxFOXG_06008T0 FuVeFVEG_03875T0 MaOrMGG_11230T0
OrthoMCL1493	CrosCROS1_T00000629_1 FuGrFGSG_00287T0 FuGrFGSG_07659T0 FuOxFOXG_01171T0 FuSo31021 FuVeFVEG_00344T0 FuVeFVEG_12633T0 MaOrMGG_04646T0 NeCrNCU02107T0 TrAt80394 TrRe4069 TrVi50637 FuOxFOXG_15314T0
OrthoMCL1494	CrosCROS1_T00000641_1 FuGrFGSG_00271T0 FuOxFOXG_01189T0 FuSo98998 FuVeFVEG_00312T0 MaOrMGG_03598T0 NeCrNCU00651T0 NeCrNCU00651T1 NeCrNCU00651T2 NeCrNCU00651T3 TrAt82047 TrRe79485 TrVi79277
OrthoMCL1495	CrosCROS1_T00000715_1 FuGrFGSG_04915T0 FuOxFOXG_05706T0 FuSo73441 FuVeFVEG_03572T0 MaOrMGG_02392T0 NeCrNCU09089T0 NeCrNCU09089T1 TrAt260382 TrRe68107 TrVi91759 NeCrNCU06048T0 NeCrNCU06048T1
OrthoMCL1496	CrosCROS1_T00000779_1 CrosCROS1_T00001177_1 FuGrFGSG_06878T0 FuOxFOXG_01946T0 FuSo100099 FuVeFVEG_05106T0 MaOrMGG_09912T0 NeCrNCU09123T0 NeCrNCU09123T1 NeCrNCU09123T2 TrAt301592 TrRe76522 TrVi87272
OrthoMCL1497	CrosCROS1_T00000782_1 FuGrFGSG_01664T0 FuOxFOXG_14620T0 FuSo42016 FuVeFVEG_13446T0 TrAt240842 TrRe120912 TrVi48943 FuOxFOXG_08670T0 FuVeFVEG_06002T0 TrAt295896 FuGrFGSG_11252T0 TrVi184111
OrthoMCL1498	CrosCROS1_T00000811_1 TrAt132598 TrRe42571 TrVi46976 CrosCROS1_T00006086_1 FuGrFGSG_02742T0 FuOxFOXG_10298T0 FuSo44269 FuVeFVEG_08947T0 MaOrMGG_08699T0 NeCrNCU09154T0 TrVi151706 TrVi53195
OrthoMCL1499	CrosCROS1_T00000825_1 CrosCROS1_T00012956_1 FuOxFOXG_04880T0 FuVeFVEG_03264T0 CrosCROS1_T00002582_1 CrosCROS1_T00007158_1 FuGrFGSG_07553T0 FuSo55652 MaOrMGG_01364T0 NeCrNCU09536T0 FuOxFOXG_15410T0 FuSo48219 FuVeFVEG_12739T0
OrthoMCL1500	CrosCROS1_T00000835_1 CrosCROS1_T00010017_1 FuSo76985 MaOrMGG_02541T0 NeCrNCU02127T0 TrAt37490 TrRe64345 TrVi76806 CrosCROS1_T00009612_1 FuGrFGSG_08509T0 FuOxFOXG_03312T0 FuSo91797 FuVeFVEG_02181T0
OrthoMCL1501	CrosCROS1_T00000857_1 CrosCROS1_T00005614_1 MaOrMGG_01255T0 NeCrNCU03198T0 CrosCROS1_T00002930_1 FuOxFOXG_00584T0 FuSo74927 TrAt133085 CrosCROS1_T00010456_1 FuGrFGSG_00470T0 FuVeFVEG_00929T0 TrVi30789 FuOxFOXG_02638T0
OrthoMCL1502	CrosCROS1_T00000902_1 CrosCROS1_T00007337_1 FuGrFGSG_01451T0 FuOxFOXG_11261T0 FuSo89803 FuVeFVEG_09533T0 MaOrMGG_04632T0 NeCrNCU01505T0 TrAt276001 TrRe59558 TrVi29720 FuGrFGSG_07672T0 FuVeFVEG_00015T0
OrthoMCL1503	NeCrNCU00857T0 CrosCROS1_T00006953_1 FuGrFGSG_07802T0 FuSo45233 FuVeFVEG_11081T0 MaOrMGG_05847T0 MaOrMGG_08384T0 TrAt35187 TrVi213302 TrRe105798 TrVi191595 FuOxFOXG_10872T0 FuSo100870
OrthoMCL1504	CrosCROS1_T00000921_1 FuGrFGSG_03036T0 FuOxFOXG_11994T0 FuSo29697 FuVeFVEG_10574T0 TrAt93337 CrosCROS1_T00013141_1 MaOrMGG_08989T0 TrRe64937 TrVi47153 FuSo95010 FuVeFVEG_00034T0 TrVi151313
OrthoMCL1505	CrosCROS1_T00000970_1 FuGrFGSG_03146T0 FuOxFOXG_08997T0 FuSo27845 MaOrMGG_05397T0 MaOrMGG_14674T0 CrosCROS1_T00011989_1 FuOxFOXG_03853T0 FuSo53975 FuVeFVEG_12011T0 FuSo45887 FuVeFVEG_06598T0 MaOrMGG_07687T0
OrthoMCL1506	CrosCROS1_T00000999_1 CrosCROS1_T00005525_1 FuGrFGSG_00087T0 FuOxFOXG_01366T0 FuOxFOXG_09901T0 FuSo53390 FuSo56107 FuSo86235 FuVeFVEG_00117T0 FuVeFVEG_07761T0 FuVeFVEG_08595T0 MaOrMGG_10508T0 FuGrFGSG_03306T0
OrthoMCL1507	CrosCROS1_T00001001_1 CrosCROS1_T00008115_1 FuGrFGSG_00028T0 FuOxFOXG_14607T0 FuSo98075 FuVeFVEG_13433T0 MaOrMGG_08041T0 NeCrNCU07200T0 TrAt185024 TrRe59244 TrVi29432 CrosCROS1_T00006412_1 FuSo85501
OrthoMCL1508	CrosCROS1_T00001004_1 FuGrFGSG_00148T0 FuOxFOXG_02531T0 FuOxFOXG_10809T0 FuOxFOXG_12980T0 FuOxFOXG_13263T0 FuSo49709 FuSo53791 FuVeFVEG_12266T0 MaOrMGG_00275T0 TrAt83866 TrRe59190 TrVi51160
OrthoMCL1509	CrosCROS1_T00001020_1 FuGrFGSG_00530T0 FuOxFOXG_00526T0 FuOxFOXG_14473T0 FuOxFOXG_14947T0 FuOxFOXG_15007T0 FuSo31557 FuVeFVEG_00987T0 MaOrMGG_00538T0 NeCrNCU03255T0 TrAt215617 TrRe73604 TrVi31340
OrthoMCL1510	CrosCROS1_T00001031_1 FuGrFGSG_00546T0 FuOxFOXG_00509T0 FuOxFOXG_07104T0 FuOxFOXG_14446T0 FuOxFOXG_15035T0 FuSo98812 FuVeFVEG_01004T0 NeCrNCU09316T0 TrAt298324 TrRe73587 TrVi31551 MaOrMGG_04431T0
OrthoMCL1511	CrosCROS1_T00001149_1 CrosCROS1_T00002141_1 FuGrFGSG_06850T0 FuOxFOXG_01975T0 FuSo79078 FuVeFVEG_05136T0 MaOrMGG_04396T0 NeCrNCU01965T0 TrAt130572 TrAt131910 TrRe121031 TrVi195959 TrVi82613
OrthoMCL1512	CrosCROS1_T00001152_1 CrosCROS1_T00008407_1 CrosCROS1_T00010213_1 CrosCROS1_T00010298_1 CrosCROS1_T00010753_1 CrosCROS1_T00011812_1 CrosCROS1_T00011868_1 CrosCROS1_T00013858_1 CrosCROS1_T00014092_1 CrosCROS1_T00014170_1 CrosCROS1_T00014200_1 CrosCROS1_T00010449_1 CrosCROS1_T00014171_1
OrthoMCL1513	CrosCROS1_T00001281_1 FuGrFGSG_07032T0 FuOxFOXG_01776T0 FuSo38734 FuVeFVEG_08148T0 MaOrMGG_10152T0 NeCrNCU00089T0 NeCrNCU00089T1 NeCrNCU00089T2 NeCrNCU00089T3 TrAt290442 TrRe73904 TrVi30213
OrthoMCL1514	CrosCROS1_T00001370_1 FuGrFGSG_07280T0 FuOxFOXG_02136T0 FuOxFOXG_13133T0 FuSo104184 FuSo90467 FuVeFVEG_05298T0 FuVeFVEG_12395T0 MaOrMGG_06470T0 NeCrNCU06438T0 TrAt249572 TrRe120753 TrVi41182
OrthoMCL1515	NeCrNCU00567T0 NeCrNCU00567T1 CrosCROS1_T00006237_1 FuGrFGSG_08426T0 FuOxFOXG_03342T0 FuSo103816 FuVeFVEG_02213T0 MaOrMGG_02690T0 TrAt302945 TrAt51659 TrRe44419 TrVi57695 TrVi88779
OrthoMCL1516	CrosCROS1_T00001520_1 CrosCROS1_T00003311_1 FuGrFGSG_02495T0 FuOxFOXG_10520T0 FuSo100993 FuVeFVEG_09169T0 MaOrMGG_08843T0 NeCrNCU11312T0 TrAt315729 TrRe61874 TrVi114669 CrosCROS1_T00004325_1 CrosCROS1_T00011766_1
OrthoMCL1517	CrosCROS1_T00001527_1 CrosCROS1_T00004570_1 FuGrFGSG_04309T0 FuOxFOXG_12972T0 FuOxFOXG_13932T0 FuSo71273 FuSo79926 FuVeFVEG_11356T0 MaOrMGG_12767T0 NeCrNCU05425T0 TrAt290783 TrRe50531 TrVi84921
OrthoMCL1518	CrosCROS1_T00001528_1 FuGrFGSG_10947T0 FuOxFOXG_12890T0 FuSo68939 FuVeFVEG_11642T0 CrosCROS1_T00002772_1 FuGrFGSG_07970T0 FuVeFVEG_12170T0 MaOrMGG_03149T0 NeCrNCU02438T0 TrAt300148 TrRe3653 TrVi181802
OrthoMCL1519	CrosCROS1_T00001548_1 CrosCROS1_T00002589_1 CrosCROS1_T00006971_1 FuGrFGSG_10490T0 FuOxFOXG_04932T0 FuSo75673 FuVeFVEG_03206T0 MaOrMGG_05123T0 NeCrNCU00699T0 TrAt136513 TrRe55629 TrVi209461 FuOxFOXG_14285T0
OrthoMCL1520	CrosCROS1_T00001592_1 FuGrFGSG_11913T0 FuOxFOXG_00163T0 FuOxFOXG_07017T0 FuOxFOXG_15866T0 FuSo74541 FuVeFVEG_01354T0 MaOrMGG_09903T0 NeCrNCU07505T0 TrAt176405 TrRe78960 TrVi127286 TrVi62230
OrthoMCL1521	CrosCROS1_T00001632_1 FuGrFGSG_01186T0 FuOxFOXG_00203T0 FuSo89969 FuVeFVEG_01314T0 TrAt138933 TrRe49112 TrVi36134 CrosCROS1_T00013080_1 FuSo34859 MaOrMGG_06058T0 NeCrNCU09304T0 FuOxFOXG_17214T0
OrthoMCL1522	CrosCROS1_T00001683_1 FuGrFGSG_12036T0 FuOxFOXG_04176T0 FuSo49862 FuVeFVEG_07293T0 MaOrMGG_06022T0 NeCrNCU05271T0 NeCrNCU05271T1 TrAt316419 TrRe23462 TrVi58763 FuOxFOXG_04175T0 FuVeFVEG_07292T0
OrthoMCL1523	CrosCROS1_T00001705_1 FuGrFGSG_01976T0 FuOxFOXG_04148T0 FuOxFOXG_07084T0 FuOxFOXG_16675T0 FuOxFOXG_16738T0 FuSo96752 FuVeFVEG_07262T0 MaOrMGG_13783T0 NeCrNCU07082T0 TrAt148873 TrRe48819 TrVi90082
OrthoMCL1524	CrosCROS1_T00001747_1 CrosCROS1_T00012379_1 FuGrFGSG_00081T0 FuOxFOXG_11870T0 FuOxFOXG_15317T0 FuVeFVEG_08294T0 FuVeFVEG_12635T0 NeCrNCU07007T0 CrosCROS1_T00011818_1 FuSo82523 MaOrMGG_10212T0 TrAt290129 TrVi42746
OrthoMCL1525	CrosCROS1_T00001793_1 FuGrFGSG_06280T0 FuOxFOXG_08029T0 FuSo37937 FuVeFVEG_04949T0 MaOrMGG_01101T0 NeCrNCU01668T0 NeCrNCU01668T1 TrAt289865 TrRe73940 TrVi178072 FuOxFOXG_08030T0 FuVeFVEG_04950T0
OrthoMCL1526	CrosCROS1_T00001970_1 FuGrFGSG_01417T0 FuOxFOXG_11296T0 FuOxFOXG_15240T0 FuSo103019 FuVeFVEG_09495T0 FuVeFVEG_12529T0 MaOrMGG_07195T0 NeCrNCU01652T0 TrAt195487 TrAt93352 TrRe122301 TrVi74905
OrthoMCL1527	CrosCROS1_T00002000_1 FuGrFGSG_01560T0 FuOxFOXG_11148T0 FuSo56943 FuVeFVEG_09641T0 MaOrMGG_03264T0 NeCrNCU03347T0 TrAt154685 TrAt256456 TrRe108299 TrRe122820 TrVi47671 TrVi74871
OrthoMCL1528	CrosCROS1_T00002063_1 CrosCROS1_T00006507_1 CrosCROS1_T00008798_1 CrosCROS1_T00010984_1 FuGrFGSG_03467T0 FuOxFOXG_16612T0 FuSo87892 MaOrMGG_13252T0 TrAt299629 TrRe70800 TrVi85599 CrosCROS1_T00005536_1 FuVeFVEG_13630T0
OrthoMCL1529	CrosCROS1_T00002073_1 FuOxFOXG_09627T0 FuVeFVEG_08838T0 CrosCROS1_T00011606_1 FuSo87132 MaOrMGG_07346T0 TrAt41319 TrRe104393 TrVi192040 TrRe108586 TrVi79707 TrVi223748 FuVeFVEG_09875T0
OrthoMCL1530	CrosCROS1_T00002206_1 CrosCROS1_T00002737_1 CrosCROS1_T00008697_1 CrosCROS1_T00011284_1 FuGrFGSG_06993T0 FuOxFOXG_01816T0 FuSo92629 FuVeFVEG_08190T0 MaOrMGG_10798T0 NeCrNCU09525T0 TrAt35700 TrRe107007 TrVi37219
OrthoMCL1531	CrosCROS1_T00002213_1 FuGrFGSG_13219T0 FuOxFOXG_00166T0 FuSo106081 FuVeFVEG_01351T0 MaOrMGG_15373T0 TrAt161136 TrAt49554 TrRe41248 TrVi4556 FuGrFGSG_01223T0 FuSo74545 FuVeFVEG_11952T0
OrthoMCL1532	CrosCROS1_T00002236_1 CrosCROS1_T00007036_1 CrosCROS1_T00008090_1 CrosCROS1_T00011898_1 FuGrFGSG_09032T0 FuOxFOXG_13327T0 FuSo95258 FuVeFVEG_12213T0 TrRe77547 TrVi13472 CrosCROS1_T00009944_1 FuSo35090 TrAt222534
OrthoMCL1533	CrosCROS1_T00002287_1 FuGrFGSG_03059T0 FuOxFOXG_12156T0 FuSo52448 FuVeFVEG_10729T0 MaOrMGG_01467T0 NeCrNCU06987T0 TrAt296436 TrRe27948 TrVi15638 TrAt152316 TrVi128558 TrVi15868
OrthoMCL1534	CrosCROS1_T00002383_1 CrosCROS1_T00012890_1 TrAt84355 TrVi218185 CrosCROS1_T00013492_1 FuGrFGSG_01770T0 FuOxFOXG_10922T0 FuSo45490 FuVeFVEG_09919T0 MaOrMGG_03367T0 TrRe106371 FuSo84979 FuSo97428
OrthoMCL1535	CrosCROS1_T00002444_1 FuGrFGSG_12137T0 FuOxFOXG_10410T0 FuSo70152 FuVeFVEG_09059T0 MaOrMGG_09346T0 NeCrNCU04943T0 TrAt88167 TrRe58990 TrVi62839 FuGrFGSG_12136T0 FuSo81569 FuVeFVEG_09058T0
OrthoMCL1536	CrosCROS1_T00002618_1 FuGrFGSG_10467T0 FuOxFOXG_02848T0 FuSo34373 FuVeFVEG_01696T0 MaOrMGG_17680T0 NeCrNCU04913T0 TrAt298764 TrRe110315 TrVi88538 FuOxFOXG_04957T0 FuSo72217 FuVeFVEG_03176T0
OrthoMCL1537	CrosCROS1_T00002666_1 FuGrFGSG_12862T0 FuOxFOXG_07762T0 FuSo100001 FuVeFVEG_04689T0 MaOrMGG_00899T0 NeCrNCU02254T0 NeCrNCU02254T1 NeCrNCU02254T2 NeCrNCU02254T3 TrAt300309 TrRe61189 TrVi82412
OrthoMCL1538	CrosCROS1_T00002752_1 MaOrMGG_13765T0 MaOrMGG_15423T0 NeCrNCU00831T0 NeCrNCU00831T1 CrosCROS1_T00008229_1 FuGrFGSG_02204T0 FuOxFOXG_04121T0 FuSo66929 FuVeFVEG_07233T0 TrAt54917 TrRe82141 TrVi33540
OrthoMCL1539	CrosCROS1_T00002811_1 FuGrFGSG_06331T0 FuOxFOXG_08083T0 FuSo38445 FuVeFVEG_05005T0 CrosCROS1_T00008471_1 FuGrFGSG_02248T0 FuOxFOXG_03809T0 FuSo32407 FuVeFVEG_12047T0 MaOrMGG_01862T0 NeCrNCU02879T0 TrVi89677
OrthoMCL1540	CrosCROS1_T00002866_1 FuGrFGSG_13658T0 FuSo59730 TrRe77380 FuOxFOXG_08151T0 FuVeFVEG_05075T0 MaOrMGG_13526T0 NeCrNCU02404T0 NeCrNCU02404T1 NeCrNCU02404T2 NeCrNCU02404T3 TrAt300154 TrVi127044
OrthoMCL1541	FuSo37056 FuSo97389 FuGrFGSG_03742T0 FuGrFGSG_04872T0 FuGrFGSG_05983T0 FuOxFOXG_05670T0 FuOxFOXG_07688T0 FuOxFOXG_09780T0 FuSo78826 FuVeFVEG_03526T0 FuVeFVEG_04610T0 FuVeFVEG_08702T0 MaOrMGG_07569T0
OrthoMCL1542	FuGrFGSG_06110T0 MaOrMGG_13241T0 TrAt43326 TrRe73643 TrVi76869 FuOxFOXG_07821T0 FuSo96284 FuVeFVEG_04743T0 NeCrNCU07760T0 FuGrFGSG_13245T0 FuOxFOXG_03771T0 FuSo54993 FuVeFVEG_12089T0
OrthoMCL1543	CrosCROS1_T00003128_1 FuGrFGSG_01006T0 FuOxFOXG_00387T0 FuOxFOXG_14460T0 FuOxFOXG_15020T0 FuOxFOXG_15879T0 FuSo32063 FuVeFVEG_01130T0 MaOrMGG_04433T0 NeCrNCU02632T0 TrAt144647 TrRe75475 TrVi75944
OrthoMCL1544	CrosCROS1_T00003352_1 FuGrFGSG_08065T0 FuOxFOXG_02762T0 FuSo35026 FuSo66997 FuVeFVEG_01592T0 MaOrMGG_12003T0 NeCrNCU06009T0 CrosCROS1_T00006616_1 FuSo85497 TrAt262234 TrVi29836 CrosCROS1_T00012189_1
OrthoMCL1545	CrosCROS1_T00003462_1 FuGrFGSG_02795T0 FuOxFOXG_15645T0 FuSo92214 FuVeFVEG_13105T0 MaOrMGG_10596T0 MaOrMGG_10596T1 NeCrNCU09202T0 NeCrNCU09202T1 NeCrNCU09202T2 TrAt258111 TrRe121158 TrVi230689
OrthoMCL1546	CrosCROS1_T00003469_1 FuGrFGSG_01698T0 FuOxFOXG_11025T0 FuSo30373 FuVeFVEG_09776T0 MaOrMGG_03280T0 TrAt90221 TrRe82197 TrVi57245 CrosCROS1_T00013325_1 NeCrNCU05387T0 TrAt296912 TrVi163831
OrthoMCL1547	CrosCROS1_T00003484_1 CrosCROS1_T00008060_1 FuGrFGSG_11438T0 FuOxFOXG_15732T0 FuSo84227 FuVeFVEG_13197T0 TrAt279763 TrAt317064 TrRe123673 TrVi10489 TrVi132427 TrVi141868 TrVi220231
OrthoMCL1548	CrosCROS1_T00003489_1 FuGrFGSG_01899T0 FuOxFOXG_04235T0 FuSo180 FuVeFVEG_07355T0 MaOrMGG_06905T0 NeCrNCU01465T0 NeCrNCU01465T1 NeCrNCU01465T2 NeCrNCU01465T3 TrAt171619 TrRe66484 TrVi196601
OrthoMCL1549	CrosCROS1_T00003501_1 FuGrFGSG_01883T0 FuSo50754 MaOrMGG_07494T0 NeCrNCU06699T0 TrAt50993 TrRe123152 TrVi51479 CrosCROS1_T00007809_1 FuOxFOXG_10210T0 FuVeFVEG_08298T0 FuOxFOXG_04250T0 FuVeFVEG_07370T0
OrthoMCL1550	CrosCROS1_T00003578_1 FuGrFGSG_07162T0 FuOxFOXG_01638T0 FuSo35347 FuVeFVEG_08001T0 MaOrMGG_17828T0 NeCrNCU03761T0 TrAt157793 TrRe53091 TrVi33449 FuSo84700 MaOrMGG_06950T0 TrVi33892
OrthoMCL1551	CrosCROS1_T00003601_1 MaOrMGG_00715T0 NeCrNCU03753T0 TrAt52968 TrRe73516 TrVi229103 CrosCROS1_T00012693_1 FuGrFGSG_08743T0 FuOxFOXG_03009T0 FuVeFVEG_01863T0 TrAt300570 TrRe64667 TrVi76718
OrthoMCL1552	CrosCROS1_T00003631_1 CrosCROS1_T00014061_1 FuGrFGSG_07368T0 FuOxFOXG_01519T0 FuOxFOXG_16654T0 FuOxFOXG_16719T0 FuSo71721 FuVeFVEG_07882T0 MaOrMGG_08185T0 NeCrNCU01386T0 TrAt53110 TrRe123881 TrVi33856
OrthoMCL1553	CrosCROS1_T00003634_1 CrosCROS1_T00013116_1 CrosCROS1_T00014205_1 FuGrFGSG_07126T0 FuOxFOXG_01674T0 FuSo84664 FuVeFVEG_08039T0 MaOrMGG_08176T0 NeCrNCU09544T0 NeCrNCU09544T1 TrAt232994 TrRe111604 TrVi35039
OrthoMCL1554	CrosCROS1_T00003647_1 FuGrFGSG_07410T0 FuOxFOXG_01482T0 FuSo63408 FuVeFVEG_07847T0 MaOrMGG_04017T0 NeCrNCU03768T0 NeCrNCU03768T1 NeCrNCU03768T2 NeCrNCU03768T3 TrAt145314 TrRe69290 TrVi34872
OrthoMCL1555	CrosCROS1_T00003692_1 FuGrFGSG_07439T0 FuOxFOXG_01453T0 FuSo102806 FuVeFVEG_07817T0 MaOrMGG_15814T0 NeCrNCU01200T0 NeCrNCU01200T1 TrAt160794 TrAt160795 TrRe123922 TrVi110996 TrVi91985
OrthoMCL1556	CrosCROS1_T00003731_1 FuGrFGSG_07477T0 FuOxFOXG_01416T0 FuSo105227 FuSo75807 FuVeFVEG_07782T0 MaOrMGG_06917T0 NeCrNCU01449T0 NeCrNCU01449T1 TrAt297639 TrRe123179 TrVi232755 CrosCROS1_T00011412_1
OrthoMCL1557	CrosCROS1_T00003736_1 FuGrFGSG_02108T0 FuOxFOXG_04454T0 FuSo96988 FuVeFVEG_07574T0 MaOrMGG_02709T0 NeCrNCU03152T0 TrAt302097 TrRe5359 TrVi57919 TrVi51849 FuOxFOXG_06549T0 FuOxFOXG_06713T0
OrthoMCL1558	CrosCROS1_T00003764_1 FuGrFGSG_07527T0 FuOxFOXG_15444T0 FuSo63296 FuVeFVEG_12775T0 MaOrMGG_08062T0 NeCrNCU06076T0 NeCrNCU06076T1 NeCrNCU06076T2 NeCrNCU06076T3 TrAt230358 TrRe122113 TrVi193738
OrthoMCL1559	CrosCROS1_T00003822_1 FuGrFGSG_07543T0 FuGrFGSG_13866T0 FuOxFOXG_13072T0 FuOxFOXG_15423T0 FuSo33989 FuSo34943 FuSo95992 FuVeFVEG_09418T0 FuVeFVEG_12468T0 FuVeFVEG_12755T0 MaOrMGG_01390T0 FuOxFOXG_14784T0
OrthoMCL1560	CrosCROS1_T00003982_1 FuGrFGSG_09946T0 FuOxFOXG_05477T0 FuOxFOXG_06593T0 FuOxFOXG_06666T0 FuOxFOXG_07232T0 FuSo69371 FuVeFVEG_02663T0 MaOrMGG_07259T0 NeCrNCU03950T0 TrAt151822 TrRe74515 TrVi175888
OrthoMCL1561	CrosCROS1_T00004117_1 FuGrFGSG_03318T0 FuOxFOXG_09807T0 FuSo64691 FuVeFVEG_08673T0 MaOrMGG_00460T0 NeCrNCU04791T0 NeCrNCU04791T1 NeCrNCU04791T2 NeCrNCU04791T3 TrAt150557 TrRe107187 TrVi73929
OrthoMCL1562	CrosCROS1_T00004350_1 FuGrFGSG_13988T0 FuOxFOXG_13534T0 FuSo77004 MaOrMGG_10704T0 TrAt314437 TrRe56587 TrVi226011 CrosCROS1_T00009315_1 NeCrNCU09914T0 TrAt281490 TrRe58989 TrVi192174
OrthoMCL1563	TrAt302304 TrRe60489 FuGrFGSG_01570T0 FuOxFOXG_11136T0 FuSo30450 FuVeFVEG_09653T0 MaOrMGG_02393T0 TrVi111005 MaOrMGG_03792T0 MaOrMGG_05798T0 MaOrMGG_11966T0 MaOrMGG_14959T0 MaOrMGG_15460T0
OrthoMCL1564	CrosCROS1_T00004355_1 CrosCROS1_T00008864_1 FuGrFGSG_09299T0 FuOxFOXG_05939T0 FuSo58539 FuSo89771 FuVeFVEG_03808T0 MaOrMGG_07148T0 NeCrNCU06970T0 NeCrNCU06970T1 TrAt298423 TrRe22826 TrVi146596
OrthoMCL1565	CrosCROS1_T00004452_1 CrosCROS1_T00010540_1 FuGrFGSG_12742T0 FuOxFOXG_09425T0 FuSo71135 MaOrMGG_06279T0 NeCrNCU16667T0 TrAt229743 TrAt52078 TrRe66047 TrVi112751 TrVi122942 TrRe77291
OrthoMCL1566	FuGrFGSG_02598T0 FuGrFGSG_02699T0 FuOxFOXG_10351T0 FuOxFOXG_10511T0 FuSo43433 FuSo61944 FuVeFVEG_09003T0 FuVeFVEG_09160T0 MaOrMGG_08858T0 NeCrNCU06198T0 TrAt303026 TrRe81239 TrVi72586
OrthoMCL1567	CrosCROS1_T00004601_1 FuGrFGSG_07941T0 FuOxFOXG_03727T0 FuSo37508 FuVeFVEG_12138T0 MaOrMGG_03538T0 NeCrNCU02356T0 NeCrNCU02356T1 NeCrNCU02356T2 NeCrNCU02356T3 TrAt229937 TrRe121962 TrVi81343
OrthoMCL1568	CrosCROS1_T00004647_1 FuGrFGSG_04363T0 FuOxFOXG_13873T0 FuSo84022 FuVeFVEG_11300T0 MaOrMGG_07173T0 MaOrMGG_07173T1 NeCrNCU01489T0 NeCrNCU01489T1 NeCrNCU01489T2 TrAt88984 TrRe123344 TrVi57588
OrthoMCL1569	CrosCROS1_T00004690_1 FuOxFOXG_08847T0 FuSo92295 FuVeFVEG_05818T0 TrAt33634 TrVi53901 CrosCROS1_T00010657_1 FuGrFGSG_05773T0 FuSo95027 TrRe3287 TrVi47152 FuSo32256 FuSo56763
OrthoMCL1570	CrosCROS1_T00004760_1 CrosCROS1_T00011114_1 FuGrFGSG_08253T0 FuOxFOXG_02912T0 FuSo42608 FuVeFVEG_01770T0 MaOrMGG_02532T0 MaOrMGG_14954T0 NeCrNCU05057T0 TrAt161114 TrRe122081 TrVi182161 NeCrNCU04854T0
OrthoMCL1571	CrosCROS1_T00004970_1 CrosCROS1_T00012780_1 FuGrFGSG_09412T0 FuOxFOXG_12502T0 FuOxFOXG_14037T0 FuSo45375 FuSo66648 FuVeFVEG_03948T0 MaOrMGG_12580T0 NeCrNCU00611T0 TrAt132043 TrRe36608 TrVi182354
OrthoMCL1572	CrosCROS1_T00005022_1 FuGrFGSG_00203T0 CrosCROS1_T00007713_1 FuSo52327 FuVeFVEG_00252T0 MaOrMGG_06555T0 NeCrNCU10142T0 NeCrNCU11383T0 TrAt263631 TrVi129595 FuSo55867 TrVi137139 TrVi222361
OrthoMCL1573	CrosCROS1_T00005050_1 FuGrFGSG_08998T0 FuOxFOXG_09066T0 FuOxFOXG_15543T0 FuOxFOXG_16001T0 FuSo16667 FuVeFVEG_06667T0 MaOrMGG_04005T0 NeCrNCU01471T0 NeCrNCU01471T1 TrAt31359 TrRe77279 TrVi48052
OrthoMCL1574	CrosCROS1_T00005219_1 FuGrFGSG_13883T0 FuOxFOXG_12895T0 FuVeFVEG_11647T0 MaOrMGG_13429T0 CrosCROS1_T00010034_1 FuOxFOXG_17226T0 FuSo50509 MaOrMGG_12291T0 TrAt33962 TrRe105931 TrVi180069 FuSo56740
OrthoMCL1575	CrosCROS1_T00005259_1 FuGrFGSG_03319T0 FuOxFOXG_09808T0 FuSo97685 FuVeFVEG_08672T0 MaOrMGG_04633T0 NeCrNCU09856T0 TrAt302589 TrRe122124 TrVi216282 FuSo45867 TrAt162337 TrVi222413
OrthoMCL1576	CrosCROS1_T00005338_1 CrosCROS1_T00011848_1 FuOxFOXG_17719T0 FuSo38358 FuSo50078 FuSo87522 MaOrMGG_08892T0 TrVi33751 TrVi52976 FuGrFGSG_11446T0 FuOxFOXG_12219T0 FuVeFVEG_10896T0 FuOxFOXG_15488T0
OrthoMCL1577	CrosCROS1_T00005386_1 FuGrFGSG_05446T0 FuOxFOXG_04547T0 FuOxFOXG_09454T0 FuSo46783 FuVeFVEG_07082T0 FuVeFVEG_07670T0 MaOrMGG_11574T0 NeCrNCU11320T0 TrAt319878 TrRe55179 TrVi151736 TrVi57134
OrthoMCL1578	CrosCROS1_T00005523_1 CrosCROS1_T00007177_1 CrosCROS1_T00007836_1 FuGrFGSG_12211T0 FuOxFOXG_13612T0 FuSo101466 FuVeFVEG_11038T0 MaOrMGG_00156T0 NeCrNCU09169T0 TrAt230450 TrRe122089 TrVi49534 FuSo7144
OrthoMCL1579	CrosCROS1_T00005558_1 FuVeFVEG_11651T0 TrAt310098 TrAt315795 TrAt321663 CrosCROS1_T00008093_1 TrVi132672 TrVi141703 TrVi155878 TrVi228148 FuOxFOXG_12899T0 FuSo82774 MaOrMGG_12047T0
OrthoMCL1580	CrosCROS1_T00005651_1 CrosCROS1_T00012078_1 CrosCROS1_T00014212_1 FuGrFGSG_02343T0 FuOxFOXG_04824T0 FuOxFOXG_12319T0 FuSo14093 FuVeFVEG_10806T0 CrosCROS1_T00007847_1 FuGrFGSG_03541T0 FuOxFOXG_03297T0 FuSo45051 FuVeFVEG_03318T0
OrthoMCL1581	CrosCROS1_T00005799_1 FuGrFGSG_03919T0 FuOxFOXG_02769T0 FuVeFVEG_13302T0 TrRe27600 TrVi124941 CrosCROS1_T00007279_1 FuSo48150 MaOrMGG_07845T0 TrAt230088 FuSo50796 TrVi52546 TrVi28900
OrthoMCL1582	CrosCROS1_T00005835_1 FuGrFGSG_00740T0 FuGrFGSG_10627T0 FuOxFOXG_01071T0 FuOxFOXG_17146T0 FuSo65875 FuVeFVEG_00443T0 MaOrMGG_01324T0 NeCrNCU03127T0 NeCrNCU03127T1 TrAt89413 TrRe22705 TrVi218922
OrthoMCL1583	CrosCROS1_T00005890_1 FuGrFGSG_11803T0 FuOxFOXG_00998T0 FuSo75314 FuVeFVEG_00517T0 MaOrMGG_03697T0 NeCrNCU03111T0 TrAt177593 TrRe109004 TrVi167559 FuGrFGSG_11804T0 NeCrNCU03106T0 TrVi177307
OrthoMCL1584	CrosCROS1_T00005946_1 FuGrFGSG_00886T0 FuOxFOXG_00852T0 FuSo75250 FuVeFVEG_00649T0 MaOrMGG_15645T0 MaOrMGG_15645T1 MaOrMGG_15645T2 NeCrNCU02610T0 NeCrNCU02610T1 TrAt260089 TrRe122552 TrVi110796
OrthoMCL1585	CrosCROS1_T00006002_1 FuGrFGSG_00950T0 FuOxFOXG_00919T0 FuSo98908 FuVeFVEG_00594T0 MaOrMGG_04090T0 NeCrNCU02460T0 NeCrNCU02460T1 NeCrNCU02460T2 NeCrNCU02460T3 TrAt302484 TrRe48478 TrVi209978
OrthoMCL1586	CrosCROS1_T00006019_1 FuGrFGSG_01497T0 FuOxFOXG_11214T0 FuSo98573 FuVeFVEG_09577T0 MaOrMGG_03700T0 NeCrNCU03116T0 NeCrNCU03116T1 NeCrNCU03116T2 NeCrNCU03116T3 TrAt42500 TrRe62426 TrVi49200
OrthoMCL1587	CrosCROS1_T00006037_1 FuOxFOXG_11197T0 FuSo29703 FuVeFVEG_09594T0 MaOrMGG_03654T0 NeCrNCU08390T0 TrAt41700 TrRe78340 TrVi49612 FuGrFGSG_01514T0 TrVi53877 TrAt246321 TrRe105848
OrthoMCL1588	CrosCROS1_T00006143_1 FuGrFGSG_05997T0 FuOxFOXG_07702T0 FuOxFOXG_13703T0 FuSo100697 FuSo68188 FuVeFVEG_04626T0 FuVeFVEG_11136T0 MaOrMGG_06695T0 NeCrNCU01824T0 TrAt301560 TrRe48178 TrVi111228
OrthoMCL1589	CrosCROS1_T00006172_1 FuGrFGSG_05167T0 FuOxFOXG_07907T0 FuOxFOXG_12493T0 FuOxFOXG_14046T0 FuOxFOXG_16433T0 FuSo92552 FuVeFVEG_04830T0 MaOrMGG_03941T0 NeCrNCU03501T0 TrAt213544 TrRe1927 TrVi30642
OrthoMCL1590	CrosCROS1_T00006309_1 FuSo49364 FuVeFVEG_04529T0 TrAt322056 TrRe106405 TrVi36225 CrosCROS1_T00007390_1 FuGrFGSG_05906T0 FuOxFOXG_07600T0 FuSo34836 MaOrMGG_07016T0 NeCrNCU03639T0 NeCrNCU03639T1
OrthoMCL1591	CrosCROS1_T00006478_1 FuGrFGSG_05258T0 FuOxFOXG_12216T0 FuSo99149 FuVeFVEG_06228T0 MaOrMGG_10597T0 TrAt295443 TrRe30758 TrVi129149 TrVi6014 FuOxFOXG_08448T0 FuSo83091 FuVeFVEG_10898T0
OrthoMCL1592	CrosCROS1_T00006506_1 CrosCROS1_T00008795_1 FuGrFGSG_05692T0 FuOxFOXG_08695T0 FuSo90670 FuVeFVEG_05978T0 MaOrMGG_09341T0 TrAt167309 TrRe69537 TrVi49659 FuSo26721 FuSo51340 FuSo56385
OrthoMCL1593	CrosCROS1_T00006528_1 FuGrFGSG_10670T0 FuOxFOXG_04838T0 FuSo94022 FuVeFVEG_03308T0 MaOrMGG_01146T0 NeCrNCU09664T0 TrAt45533 TrRe73632 NeCrNCU05159T0 TrVi39549 TrAt38079 TrVi51211
OrthoMCL1594	CrosCROS1_T00006572_1 CrosCROS1_T00012111_1 FuGrFGSG_04230T0 FuOxFOXG_11400T0 FuSo94265 FuVeFVEG_10419T0 MaOrMGG_07656T0 NeCrNCU02909T0 TrAt16857 TrRe66789 TrVi72986 TrAt216890 TrVi111479
OrthoMCL1595	CrosCROS1_T00006611_1 FuGrFGSG_06511T0 FuOxFOXG_02452T0 FuOxFOXG_06935T0 FuOxFOXG_14199T0 FuSo104274 FuVeFVEG_05637T0 MaOrMGG_07573T0 NeCrNCU00251T0 TrAt162247 TrRe67761 TrVi38248 FuOxFOXG_06940T0
OrthoMCL1596	NeCrNCU00994T0 FuGrFGSG_07775T0 FuOxFOXG_03994T0 FuSo47960 FuVeFVEG_11882T0 MaOrMGG_02898T0 TrAt142040 TrRe53961 TrVi81777 TrAt297887 TrVi53481 NeCrNCU08739T0 TrRe74156
OrthoMCL1597	CrosCROS1_T00006695_1 FuGrFGSG_10229T0 FuOxFOXG_05145T0 FuSo61325 FuVeFVEG_02989T0 NeCrNCU04641T0 TrAt174252 TrRe81150 TrVi82050 MaOrMGG_00790T0 FuVeFVEG_06497T0 TrVi192433 TrAt154515
OrthoMCL1598	CrosCROS1_T00006701_1 FuGrFGSG_13723T0 FuOxFOXG_05155T0 FuSo69568 FuVeFVEG_02977T0 MaOrMGG_07211T0 NeCrNCU04604T0 TrAt296669 TrRe68106 TrVi189316 FuGrFGSG_13722T0 FuVeFVEG_02978T0 FuOxFOXG_05156T0
OrthoMCL1599	CrosCROS1_T00006801_1 FuGrFGSG_08757T0 FuOxFOXG_03014T0 FuSo99620 FuVeFVEG_01870T0 MaOrMGG_01001T0 MaOrMGG_05489T0 MaOrMGG_16377T0 NeCrNCU07076T0 TrAt293592 TrRe79602 TrVi46023 FuVeFVEG_00044T0
OrthoMCL1600	CrosCROS1_T00006861_1 FuGrFGSG_12241T0 FuOxFOXG_06602T0 FuOxFOXG_06657T0 FuOxFOXG_07223T0 FuSo50192 FuVeFVEG_12178T0 MaOrMGG_10868T0 NeCrNCU01053T0 TrRe82137 TrVi177757 TrVi192428 FuOxFOXG_13368T0
OrthoMCL1601	CrosCROS1_T00006897_1 FuGrFGSG_01701T0 FuOxFOXG_11005T0 FuSo89618 FuVeFVEG_09796T0 MaOrMGG_03397T0 TrRe82317 TrVi56606 CrosCROS1_T00010690_1 MaOrMGG_14114T0 MaOrMGG_17858T0 TrAt223847 TrAt296889
OrthoMCL1602	CrosCROS1_T00006903_1 FuGrFGSG_04683T0 FuOxFOXG_17625T0 FuSo45635 FuSo46703 FuVeFVEG_12982T0 CrosCROS1_T00007771_1 MaOrMGG_08917T0 NeCrNCU00289T0 NeCrNCU00289T1 TrAt51984 TrRe66828 TrVi75754
OrthoMCL1603	CrosCROS1_T00007057_1 CrosCROS1_T00011533_1 FuGrFGSG_10913T0 FuOxFOXG_07646T0 FuOxFOXG_12848T0 FuSo44732 FuSo79968 FuVeFVEG_04571T0 FuVeFVEG_11593T0 MaOrMGG_15535T0 TrAt32328 TrVi53233 TrVi67729
OrthoMCL1604	CrosCROS1_T00007067_1 MaOrMGG_15131T0 CrosCROS1_T00010108_1 NeCrNCU07100T0 TrAt319758 TrVi45377 CrosCROS1_T00011861_1 FuGrFGSG_06613T0 FuOxFOXG_02337T0 FuSo36035 FuVeFVEG_05510T0 MaOrMGG_05912T0 FuSo77183
OrthoMCL1605	CrosCROS1_T00007117_1 FuGrFGSG_11571T0 FuOxFOXG_12325T0 FuOxFOXG_13793T0 FuSo47326 FuSo96482 FuVeFVEG_10800T0 CrosCROS1_T00008604_1 FuSo86368 TrAt50442 TrRe69712 TrVi193371 FuSo52155
OrthoMCL1606	CrosCROS1_T00007155_1 MaOrMGG_10014T0 CrosCROS1_T00012023_1 FuGrFGSG_04969T0 FuOxFOXG_05631T0 FuOxFOXG_09136T0 FuSo44489 FuSo92755 FuSo95372 FuSo98450 FuVeFVEG_03486T0 FuVeFVEG_06736T0 NeCrNCU07737T0
OrthoMCL1607	CrosCROS1_T00007175_1 FuOxFOXG_17613T0 FuSo38610 FuVeFVEG_05251T0 NeCrNCU00363T0 CrosCROS1_T00009707_1 FuGrFGSG_02895T0 MaOrMGG_05181T0 NeCrNCU09171T0 FuVeFVEG_05767T0 FuGrFGSG_06741T0 FuOxFOXG_02088T0 FuOxFOXG_02582T0
OrthoMCL1608	FuSo88256 CrosCROS1_T00013580_1 FuGrFGSG_07837T0 FuOxFOXG_04039T0 FuSo55214 FuVeFVEG_13985T0 MaOrMGG_00813T0 NeCrNCU04086T0 TrAt142486 TrRe4843 TrVi54615 TrRe66766 TrVi41593
OrthoMCL1609	CrosCROS1_T00007511_1 CrosCROS1_T00008584_1 CrosCROS1_T00012899_1 FuOxFOXG_17410T0 FuSo64742 TrAt51950 TrRe109673 TrVi42039 CrosCROS1_T00013540_1 FuGrFGSG_03955T0 FuOxFOXG_11724T0 FuVeFVEG_10086T0 MaOrMGG_07935T0
OrthoMCL1610	CrosCROS1_T00007761_1 CrosCROS1_T00008650_1 FuGrFGSG_06579T0 FuOxFOXG_01355T0 FuOxFOXG_02381T0 FuSo93033 FuVeFVEG_05562T0 MaOrMGG_03399T0 NeCrNCU01852T0 TrAt44549 TrRe45343 TrVi194498 TrVi47474
OrthoMCL1611	CrosCROS1_T00008022_1 FuGrFGSG_03181T0 FuGrFGSG_03391T0 FuOxFOXG_12375T0 FuSo37234 FuVeFVEG_08388T0 TrAt289104 TrRe109376 TrVi39965 FuOxFOXG_10110T0 TrAt55037 TrAt45615 TrVi194182
OrthoMCL1612	CrosCROS1_T00008026_1 FuGrFGSG_02113T0 FuOxFOXG_04460T0 FuSo41367 FuVeFVEG_07580T0 MaOrMGG_08795T0 NeCrNCU04234T0 TrAt78045 TrRe56272 TrVi75420 FuGrFGSG_09916T0 MaOrMGG_06872T0 TrRe75886
OrthoMCL1613	CrosCROS1_T00008050_1 FuGrFGSG_06496T0 FuOxFOXG_02469T0 FuSo60613 FuSo74024 FuVeFVEG_05655T0 MaOrMGG_13438T0 NeCrNCU11288T0 NeCrNCU11288T1 TrAt302093 TrRe81115 TrVi78372 FuSo52214
OrthoMCL1614	CrosCROS1_T00008195_1 FuVeFVEG_08426T0 MaOrMGG_12982T0 TrRe65095 CrosCROS1_T00010344_1 CrosCROS1_T00012753_1 FuGrFGSG_11260T0 FuOxFOXG_13386T0 FuSo86200 NeCrNCU02920T0 TrVi158432 FuVeFVEG_11821T0 TrAt217448
OrthoMCL1615	CrosCROS1_T00008354_1 FuGrFGSG_10471T0 FuOxFOXG_04959T0 FuSo122747 FuVeFVEG_03172T0 MaOrMGG_11047T0 TrAt211836 TrRe56682 TrVi44486 NeCrNCU04424T0 NeCrNCU10809T0 MaOrMGG_12793T0 FuSo53012
OrthoMCL1616	CrosCROS1_T00008372_1 FuOxFOXG_07954T0 FuSo72032 FuSo85876 FuVeFVEG_04871T0 NeCrNCU00988T0 TrRe106330 CrosCROS1_T00011680_1 CrosCROS1_T00012857_1 FuGrFGSG_06235T0 MaOrMGG_04225T0 TrAt29546 TrVi211568
OrthoMCL1617	CrosCROS1_T00008390_1 CrosCROS1_T00010600_1 CrosCROS1_T00012184_1 FuGrFGSG_04827T0 FuOxFOXG_05658T0 FuOxFOXG_08831T0 FuSo85350 FuVeFVEG_03511T0 FuVeFVEG_05838T0 MaOrMGG_06644T0 NeCrNCU06305T0 TrAt146790 TrVi58613
OrthoMCL1618	CrosCROS1_T00008566_1 FuOxFOXG_14790T0 FuSo122845 FuVeFVEG_13585T0 TrAt224036 TrVi52905 CrosCROS1_T00010169_1 CrosCROS1_T00010933_1 CrosCROS1_T00012456_1 CrosCROS1_T00013003_1 MaOrMGG_00110T0 NeCrNCU04526T0 MaOrMGG_10477T0
OrthoMCL1619	CrosCROS1_T00008616_1 CrosCROS1_T00013061_1 CrosCROS1_T00013532_1 FuGrFGSG_08410T0 FuOxFOXG_02680T0 FuOxFOXG_03209T0 FuOxFOXG_04655T0 FuSo35627 FuSo93166 FuSo97061 FuVeFVEG_01519T0 FuVeFVEG_02081T0 FuVeFVEG_07757T0
OrthoMCL1620	CrosCROS1_T00008933_1 FuGrFGSG_08173T0 FuOxFOXG_02861T0 FuOxFOXG_12422T0 FuOxFOXG_14115T0 FuSo35093 FuVeFVEG_01711T0 MaOrMGG_00408T0 NeCrNCU05513T0 TrAt293150 TrRe121606 TrVi212510 NeCrNCU03001T0
OrthoMCL1621	CrosCROS1_T00008975_1 FuGrFGSG_10264T0 FuOxFOXG_05182T0 FuSo61028 FuVeFVEG_02951T0 MaOrMGG_06888T0 MaOrMGG_14279T0 NeCrNCU04856T0 NeCrNCU04856T1 NeCrNCU06724T0 TrAt298830 TrRe122811 TrVi77167
OrthoMCL1622	CrosCROS1_T00009024_1 FuGrFGSG_13231T0 FuOxFOXG_04063T0 FuSo54810 FuVeFVEG_07181T0 MaOrMGG_03459T0 NeCrNCU09301T0 NeCrNCU09301T1 NeCrNCU09301T2 TrAt128410 TrRe62182 TrVi59553 FuVeFVEG_07180T0
OrthoMCL1623	CrosCROS1_T00009389_1 FuOxFOXG_06834T0 FuOxFOXG_16177T0 FuOxFOXG_16203T0 FuSo78389 FuVeFVEG_00131T0 MaOrMGG_13697T0 MaOrMGG_14609T0 TrAt322590 TrVi150869 FuVeFVEG_13528T0 FuOxFOXG_10977T0 FuVeFVEG_09823T0
OrthoMCL1624	CrosCROS1_T00009512_1 FuGrFGSG_07016T0 FuOxFOXG_01791T0 FuOxFOXG_04628T0 FuOxFOXG_12215T0 FuSo123408 FuVeFVEG_08164T0 FuVeFVEG_10899T0 MaOrMGG_04015T0 NeCrNCU03770T0 TrAt130206 TrRe49409 TrVi35378
OrthoMCL1625	CrosCROS1_T00009535_1 FuGrFGSG_00103T0 FuOxFOXG_10846T0 FuSo12293 FuSo22173 FuSo91958 FuVeFVEG_12556T0 TrVi230802 FuOxFOXG_15209T0 FuSo48110 FuGrFGSG_12615T0 FuVeFVEG_09954T0 FuSo42966
OrthoMCL1626	CrosCROS1_T00009587_1 FuGrFGSG_13306T0 FuSo59021 FuVeFVEG_01926T0 MaOrMGG_17989T0 NeCrNCU02644T0 NeCrNCU02644T1 TrAt162820 TrRe80265 TrVi205554 FuOxFOXG_03063T0 FuGrFGSG_13307T0 MaOrMGG_17988T0
OrthoMCL1627	CrosCROS1_T00009644_1 CrosCROS1_T00012519_1 FuGrFGSG_08700T0 FuOxFOXG_03099T0 FuSo40252 FuSo67443 FuVeFVEG_01962T0 MaOrMGG_02813T0 NeCrNCU10007T0 NeCrNCU10007T1 TrAt257930 TrRe79271 TrVi89424
OrthoMCL1628	CrosCROS1_T00009724_1 FuGrFGSG_13716T0 FuOxFOXG_05218T0 FuOxFOXG_14434T0 FuOxFOXG_15047T0 FuSo56263 FuSo80448 FuVeFVEG_02915T0 MaOrMGG_09484T0 NeCrNCU06731T0 TrAt318633 TrRe108591 TrVi188606
OrthoMCL1629	CrosCROS1_T00009789_1 FuGrFGSG_06822T0 FuOxFOXG_02003T0 FuSo71857 FuVeFVEG_05164T0 MaOrMGG_07289T0 NeCrNCU06687T0 NeCrNCU06687T1 NeCrNCU06687T2 NeCrNCU06687T3 TrAt302112 TrRe44529 TrVi211407
OrthoMCL1630	CrosCROS1_T00009793_1 FuGrFGSG_07347T0 FuOxFOXG_01555T0 FuSo101623 FuVeFVEG_07913T0 MaOrMGG_07280T0 NeCrNCU06694T0 TrAt147373 TrRe119931 TrVi82162 TrAt42811 TrVi50206 TrRe75116
OrthoMCL1631	CrosCROS1_T00009896_1 FuOxFOXG_16975T0 FuSo48101 FuSo54743 FuSo82172 TrAt297097 TrVi67551 TrAt137391 TrAt154787 TrAt53410 TrAt88456 TrAt250440 TrAt265387
OrthoMCL1632	CrosCROS1_T00010021_1 FuGrFGSG_11267T0 FuOxFOXG_17490T0 FuSo7033 FuVeFVEG_03734T0 MaOrMGG_02943T0 NeCrNCU09495T0 MaOrMGG_00339T0 MaOrMGG_09389T0 MaOrMGG_14002T0 TrAt286297 TrAt94162 MaOrMGG_08614T0
OrthoMCL1633	CrosCROS1_T00010074_1 FuSo53987 TrRe66261 FuOxFOXG_06629T0 FuOxFOXG_06630T0 FuOxFOXG_07196T0 FuOxFOXG_07198T0 TrAt171853 TrVi68568 TrAt296441 TrVi156208 TrRe30068 TrVi155229
OrthoMCL1634	CrosCROS1_T00010715_1 CrosCROS1_T00013090_1 CrosCROS1_T00014106_1 FuSo86237 FuSo87333 FuVeFVEG_06037T0 TrAt270245 TrRe104291 TrVi67355 CrosCROS1_T00011099_1 FuGrFGSG_02270T0 FuOxFOXG_08637T0 TrVi128428
OrthoMCL1635	CrosCROS1_T00010790_1 FuGrFGSG_03591T0 FuGrFGSG_10729T0 FuOxFOXG_09583T0 FuSo122567 FuSo55178 FuSo55194 FuVeFVEG_08877T0 MaOrMGG_00086T0 NeCrNCU04883T0 TrAt131598 TrRe80833 TrVi111866
OrthoMCL1636	CrosCROS1_T00010941_1 CrosCROS1_T00011495_1 FuGrFGSG_07503T0 FuOxFOXG_17389T0 FuSo122315 FuSo53217 FuVeFVEG_11000T0 MaOrMGG_01922T0 TrAt142446 TrAt291124 TrRe65215 FuOxFOXG_12131T0 FuVeFVEG_10703T0
OrthoMCL1637	CrosCROS1_T00010945_1 CrosCROS1_T00012088_1 FuGrFGSG_00489T0 FuOxFOXG_00567T0 FuSo87341 FuSo90140 FuVeFVEG_00947T0 FuVeFVEG_11003T0 MaOrMGG_01605T0 NeCrNCU03023T0 TrAt298259 TrRe1751 TrVi72030
OrthoMCL1638	CrosCROS1_T00011332_1 FuGrFGSG_10120T0 FuOxFOXG_12306T0 FuSo93679 FuVeFVEG_02843T0 MaOrMGG_09502T0 NeCrNCU01411T0 TrAt49156 TrRe102953 TrVi71648 FuOxFOXG_05286T0 FuSo14001 FuVeFVEG_10820T0
OrthoMCL1639	CrosCROS1_T00011526_1 FuGrFGSG_09737T0 FuOxFOXG_14752T0 FuSo76423 MaOrMGG_17679T0 NeCrNCU07938T0 TrAt294266 TrRe38341 TrVi169918 FuOxFOXG_08328T0 FuVeFVEG_06346T0 FuVeFVEG_13567T0 TrVi33562
OrthoMCL1640	CrosCROS1_T00011542_1 FuGrFGSG_01371T0 FuOxFOXG_00003T0 FuSo74395 FuVeFVEG_01511T0 MaOrMGG_05630T0 NeCrNCU02979T0 TrAt154438 TrAt292992 TrRe35522 TrRe67484 TrVi11084 TrVi188934
OrthoMCL1641	FuSo20921 FuGrFGSG_07735T0 FuVeFVEG_11785T0 NeCrNCU16472T0 NeCrNCU16472T1 TrAt198926 TrAt224424 TrAt53227 TrRe35552 TrVi112990 TrVi123103 TrVi150258 FuSo30503
OrthoMCL1642	CrosCROS1_T00011717_1 FuGrFGSG_03772T0 FuOxFOXG_16823T0 FuSo102094 FuVeFVEG_12866T0 MaOrMGG_03557T0 NeCrNCU05492T0 TrAt293951 TrRe62548 TrVi191425 TrRe76775 FuSo45222 FuSo86637
OrthoMCL1643	CrosCROS1_T00012633_1 FuGrFGSG_04465T0 FuOxFOXG_12931T0 FuSo54538 FuVeFVEG_12113T0 MaOrMGG_05363T0 TrAt86874 TrRe26160 TrVi133172 FuVeFVEG_09400T0 FuGrFGSG_07923T0 FuOxFOXG_03751T0 FuVeFVEG_11693T0
OrthoMCL1644	CrosCROS1_T00012661_1 FuGrFGSG_03998T0 FuOxFOXG_11658T0 FuSo94095 FuVeFVEG_10166T0 MaOrMGG_00112T0 NeCrNCU04518T0 TrAt133503 TrRe119806 TrVi215551 TrAt297882 TrVi54358 TrRe102960
OrthoMCL1645	CrosCROS1_T00012729_1 FuGrFGSG_08418T0 FuOxFOXG_03215T0 FuSo59142 FuVeFVEG_02086T0 MaOrMGG_09507T0 NeCrNCU04807T0 NeCrNCU04807T1 NeCrNCU04807T2 NeCrNCU04807T3 TrAt245458 TrRe4705 TrVi133226
OrthoMCL1646	CrosCROS1_T00012814_1 FuGrFGSG_00177T0 FuOxFOXG_10904T0 FuSo78349 FuVeFVEG_00191T0 MaOrMGG_02612T0 NeCrNCU02480T0 NeCrNCU02480T1 TrAt154165 TrRe123265 TrVi82902 FuOxFOXG_01302T0 FuSo100707
OrthoMCL1647	CrosCROS1_T00012817_1 CrosCROS1_T00013235_1 FuGrFGSG_11697T0 FuOxFOXG_01301T0 FuOxFOXG_10902T0 FuSo104591 FuSo37029 FuVeFVEG_00192T0 MaOrMGG_02538T0 NeCrNCU02479T0 TrAt128700 TrRe80627 TrVi75863
OrthoMCL1648	CrosCROS1_T00013027_1 FuGrFGSG_02469T0 FuOxFOXG_10428T0 FuSo61890 FuVeFVEG_09077T0 MaOrMGG_03098T0 NeCrNCU06110T0 NeCrNCU06110T1 NeCrNCU06110T2 NeCrNCU06110T3 TrAt299703 TrRe68608 TrVi215037
OrthoMCL1649	CrosCROS1_T00013038_1 FuGrFGSG_04558T0 FuOxFOXG_13677T0 FuSo73830 FuVeFVEG_11109T0 MaOrMGG_18017T0 NeCrNCU08133T0 TrAt299701 TrRe123714 TrVi34869 FuOxFOXG_06550T0 FuOxFOXG_06712T0 FuOxFOXG_07276T0
OrthoMCL1650	CrosCROS1_T00013075_1 FuGrFGSG_04922T0 FuOxFOXG_05699T0 FuSo81006 FuVeFVEG_03564T0 MaOrMGG_01176T0 NeCrNCU00891T0 TrAt317695 TrRe81271 TrVi64876 FuSo99030 TrAt303042 TrVi177423
OrthoMCL1651	CrosCROS1_T00013127_1 TrAt218763 TrRe103395 TrVi156071 TrVi193091 TrVi226812 TrVi65546 FuOxFOXG_17144T0 FuSo78309 TrAt45281 TrRe106626 TrVi201372 TrRe46128
OrthoMCL1652	CrosCROS1_T00013177_1 CrosCROS1_T00013578_1 FuGrFGSG_06304T0 FuOxFOXG_08056T0 FuSo29984 FuSo38229 FuSo63182 FuVeFVEG_04978T0 MaOrMGG_05761T0 NeCrNCU03288T0 TrVi149563 FuGrFGSG_04843T0 FuOxFOXG_02635T0
OrthoMCL1653	CrosCROS1_T00013295_1 CrosCROS1_T00013298_1 FuGrFGSG_04596T0 MaOrMGG_03813T0 TrRe69652 TrVi230740 TrVi52982 FuSo52832 TrAt32449 TrRe105787 TrVi192594 TrVi60172 NeCrNCU05192T0
OrthoMCL1654	CrosCROS1_T00013934_1 FuOxFOXG_10886T0 FuSo98466 FuVeFVEG_12558T0 MaOrMGG_02064T0 TrAt229251 TrRe106437 TrVi191735 FuGrFGSG_08961T0 FuSo102316 FuSo58750 MaOrMGG_02063T0 TrVi73394
OrthoMCL1655	CrosCROS1_T00013991_1 FuGrFGSG_04426T0 FuOxFOXG_13805T0 FuSo51818 FuSo95788 FuVeFVEG_11236T0 MaOrMGG_05435T0 NeCrNCU05735T0 TrAt45374 TrRe2540 TrVi45024 FuSo33961 MaOrMGG_07366T0
OrthoMCL1656	CrosCROS1_T00014037_1 FuOxFOXG_06954T0 MaOrMGG_15489T0 MaOrMGG_15489T1 MaOrMGG_15489T2 MaOrMGG_15489T3 MaOrMGG_16579T0 MaOrMGG_16993T0 MaOrMGG_16997T0 MaOrMGG_17846T0 MaOrMGG_18098T0 TrAt322929 FuSo55455
OrthoMCL1657	FuGrFGSG_05177T0 FuOxFOXG_07916T0 FuSo102532 FuVeFVEG_04839T0 MaOrMGG_11916T0 NeCrNCU03370T0 NeCrNCU03370T1 TrAt297698 TrRe21270 TrVi215659 FuOxFOXG_07131T0 FuOxFOXG_16658T0 FuOxFOXG_16721T0
OrthoMCL1658	FuGrFGSG_05369T0 FuOxFOXG_06446T0 FuOxFOXG_06855T0 FuOxFOXG_07179T0 FuOxFOXG_16155T0 FuOxFOXG_16224T0 FuSo76935 FuVeFVEG_04291T0 MaOrMGG_12177T0 NeCrNCU11341T0 TrAt283759 TrRe69885 TrVi79440
OrthoMCL1659	FuGrFGSG_10563T0 FuOxFOXG_05730T0 FuSo90567 FuVeFVEG_06777T0 MaOrMGG_09419T0 NeCrNCU05319T0 TrRe54723 TrVi128337 FuVeFVEG_03617T0 NeCrNCU07033T0 TrVi128781 TrVi66683 FuVeFVEG_05942T0
OrthoMCL1660	FuGrFGSG_11706T0 FuOxFOXG_06512T0 FuOxFOXG_06752T0 FuOxFOXG_07192T0 FuOxFOXG_07312T0 FuOxFOXG_16338T0 NeCrNCU16419T0 NeCrNCU16419T1 FuGrFGSG_12738T0 MaOrMGG_15598T0 NeCrNCU00365T0 FuGrFGSG_13057T0 FuVeFVEG_08078T0
OrthoMCL1661	FuOxFOXG_06469T0 FuOxFOXG_06604T0 FuOxFOXG_06655T0 FuOxFOXG_06794T0 FuOxFOXG_06974T0 FuOxFOXG_07093T0 FuOxFOXG_07221T0 FuOxFOXG_07354T0 FuOxFOXG_16378T0 TrRe121252 TrVi179499 TrVi60564 TrAt203473
OrthoMCL1662	FuOxFOXG_06517T0 FuOxFOXG_06747T0 FuOxFOXG_06848T0 FuOxFOXG_06976T0 FuOxFOXG_07087T0 FuOxFOXG_07130T0 FuOxFOXG_07307T0 FuOxFOXG_14311T0 FuOxFOXG_15169T0 FuOxFOXG_16164T0 FuOxFOXG_16216T0 FuOxFOXG_16333T0 FuOxFOXG_17477T0
OrthoMCL1663	FuOxFOXG_06518T0 FuOxFOXG_06746T0 FuOxFOXG_06996T0 FuOxFOXG_07306T0 FuOxFOXG_14312T0 FuOxFOXG_15168T0 FuOxFOXG_15606T0 FuOxFOXG_16061T0 FuOxFOXG_16332T0 FuOxFOXG_16672T0 FuOxFOXG_14462T0 FuOxFOXG_15018T0 FuOxFOXG_15880T0
OrthoMCL1664	CrosCROS1_T00000007_1 CrosCROS1_T00008729_1 CrosCROS1_T00011244_1 FuGrFGSG_03915T0 FuOxFOXG_11749T0 FuSo94035 FuVeFVEG_10076T0 MaOrMGG_07629T0 NeCrNCU09429T0 TrAt149861 TrRe76696 TrVi83807
OrthoMCL1665	CrosCROS1_T00000012_1 CrosCROS1_T00013068_1 FuGrFGSG_00074T0 FuGrFGSG_06528T0 FuOxFOXG_02432T0 FuSo30404 FuVeFVEG_05618T0 TrAt35193 TrAt87657 TrRe76366 TrVi46934 TrVi61327
OrthoMCL1666	NeCrNCU00821T0 FuGrFGSG_05839T0 FuGrFGSG_07587T0 FuOxFOXG_07516T0 FuOxFOXG_15291T0 FuSo101748 FuVeFVEG_04447T0 FuVeFVEG_12614T0 MaOrMGG_09852T0 TrAt86359 TrRe76800 TrVi53991
OrthoMCL1667	CrosCROS1_T00000115_1 CrosCROS1_T00012917_1 FuGrFGSG_09611T0 FuOxFOXG_06317T0 FuSo32679 FuSo45338 FuVeFVEG_04167T0 MaOrMGG_06024T0 NeCrNCU06382T0 TrAt294482 TrRe55747 TrVi192970
OrthoMCL1668	CrosCROS1_T00000147_1 CrosCROS1_T00003458_1 FuGrFGSG_07398T0 FuOxFOXG_01512T0 FuSo99513 FuVeFVEG_07876T0 MaOrMGG_14907T0 NeCrNCU04648T0 NeCrNCU04648T1 TrAt213571 TrRe54071 TrVi229895
OrthoMCL1669	CrosCROS1_T00000153_1 FuGrFGSG_09832T0 FuOxFOXG_08221T0 FuSo76538 FuVeFVEG_06450T0 MaOrMGG_06131T0 MaOrMGG_06131T1 MaOrMGG_06131T2 NeCrNCU06399T0 TrAt168746 TrRe41573 TrVi192202
OrthoMCL1670	CrosCROS1_T00000188_1 FuGrFGSG_09796T0 FuOxFOXG_08264T0 FuSo103454 FuVeFVEG_06408T0 MaOrMGG_04197T0 NeCrNCU06361T0 NeCrNCU06361T1 NeCrNCU06361T2 TrAt301014 TrRe44705 TrVi150174
OrthoMCL1671	CrosCROS1_T00000248_1 FuGrFGSG_05098T0 FuOxFOXG_08586T0 FuSo90952 FuVeFVEG_06084T0 MaOrMGG_01834T0 NeCrNCU05199T0 NeCrNCU05199T1 NeCrNCU05199T2 TrAt294238 TrRe21444 TrVi29668
OrthoMCL1672	CrosCROS1_T00000284_1 CrosCROS1_T00003776_1 FuGrFGSG_10587T0 FuGrFGSG_10677T0 FuOxFOXG_07443T0 FuOxFOXG_13026T0 FuSo94780 FuVeFVEG_04368T0 FuVeFVEG_11764T0 MaOrMGG_13291T0 NeCrNCU09406T0 MaOrMGG_09602T0
OrthoMCL1673	CrosCROS1_T00000287_1 CrosCROS1_T00003051_1 CrosCROS1_T00005051_1 CrosCROS1_T00005668_1 TrAt181083 TrVi145171 TrVi147366 TrVi65753 CrosCROS1_T00001635_1 CrosCROS1_T00002776_1 FuSo75043 TrVi162346
OrthoMCL1674	CrosCROS1_T00000300_1 FuGrFGSG_09709T0 FuOxFOXG_08358T0 FuSo33281 FuVeFVEG_06315T0 MaOrMGG_01475T0 NeCrNCU09915T0 NeCrNCU09915T1 NeCrNCU09915T2 TrAt225495 TrRe28781 TrVi191114
OrthoMCL1675	CrosCROS1_T00000366_1 TrVi38308 CrosCROS1_T00011018_1 FuOxFOXG_10072T0 FuVeFVEG_08420T0 MaOrMGG_09138T0 NeCrNCU05780T0 TrAt93766 TrRe54179 TrVi54611 FuSo54515 FuSo90504
OrthoMCL1676	CrosCROS1_T00000466_1 FuGrFGSG_03889T0 FuGrFGSG_04431T0 FuOxFOXG_13796T0 FuSo44450 FuSo50508 FuSo71383 FuVeFVEG_09835T0 FuVeFVEG_11229T0 MaOrMGG_08760T0 NeCrNCU09698T0 CrosCROS1_T00010620_1
OrthoMCL1677	CrosCROS1_T00000476_1 FuGrFGSG_13205T0 FuOxFOXG_08799T0 FuSo79480 FuVeFVEG_10854T0 NeCrNCU06627T0 TrAt772 TrRe108191 TrVi164426 FuSo52518 TrVi1445 FuVeFVEG_05873T0
OrthoMCL1678	CrosCROS1_T00000489_1 CrosCROS1_T00012515_1 FuGrFGSG_04456T0 FuOxFOXG_13755T0 FuOxFOXG_14686T0 FuSo123394 FuVeFVEG_11189T0 MaOrMGG_00195T0 NeCrNCU09559T0 TrAt77441 TrRe121491 TrVi83336
OrthoMCL1679	CrosCROS1_T00000524_1 FuGrFGSG_10498T0 FuOxFOXG_04927T0 FuSo90534 FuVeFVEG_03214T0 MaOrMGG_00268T0 MaOrMGG_00268T1 MaOrMGG_10048T0 NeCrNCU02321T0 TrAt81600 TrRe64916 TrVi47297
OrthoMCL1680	CrosCROS1_T00000540_1 CrosCROS1_T00012783_1 FuGrFGSG_10517T0 FuOxFOXG_04904T0 FuOxFOXG_14201T0 FuSo31700 FuVeFVEG_03239T0 MaOrMGG_09701T0 NeCrNCU08159T0 TrAt291209 TrRe4748 TrVi124726
OrthoMCL1681	CrosCROS1_T00000543_1 FuGrFGSG_10524T0 FuOxFOXG_04897T0 FuSo20407 FuVeFVEG_03244T0 MaOrMGG_12709T0 NeCrNCU15835T0 NeCrNCU15835T1 NeCrNCU15835T2 TrAt272735 TrRe35316 TrVi112554
OrthoMCL1682	CrosCROS1_T00000567_1 FuGrFGSG_02233T0 FuOxFOXG_03823T0 FuSo66954 FuVeFVEG_12035T0 MaOrMGG_16711T0 NeCrNCU05650T0 TrAt139576 TrRe23193 TrVi34639 FuOxFOXG_03824T0 FuVeFVEG_12034T0
OrthoMCL1683	CrosCROS1_T00000580_1 CrosCROS1_T00014033_1 FuGrFGSG_12048T0 FuOxFOXG_04314T0 FuSo51041 FuSo56227 FuVeFVEG_07440T0 TrAt224301 TrRe107858 TrVi189580 TrAt30529 TrVi223384
OrthoMCL1684	CrosCROS1_T00000631_1 FuGrFGSG_00284T0 FuOxFOXG_01175T0 FuSo90440 FuVeFVEG_00341T0 MaOrMGG_03741T0 NeCrNCU03220T0 NeCrNCU03220T1 NeCrNCU03220T2 TrAt171419 TrRe108999 TrVi144556
OrthoMCL1685	CrosCROS1_T00000666_1 FuGrFGSG_09400T0 FuOxFOXG_06095T0 FuSo75515 FuVeFVEG_03961T0 TrRe4737 MaOrMGG_10560T0 NeCrNCU09784T0 TrAt91035 FuSo33380 FuSo87499 TrVi69909
OrthoMCL1686	CrosCROS1_T00000667_1 FuGrFGSG_09401T0 FuOxFOXG_06094T0 FuSo90464 FuVeFVEG_03960T0 MaOrMGG_03692T0 NeCrNCU09018T0 TrAt303085 TrRe22718 TrVi72510 NeCrNCU11249T0 MaOrMGG_15951T0
OrthoMCL1687	CrosCROS1_T00000675_1 FuGrFGSG_09321T0 FuOxFOXG_05921T0 FuOxFOXG_16673T0 FuOxFOXG_16735T0 FuSo75529 FuVeFVEG_03792T0 MaOrMGG_13499T0 NeCrNCU02571T0 TrAt303080 TrRe79439 TrVi72521
OrthoMCL1688	CrosCROS1_T00000678_1 FuGrFGSG_09318T0 FuOxFOXG_05918T0 FuSo31542 FuVeFVEG_03789T0 MaOrMGG_17060T0 MaOrMGG_17060T1 NeCrNCU02576T0 NeCrNCU02576T1 TrAt323311 TrRe108940 TrVi85198
OrthoMCL1689	CrosCROS1_T00000695_1 FuGrFGSG_09064T0 FuOxFOXG_08918T0 FuSo45955 MaOrMGG_03763T0 TrVi153210 CrosCROS1_T00005607_1 CrosCROS1_T00007021_1 TrAt41946 TrRe62244 FuVeFVEG_06536T0 FuOxFOXG_08919T0
OrthoMCL1690	CrosCROS1_T00000706_1 FuGrFGSG_09165T0 FuOxFOXG_05766T0 FuSo96644 FuVeFVEG_03637T0 MaOrMGG_03604T0 NeCrNCU02588T0 NeCrNCU02588T1 NeCrNCU02588T2 TrAt303038 TrRe110974 TrVi167680
OrthoMCL1691	CrosCROS1_T00000714_1 FuGrFGSG_03904T0 FuOxFOXG_11735T0 FuSo56739 FuSo91596 FuVeFVEG_10097T0 NeCrNCU00642T0 TrAt52125 TrRe80240 TrVi42143 CrosCROS1_T00012177_1 FuVeFVEG_10096T0
OrthoMCL1692	CrosCROS1_T00000735_1 FuGrFGSG_09156T0 FuOxFOXG_05775T0 FuSo96635 FuVeFVEG_03645T0 MaOrMGG_15291T0 NeCrNCU03219T0 NeCrNCU03219T1 NeCrNCU03219T2 TrAt143106 TrRe123561 TrVi11141
OrthoMCL1693	CrosCROS1_T00000759_1 CrosCROS1_T00007828_1 FuGrFGSG_13655T0 FuOxFOXG_08230T0 FuVeFVEG_06442T0 CrosCROS1_T00001541_1 FuSo37358 TrAt191235 TrAt305317 TrRe70631 TrVi49586 TrVi69271
OrthoMCL1694	CrosCROS1_T00000804_1 TrVi216697 CrosCROS1_T00000942_1 FuGrFGSG_04975T0 FuOxFOXG_09142T0 FuSo97257 FuVeFVEG_06742T0 MaOrMGG_04913T0 TrAt256170 FuSo95365 NeCrNCU05495T0 FuSo72731
OrthoMCL1695	CrosCROS1_T00000805_1 FuGrFGSG_12069T0 FuSo82013 FuVeFVEG_12990T0 MaOrMGG_09071T0 NeCrNCU08886T0 TrAt82221 TrRe110866 TrVi32028 FuSo31741 FuSo79860 FuVeFVEG_05680T0
OrthoMCL1696	CrosCROS1_T00000831_1 FuSo34587 FuSo82458 TrAt305582 TrRe62872 TrVi39409 CrosCROS1_T00002019_1 FuGrFGSG_01580T0 FuOxFOXG_11131T0 FuSo65150 FuVeFVEG_09658T0 MaOrMGG_05863T0
OrthoMCL1697	CrosCROS1_T00000879_1 CrosCROS1_T00007846_1 TrRe64272 TrVi33370 CrosCROS1_T00005404_1 FuGrFGSG_00714T0 FuOxFOXG_01043T0 FuSo75353 FuVeFVEG_00472T0 MaOrMGG_04519T0 NeCrNCU00899T0 TrAt302694
OrthoMCL1698	CrosCROS1_T00000889_1 FuGrFGSG_02215T0 FuOxFOXG_04130T0 FuSo34482 FuVeFVEG_07245T0 TrAt173242 CrosCROS1_T00000913_1 FuSo1729 CrosCROS1_T00004346_1 TrAt12309 TrVi213087 FuSo34715
OrthoMCL1699	CrosCROS1_T00000926_1 FuOxFOXG_04696T0 MaOrMGG_02252T0 NeCrNCU09390T0 NeCrNCU09390T1 TrAt289117 TrRe75230 TrVi231748 FuGrFGSG_11198T0 FuOxFOXG_13292T0 FuSo87890 FuVeFVEG_12246T0
OrthoMCL1700	CrosCROS1_T00000936_1 CrosCROS1_T00002555_1 CrosCROS1_T00013190_1 CrosCROS1_T00013354_1 FuGrFGSG_10392T0 FuOxFOXG_05008T0 FuSo96702 MaOrMGG_00953T0 NeCrNCU04260T0 TrAt48732 TrRe52012 TrVi55083
OrthoMCL1701	CrosCROS1_T00000975_1 FuGrFGSG_00066T0 FuVeFVEG_00098T0 CrosCROS1_T00005976_1 FuOxFOXG_00892T0 FuSo98919 FuVeFVEG_00689T0 MaOrMGG_16374T0 TrAt302728 TrRe79324 TrVi54747 FuGrFGSG_00920T0
OrthoMCL1702	CrosCROS1_T00001000_1 CrosCROS1_T00003443_1 FuGrFGSG_03972T0 FuOxFOXG_11703T0 FuSo37407 FuSo42095 FuVeFVEG_10111T0 MaOrMGG_02818T0 TrAt293872 TrRe105874 TrVi29663 MaOrMGG_14073T0
OrthoMCL1703	CrosCROS1_T00001098_1 FuGrFGSG_07108T0 FuOxFOXG_01694T0 FuSo92688 FuVeFVEG_08060T0 MaOrMGG_09303T0 NeCrNCU10647T0 NeCrNCU10647T1 NeCrNCU10647T2 TrAt78316 TrRe121071 TrVi11632
OrthoMCL1704	CrosCROS1_T00001131_1 FuGrFGSG_06831T0 FuOxFOXG_01995T0 FuSo123325 FuVeFVEG_05155T0 MaOrMGG_04464T0 MaOrMGG_12735T0 NeCrNCU07404T0 TrAt321148 TrRe3196 TrVi227314 TrVi74397
OrthoMCL1705	CrosCROS1_T00001201_1 FuGrFGSG_06901T0 FuOxFOXG_01919T0 FuSo79129 FuVeFVEG_14040T0 MaOrMGG_08900T0 NeCrNCU00497T0 NeCrNCU00497T1 NeCrNCU00497T2 TrAt321074 TrRe58391 TrVi228483
OrthoMCL1706	CrosCROS1_T00001247_1 FuGrFGSG_13027T0 FuOxFOXG_01860T0 FuVeFVEG_08237T0 NeCrNCU00423T0 TrAt129087 TrVi112582 FuGrFGSG_13026T0 FuSo79186 FuVeFVEG_08238T0 MaOrMGG_06317T0 TrRe21215
OrthoMCL1707	CrosCROS1_T00001275_1 FuGrFGSG_06979T0 FuOxFOXG_01834T0 FuSo38429 FuVeFVEG_08209T0 MaOrMGG_16887T0 NeCrNCU06251T0 NeCrNCU06251T1 NeCrNCU06251T2 TrAt47313 TrRe73895 TrVi54511
OrthoMCL1708	CrosCROS1_T00001305_1 FuGrFGSG_10925T0 FuOxFOXG_12862T0 FuVeFVEG_07617T0 MaOrMGG_01359T0 NeCrNCU03118T0 TrAt293468 TrRe119788 TrVi71705 CrosCROS1_T00011427_1 FuSo93245 FuVeFVEG_11605T0
OrthoMCL1709	CrosCROS1_T00001332_1 FuGrFGSG_07312T0 FuOxFOXG_02100T0 FuSo37841 FuVeFVEG_05264T0 MaOrMGG_12956T0 NeCrNCU00152T0 NeCrNCU00152T1 TrAt227546 TrRe76029 TrVi122412 FuOxFOXG_02101T0
OrthoMCL1710	CrosCROS1_T00001373_1 FuGrFGSG_07277T0 FuOxFOXG_02139T0 FuOxFOXG_14403T0 FuOxFOXG_15078T0 FuSo60360 FuVeFVEG_05301T0 MaOrMGG_10188T0 NeCrNCU00129T0 TrAt147919 TrRe57370 TrVi195594
OrthoMCL1711	CrosCROS1_T00001505_1 FuGrFGSG_06663T0 FuOxFOXG_02278T0 FuSo38694 FuVeFVEG_13457T0 MaOrMGG_08823T0 NeCrNCU00061T0 TrAt161131 TrRe39755 TrVi196428 FuGrFGSG_10621T0 FuOxFOXG_14633T0
OrthoMCL1712	CrosCROS1_T00001506_1 FuGrFGSG_06662T0 FuOxFOXG_02279T0 FuSo79438 FuVeFVEG_05454T0 MaOrMGG_08822T0 NeCrNCU00060T0 NeCrNCU00060T1 NeCrNCU00060T2 TrAt301988 TrRe77848 TrVi38951
OrthoMCL1713	CrosCROS1_T00001558_1 FuGrFGSG_01245T0 FuOxFOXG_00142T0 FuSo89932 FuVeFVEG_01375T0 MaOrMGG_04545T0 NeCrNCU03297T0 NeCrNCU03297T1 NeCrNCU03297T2 TrAt299895 TrRe49205 TrVi79736
OrthoMCL1714	CrosCROS1_T00001563_1 FuGrFGSG_01248T0 FuOxFOXG_00137T0 FuSo74517 FuVeFVEG_01380T0 MaOrMGG_03551T0 NeCrNCU02380T0 NeCrNCU02380T1 NeCrNCU02380T2 TrAt128075 TrRe49197 TrVi82314
OrthoMCL1715	CrosCROS1_T00001583_1 FuGrFGSG_01234T0 FuOxFOXG_00154T0 FuSo30776 FuVeFVEG_01363T0 MaOrMGG_09898T0 NeCrNCU08377T0 NeCrNCU08377T1 TrAt318748 TrRe124340 TrVi211694 FuOxFOXG_00153T0
OrthoMCL1716	CrosCROS1_T00001597_1 FuGrFGSG_01221T0 FuOxFOXG_00168T0 FuSo47695 MaOrMGG_01270T0 NeCrNCU03086T0 FuSo103075 FuVeFVEG_10151T0 TrAt257264 TrRe108463 TrVi55713 FuOxFOXG_11671T0
OrthoMCL1717	CrosCROS1_T00001600_1 FuGrFGSG_01216T0 FuOxFOXG_00173T0 FuSo89954 FuVeFVEG_01343T0 MaOrMGG_04413T0 MaOrMGG_04413T1 NeCrNCU02680T0 NeCrNCU02680T1 TrAt265090 TrRe122396 TrVi167022
OrthoMCL1718	CrosCROS1_T00001649_1 FuGrFGSG_01169T0 FuOxFOXG_00223T0 FuSo74599 FuVeFVEG_01294T0 MaOrMGG_10843T0 NeCrNCU00968T0 NeCrNCU00968T1 NeCrNCU00968T2 TrAt128024 TrRe22560 TrVi35206
OrthoMCL1719	CrosCROS1_T00001658_1 FuGrFGSG_01162T0 FuOxFOXG_00229T0 FuSo89986 FuVeFVEG_01287T0 MaOrMGG_04623T0 NeCrNCU09368T0 NeCrNCU09368T1 NeCrNCU09368T2 TrAt221664 TrRe27599 TrVi176839
OrthoMCL1720	CrosCROS1_T00001668_1 FuGrFGSG_01153T0 FuOxFOXG_00238T0 FuSo98734 FuVeFVEG_01278T0 MaOrMGG_04828T0 NeCrNCU02745T0 NeCrNCU02745T1 NeCrNCU02745T2 TrAt138874 TrRe108387 TrVi36127
OrthoMCL1721	CrosCROS1_T00001717_1 FuGrFGSG_00036T0 FuGrFGSG_05321T0 FuOxFOXG_06391T0 FuSo72277 FuVeFVEG_04241T0 MaOrMGG_12154T0 NeCrNCU07308T0 NeCrNCU07308T1 TrAt85662 TrRe48788 TrVi48659
OrthoMCL1722	CrosCROS1_T00001730_1 FuGrFGSG_05309T0 FuOxFOXG_06378T0 FuOxFOXG_12458T0 FuOxFOXG_14079T0 FuSo49895 FuVeFVEG_04228T0 MaOrMGG_16756T0 NeCrNCU05308T0 TrAt294558 TrRe48773 TrVi213406
OrthoMCL1723	CrosCROS1_T00001800_1 FuGrFGSG_06284T0 FuOxFOXG_08035T0 FuSo38476 FuVeFVEG_04955T0 MaOrMGG_01106T0 NeCrNCU01659T0 NeCrNCU01659T1 NeCrNCU01659T2 TrAt213732 TrRe1879 TrVi29820
OrthoMCL1724	CrosCROS1_T00001827_1 CrosCROS1_T00008291_1 FuSo75079 FuVeFVEG_00762T0 MaOrMGG_08572T0 NeCrNCU01717T0 TrAt213793 TrRe54134 TrVi134886 FuGrFGSG_00315T0 FuOxFOXG_00753T0 FuOxFOXG_00752T0
OrthoMCL1725	CrosCROS1_T00001868_1 FuGrFGSG_00840T0 FuOxFOXG_00798T0 FuSo90246 FuVeFVEG_00717T0 MaOrMGG_06981T0 MaOrMGG_06981T1 MaOrMGG_06981T2 NeCrNCU01611T0 TrAt218183 TrRe122240 TrVi80215
OrthoMCL1726	CrosCROS1_T00001872_1 FuGrFGSG_00841T0 FuOxFOXG_00799T0 FuSo65753 FuVeFVEG_00716T0 MaOrMGG_14563T0 NeCrNCU16560T0 NeCrNCU16560T1 NeCrNCU16560T2 TrAt153608 TrRe62880 TrVi164108
OrthoMCL1727	CrosCROS1_T00001916_1 FuGrFGSG_00946T0 FuOxFOXG_00913T0 FuOxFOXG_14453T0 FuOxFOXG_15027T0 FuSo90281 FuVeFVEG_00603T0 MaOrMGG_03242T0 NeCrNCU08512T0 TrAt153671 TrRe78688 TrVi11553
OrthoMCL1728	CrosCROS1_T00001920_1 CrosCROS1_T00013249_1 FuGrFGSG_01478T0 FuOxFOXG_14144T0 FuOxFOXG_14183T0 FuSo30136 FuVeFVEG_09559T0 MaOrMGG_14870T0 NeCrNCU08509T0 TrAt282902 TrRe63151 TrVi164012
OrthoMCL1729	CrosCROS1_T00001979_1 FuGrFGSG_01548T0 FuOxFOXG_11162T0 FuSo74214 FuVeFVEG_09628T0 MaOrMGG_02520T0 NeCrNCU01846T0 NeCrNCU01846T1 NeCrNCU01846T2 TrAt282979 TrRe4290 TrVi163836
OrthoMCL1730	CrosCROS1_T00002031_1 CrosCROS1_T00005450_1 CrosCROS1_T00007882_1 CrosCROS1_T00010543_1 CrosCROS1_T00011019_1 FuGrFGSG_01569T0 FuOxFOXG_11138T0 FuSo30057 FuVeFVEG_09652T0 MaOrMGG_14872T0 NeCrNCU03355T0 TrVi123651
OrthoMCL1731	CrosCROS1_T00002085_1 FuOxFOXG_14851T0 FuOxFOXG_15885T0 FuSo82309 FuVeFVEG_05539T0 MaOrMGG_14657T0 NeCrNCU05822T0 NeCrNCU05822T1 TrAt86912 TrRe32293 TrVi37429 FuVeFVEG_13716T0
OrthoMCL1732	CrosCROS1_T00002146_1 FuGrFGSG_04949T0 FuOxFOXG_09121T0 FuSo70889 FuVeFVEG_06723T0 NeCrNCU06536T1 TrAt152251 TrRe123963 TrVi154157 MaOrMGG_10525T0 NeCrNCU06536T0 FuOxFOXG_09122T0
OrthoMCL1733	CrosCROS1_T00002200_1 CrosCROS1_T00005380_1 CrosCROS1_T00010147_1 FuGrFGSG_02430T0 FuGrFGSG_11545T0 FuSo67018 MaOrMGG_07724T0 NeCrNCU04297T0 TrAt173207 TrVi158537 FuOxFOXG_10067T0 FuVeFVEG_08437T0
OrthoMCL1734	CrosCROS1_T00002293_1 CrosCROS1_T00013496_1 MaOrMGG_07457T0 NeCrNCU03805T0 TrVi154357 CrosCROS1_T00010320_1 FuGrFGSG_04819T0 FuOxFOXG_03868T0 FuSo54056 FuVeFVEG_11994T0 TrAt300744 FuVeFVEG_08490T0
OrthoMCL1735	CrosCROS1_T00002302_1 NeCrNCU03329T0 CrosCROS1_T00010041_1 FuOxFOXG_13232T0 FuSo53008 FuVeFVEG_12296T0 CrosCROS1_T00012698_1 FuGrFGSG_11189T0 TrAt300550 TrRe109142 TrVi89354 FuSo86380
OrthoMCL1736	CrosCROS1_T00002320_1 CrosCROS1_T00002404_1 CrosCROS1_T00006372_1 FuGrFGSG_08039T0 FuOxFOXG_12945T0 FuOxFOXG_13266T0 FuSo50780 FuSo82450 FuVeFVEG_11706T0 TrAt54766 TrVi51260 FuVeFVEG_12263T0
OrthoMCL1737	FuGrFGSG_03669T0 CrosCROS1_T00008328_1 FuGrFGSG_03668T0 FuOxFOXG_09697T0 FuSo97628 FuVeFVEG_08775T0 TrAt291688 TrRe76363 TrVi11665 FuOxFOXG_09696T0 FuSo75851 NeCrNCU04748T0
OrthoMCL1738	CrosCROS1_T00002350_1 FuOxFOXG_02530T0 TrAt35046 TrVi28103 CrosCROS1_T00008835_1 CrosCROS1_T00013573_1 FuSo95211 CrosCROS1_T00010094_1 FuGrFGSG_11518T0 FuSo85587 FuVeFVEG_00013T0 TrVi53813
OrthoMCL1739	CrosCROS1_T00002352_1 CrosCROS1_T00010610_1 CrosCROS1_T00011106_1 CrosCROS1_T00013653_1 FuGrFGSG_03637T0 FuOxFOXG_12293T0 FuSo51560 FuSo52142 FuSo54848 FuSo97291 FuVeFVEG_10832T0 NeCrNCU05883T0
OrthoMCL1740	CrosCROS1_T00002353_1 CrosCROS1_T00006361_1 FuGrFGSG_03636T0 FuOxFOXG_12123T0 FuSo43944 FuSo52018 FuSo83147 FuSo97290 FuVeFVEG_10696T0 MaOrMGG_02204T0 MaOrMGG_09674T0 NeCrNCU05884T0
OrthoMCL1741	CrosCROS1_T00002366_1 CrosCROS1_T00007227_1 CrosCROS1_T00010342_1 FuGrFGSG_11023T0 FuOxFOXG_11014T0 FuOxFOXG_13137T0 FuSo90484 FuVeFVEG_09786T0 TrVi163926 FuGrFGSG_01687T0 FuSo74062 FuSo94810
OrthoMCL1742	FuOxFOXG_10985T0 FuVeFVEG_09816T0 CrosCROS1_T00008749_1 CrosCROS1_T00009933_1 FuGrFGSG_09743T0 FuSo91033 TrAt253368 TrRe68930 TrVi114907 FuGrFGSG_11996T0 FuSo29793 FuOxFOXG_14856T0
OrthoMCL1743	CrosCROS1_T00002401_1 TrAt177916 FuGrFGSG_04660T0 FuSo77212 FuSo82031 FuSo86482 NeCrNCU07448T0 TrVi128433 TrVi136433 FuSo85575 NeCrNCU08019T0 FuVeFVEG_13292T0
OrthoMCL1744	CrosCROS1_T00002458_1 CrosCROS1_T00011707_1 FuGrFGSG_12430T0 FuOxFOXG_09787T0 FuSo75781 FuVeFVEG_00036T0 MaOrMGG_02992T0 NeCrNCU05928T0 TrAt131157 TrVi18372 FuVeFVEG_08695T0 FuVeFVEG_09923T0
OrthoMCL1745	CrosCROS1_T00002502_1 CrosCROS1_T00011659_1 TrAt285651 TrRe108374 TrVi150386 CrosCROS1_T00004293_1 CrosCROS1_T00009553_1 CrosCROS1_T00011431_1 TrAt210656 TrVi10289 TrVi10303 CrosCROS1_T00011907_1
OrthoMCL1746	CrosCROS1_T00002509_1 CrosCROS1_T00007951_1 FuGrFGSG_04570T0 FuOxFOXG_13660T0 FuSo48908 FuSo71462 FuVeFVEG_11096T0 MaOrMGG_00942T0 NeCrNCU04292T0 TrAt155976 TrRe123820 TrVi33353
OrthoMCL1747	CrosCROS1_T00002561_1 FuGrFGSG_05349T0 FuGrFGSG_12487T0 FuOxFOXG_13094T0 FuVeFVEG_12260T0 MaOrMGG_00607T0 TrVi83973 TrRe106160 FuOxFOXG_15324T0 FuSo6430 FuVeFVEG_12443T0 FuSo78383
OrthoMCL1748	CrosCROS1_T00002664_1 FuGrFGSG_06057T0 FuOxFOXG_07764T0 FuSo60009 FuVeFVEG_04691T0 MaOrMGG_17350T0 NeCrNCU02255T0 TrAt37696 TrAt79147 TrRe77634 TrVi86701 FuOxFOXG_07765T0
OrthoMCL1749	CrosCROS1_T00002694_1 FuGrFGSG_10787T0 FuOxFOXG_12718T0 FuSo100409 FuVeFVEG_11457T0 MaOrMGG_04325T0 NeCrNCU06910T0 NeCrNCU06910T1 NeCrNCU06910T2 TrAt257595 TrRe77577 TrVi74082
OrthoMCL1750	CrosCROS1_T00002710_1 CrosCROS1_T00012606_1 FuGrFGSG_10804T0 FuOxFOXG_12736T0 FuSo60828 FuVeFVEG_11476T0 MaOrMGG_06561T0 NeCrNCU02291T0 TrAt257822 TrRe123771 TrVi73836 FuGrFGSG_11484T0
OrthoMCL1751	CrosCROS1_T00002790_1 FuGrFGSG_06326T0 FuOxFOXG_08078T0 FuOxFOXG_17716T0 FuSo68087 FuVeFVEG_05000T0 NeCrNCU02234T0 NeCrNCU02234T1 TrAt79193 TrRe3830 TrVi148464 MaOrMGG_00883T0
OrthoMCL1752	CrosCROS1_T00002804_1 FuGrFGSG_06311T0 FuOxFOXG_08063T0 FuSo38204 FuVeFVEG_04985T0 NeCrNCU06907T0 NeCrNCU06907T1 NeCrNCU06907T2 NeCrNCU06907T3 TrAt150201 TrRe121584 TrVi82456
OrthoMCL1753	CrosCROS1_T00002860_1 FuGrFGSG_09846T0 FuOxFOXG_08157T0 FuSo67966 FuVeFVEG_05081T0 MaOrMGG_03568T0 NeCrNCU02409T0 NeCrNCU02409T1 NeCrNCU02409T2 TrAt37022 TrRe106730 TrVi230098
OrthoMCL1754	CrosCROS1_T00002997_1 FuGrFGSG_00389T0 FuGrFGSG_04542T0 FuOxFOXG_03873T0 FuSo31032 FuVeFVEG_00844T0 FuVeFVEG_11991T0 MaOrMGG_16520T0 NeCrNCU10059T0 TrAt301747 TrRe76136 TrVi40488
OrthoMCL1755	CrosCROS1_T00003001_1 FuGrFGSG_00385T0 FuOxFOXG_00672T0 FuSo73395 FuVeFVEG_00840T0 MaOrMGG_04489T0 NeCrNCU09995T0 NeCrNCU09995T1 NeCrNCU09995T2 TrAt259074 TrRe3007 TrVi217092
OrthoMCL1756	CrosCROS1_T00003049_1 FuGrFGSG_07059T0 FuOxFOXG_01748T0 FuSo73588 FuVeFVEG_08117T0 MaOrMGG_00548T0 MaOrMGG_00548T1 NeCrNCU03281T0 NeCrNCU03281T1 TrAt161051 TrRe71029 TrVi228755
OrthoMCL1757	CrosCROS1_T00003069_1 FuGrFGSG_07080T0 FuOxFOXG_01725T0 FuSo104083 FuVeFVEG_08093T0 CrosCROS1_T00007118_1 MaOrMGG_00499T0 TrAt211546 TrRe56830 TrVi44633 CrosCROS1_T00010001_1 NeCrNCU02679T0
OrthoMCL1758	CrosCROS1_T00003130_1 FuGrFGSG_01008T0 FuOxFOXG_00385T0 FuSo102367 FuVeFVEG_01132T0 MaOrMGG_04436T0 NeCrNCU06035T0 TrAt298891 TrRe82613 TrVi111661 FuSo56718 TrVi216692
OrthoMCL1759	CrosCROS1_T00003317_1 CrosCROS1_T00013151_1 CrosCROS1_T00006520_1 CrosCROS1_T00008171_1 CrosCROS1_T00008306_1 CrosCROS1_T00010099_1 CrosCROS1_T00010954_1 CrosCROS1_T00011872_1 CrosCROS1_T00011882_1 FuSo81826 TrVi144790 CrosCROS1_T00010134_1
OrthoMCL1760	CrosCROS1_T00003320_1 FuGrFGSG_02507T0 FuOxFOXG_10536T0 FuSo62176 FuVeFVEG_09183T0 MaOrMGG_08837T0 NeCrNCU06213T0 NeCrNCU06213T1 TrAt214582 TrRe62004 TrVi183126 FuOxFOXG_10537T0
OrthoMCL1761	CrosCROS1_T00003329_1 FuGrFGSG_02521T0 FuOxFOXG_10549T0 FuSo70422 FuVeFVEG_09196T0 MaOrMGG_06251T0 MaOrMGG_06251T1 NeCrNCU06467T0 NeCrNCU06467T1 TrAt145803 TrRe61576 TrVi42727
OrthoMCL1762	CrosCROS1_T00003339_1 FuGrFGSG_02531T0 FuOxFOXG_10560T0 FuSo70404 FuVeFVEG_09208T0 MaOrMGG_05683T0 MaOrMGG_09118T0 NeCrNCU00155T0 TrAt145432 TrRe48281 TrVi82975 CrosCROS1_T00012954_1
OrthoMCL1763	CrosCROS1_T00003363_1 FuGrFGSG_02570T0 FuOxFOXG_10477T0 FuSo100961 FuVeFVEG_09131T0 MaOrMGG_05265T0 NeCrNCU06278T0 NeCrNCU06278T1 NeCrNCU06278T2 TrAt281456 TrRe78049 TrVi66536
OrthoMCL1764	CrosCROS1_T00003397_1 FuGrFGSG_04152T0 FuOxFOXG_11482T0 FuSo62079 FuVeFVEG_10338T0 MaOrMGG_05299T0 NeCrNCU08997T0 NeCrNCU08997T1 NeCrNCU08997T2 TrAt53554 TrRe105504 TrVi70583
OrthoMCL1765	CrosCROS1_T00003465_1 FuGrFGSG_02820T0 FuOxFOXG_15678T0 FuSo103913 FuSo104735 FuVeFVEG_13139T0 MaOrMGG_00633T0 MaOrMGG_07661T0 NeCrNCU07068T0 TrAt150281 TrRe35777 TrVi208791
OrthoMCL1766	CrosCROS1_T00003473_1 TrAt53194 TrRe34221 TrVi19767 FuGrFGSG_01915T0 FuOxFOXG_04220T0 FuSo50578 FuVeFVEG_07339T0 FuOxFOXG_14431T0 FuOxFOXG_15050T0 MaOrMGG_06898T0 NeCrNCU01312T0
OrthoMCL1767	CrosCROS1_T00003487_1 FuGrFGSG_01897T0 FuOxFOXG_04237T0 FuSo50561 FuVeFVEG_07356T0 MaOrMGG_06907T0 NeCrNCU01320T0 NeCrNCU01320T1 NeCrNCU01320T2 TrAt297623 TrRe66432 TrVi78256
OrthoMCL1768	CrosCROS1_T00003502_1 FuGrFGSG_01882T0 FuOxFOXG_04251T0 FuSo123235 FuVeFVEG_07371T0 MaOrMGG_07493T0 NeCrNCU06698T0 NeCrNCU06698T1 TrAt129518 TrRe72012 TrVi81425 FuVeFVEG_07372T0
OrthoMCL1769	CrosCROS1_T00003523_1 FuGrFGSG_01853T0 FuOxFOXG_04283T0 FuSo72439 FuVeFVEG_07406T0 MaOrMGG_11764T0 MaOrMGG_11764T1 NeCrNCU03686T0 NeCrNCU03686T1 TrAt133633 TrRe22925 TrVi90960
OrthoMCL1770	CrosCROS1_T00003534_1 CrosCROS1_T00014105_1 FuGrFGSG_02083T0 FuOxFOXG_04688T0 FuSo22260 FuVeFVEG_07545T0 MaOrMGG_05343T0 NeCrNCU07788T0 TrAt11573 TrRe52368 TrVi156582 FuOxFOXG_04427T0
OrthoMCL1771	CrosCROS1_T00003670_1 FuGrFGSG_07421T0 FuOxFOXG_01470T0 FuSo49563 FuVeFVEG_07836T0 MaOrMGG_11805T0 NeCrNCU04118T0 TrAt129821 TrRe81896 TrVi82194 FuOxFOXG_15247T0 FuVeFVEG_12521T0
OrthoMCL1772	CrosCROS1_T00003675_1 FuGrFGSG_07823T0 FuOxFOXG_04611T0 FuSo87112 FuVeFVEG_08389T0 NeCrNCU09354T0 NeCrNCU09354T1 TrAt210758 TrRe105157 TrVi180219 FuVeFVEG_07741T0 TrAt41723
OrthoMCL1773	CrosCROS1_T00003729_1 FuGrFGSG_07475T0 FuOxFOXG_01418T0 FuSo71607 FuVeFVEG_07783T0 MaOrMGG_06915T0 NeCrNCU01446T0 NeCrNCU01446T1 NeCrNCU01446T2 TrAt297637 TrRe22945 TrVi83606
OrthoMCL1774	CrosCROS1_T00003772_1 FuGrFGSG_10534T0 FuOxFOXG_04888T0 FuSo30524 FuSo41790 FuVeFVEG_03257T0 TrAt282456 TrVi189564 CrosCROS1_T00010815_1 FuGrFGSG_03888T0 FuVeFVEG_12981T0 TrVi50861
OrthoMCL1775	CrosCROS1_T00003774_1 CrosCROS1_T00010994_1 CrosCROS1_T00011716_1 CrosCROS1_T00012863_1 FuGrFGSG_02031T0 FuOxFOXG_04363T0 FuSo72515 FuVeFVEG_07485T0 NeCrNCU06167T0 TrVi78422 TrAt293423 TrRe58560
OrthoMCL1776	CrosCROS1_T00003804_1 FuGrFGSG_07494T0 FuOxFOXG_15471T0 FuSo48204 FuVeFVEG_12802T0 MaOrMGG_08053T0 NeCrNCU06021T0 NeCrNCU06021T1 NeCrNCU06021T2 TrAt153029 TrRe78415 TrVi225179
OrthoMCL1777	CrosCROS1_T00003834_1 CrosCROS1_T00008473_1 CrosCROS1_T00013387_1 FuGrFGSG_01531T0 FuOxFOXG_11181T0 FuSo30206 FuSo97036 FuVeFVEG_09611T0 TrRe103136 TrVi59698 CrosCROS1_T00011862_1 MaOrMGG_09162T0
OrthoMCL1778	CrosCROS1_T00003852_1 FuGrFGSG_08829T0 FuOxFOXG_03542T0 FuSo82453 FuVeFVEG_02411T0 MaOrMGG_05614T0 CrosCROS1_T00008449_1 FuOxFOXG_10204T0 FuSo94724 FuVeFVEG_14128T0 TrAt54915 TrVi34630
OrthoMCL1779	CrosCROS1_T00003891_1 CrosCROS1_T00008511_1 FuSo90495 TrAt87581 TrRe112140 TrVi14392 TrVi48906 CrosCROS1_T00010670_1 FuGrFGSG_10708T0 FuOxFOXG_08862T0 FuSo53111 FuVeFVEG_05801T0
OrthoMCL1780	CrosCROS1_T00003919_1 FuOxFOXG_09693T0 FuSo56444 FuVeFVEG_08778T0 MaOrMGG_05132T0 TrAt259372 TrRe2362 TrVi61701 FuOxFOXG_02649T0 TrVi55711 TrVi38621 TrRe81019
OrthoMCL1781	CrosCROS1_T00003979_1 TrRe54633 TrVi140877 CrosCROS1_T00010882_1 FuGrFGSG_09949T0 FuOxFOXG_05474T0 FuSo106134 FuVeFVEG_02665T0 NeCrNCU02191T0 TrAt32534 TrVi38071 TrAt242989
OrthoMCL1782	CrosCROS1_T00004005_1 FuGrFGSG_13380T0 FuOxFOXG_03467T0 FuSo77532 FuVeFVEG_02336T0 MaOrMGG_13641T0 NeCrNCU05564T0 NeCrNCU05564T1 NeCrNCU05564T2 TrAt319131 TrRe121593 TrVi12255
OrthoMCL1783	CrosCROS1_T00004007_1 FuGrFGSG_10242T0 FuOxFOXG_05158T0 FuSo41615 FuVeFVEG_02975T0 MaOrMGG_07213T0 MaOrMGG_07213T1 NeCrNCU04606T0 NeCrNCU04606T1 TrAt47890 TrRe23118 TrVi62198
OrthoMCL1784	CrosCROS1_T00004009_1 FuGrFGSG_10243T0 FuOxFOXG_05159T0 FuSo93717 FuVeFVEG_02974T0 MaOrMGG_01156T0 MaOrMGG_01156T1 NeCrNCU08961T0 NeCrNCU08961T1 TrAt172610 TrRe35867 TrVi32094
OrthoMCL1785	CrosCROS1_T00004023_1 FuGrFGSG_09976T0 FuOxFOXG_05327T0 FuSo41527 FuVeFVEG_02803T0 MaOrMGG_07027T0 NeCrNCU04258T0 NeCrNCU04258T1 NeCrNCU04258T2 TrAt155698 TrRe123540 TrVi112280
OrthoMCL1786	CrosCROS1_T00004040_1 FuGrFGSG_10105T0 FuOxFOXG_05302T0 FuSo69522 FuVeFVEG_02827T0 MaOrMGG_00753T0 NeCrNCU01409T0 TrAt313741 TrRe81226 TrVi79322 FuOxFOXG_05303T0 FuVeFVEG_02826T0
OrthoMCL1787	CrosCROS1_T00004093_1 FuGrFGSG_08313T0 FuOxFOXG_02986T0 FuSo103656 FuVeFVEG_01837T0 MaOrMGG_09978T0 NeCrNCU05593T0 NeCrNCU05593T1 NeCrNCU05593T2 TrAt300380 TrRe61208 TrVi230262
OrthoMCL1788	CrosCROS1_T00004147_1 FuGrFGSG_08487T0 FuOxFOXG_03287T0 FuOxFOXG_03288T0 FuSo77586 FuVeFVEG_02157T0 FuVeFVEG_02158T0 NeCrNCU04784T0 TrAt150609 TrRe52553 TrVi73902 MaOrMGG_04617T0
OrthoMCL1789	CrosCROS1_T00004167_1 FuGrFGSG_08448T0 FuOxFOXG_03245T0 FuSo77628 FuVeFVEG_02117T0 MaOrMGG_01045T0 NeCrNCU03887T0 TrAt138295 TrRe81690 TrVi76647 FuGrFGSG_03558T0 FuOxFOXG_09540T0
OrthoMCL1790	CrosCROS1_T00004205_1 FuGrFGSG_00774T0 FuOxFOXG_01108T0 FuSo98980 FuVeFVEG_00406T0 MaOrMGG_08974T0 TrAt291139 TrAt295974 TrRe62199 TrVi193568 TrVi59868 NeCrNCU05767T0
OrthoMCL1791	CrosCROS1_T00004215_1 FuGrFGSG_00788T0 FuOxFOXG_01123T0 FuSo18644 MaOrMGG_10253T0 NeCrNCU00866T0 TrAt152803 TrRe48398 TrVi59287 FuSo75413 FuGrFGSG_11114T0 FuOxFOXG_13200T0
OrthoMCL1792	CrosCROS1_T00004216_1 CrosCROS1_T00008662_1 FuGrFGSG_11113T0 FuOxFOXG_13201T0 FuSo86955 FuSo89124 FuVeFVEG_12326T0 MaOrMGG_10252T0 NeCrNCU00865T0 TrAt89075 TrRe121989 TrVi50666
OrthoMCL1793	CrosCROS1_T00004292_1 CrosCROS1_T00006502_1 FuOxFOXG_12333T0 FuSo53519 FuVeFVEG_10791T0 TrAt94048 TrRe82204 TrVi51799 FuOxFOXG_03929T0 FuVeFVEG_11943T0 TrAt288966 TrRe67607
OrthoMCL1794	CrosCROS1_T00004336_1 FuOxFOXG_11560T0 FuVeFVEG_10265T0 CrosCROS1_T00007442_1 FuGrFGSG_04077T0 FuSo122630 MaOrMGG_09840T0 MaOrMGG_15403T0 NeCrNCU09663T0 TrAt297844 TrRe44214 TrVi129988
OrthoMCL1795	CrosCROS1_T00004401_1 FuGrFGSG_05542T0 FuOxFOXG_09350T0 FuOxFOXG_09351T0 FuSo83767 FuVeFVEG_06954T0 FuVeFVEG_06955T0 MaOrMGG_06426T0 NeCrNCU00199T0 TrAt40329 TrRe66881 TrVi43563
OrthoMCL1796	CrosCROS1_T00004403_1 FuGrFGSG_05544T0 FuOxFOXG_09348T0 FuSo105042 FuVeFVEG_06952T0 MaOrMGG_06390T0 NeCrNCU00196T0 NeCrNCU00196T1 NeCrNCU00196T2 TrAt162263 TrRe80713 TrVi123113
OrthoMCL1797	CrosCROS1_T00004405_1 FuGrFGSG_05546T0 FuOxFOXG_09346T0 FuSo71070 FuVeFVEG_06950T0 MaOrMGG_06392T0 NeCrNCU00194T0 NeCrNCU00194T1 TrAt299351 TrRe80716 TrVi210090 FuGrFGSG_02304T0
OrthoMCL1798	CrosCROS1_T00004426_1 FuGrFGSG_05567T0 FuOxFOXG_09323T0 FuSo62784 FuVeFVEG_06927T0 MaOrMGG_01663T0 NeCrNCU08999T0 NeCrNCU08999T1 NeCrNCU08999T2 TrAt168377 TrRe4933 TrVi214285
OrthoMCL1799	CrosCROS1_T00004427_1 CrosCROS1_T00011609_1 CrosCROS1_T00013942_1 FuGrFGSG_05568T0 FuOxFOXG_09322T0 FuSo101281 FuVeFVEG_06926T0 MaOrMGG_01673T0 NeCrNCU09010T0 TrAt216613 TrRe109716 TrVi161209
OrthoMCL1800	CrosCROS1_T00004436_1 FuGrFGSG_05576T0 FuOxFOXG_17768T0 FuSo23236 FuVeFVEG_06912T0 MaOrMGG_14759T0 NeCrNCU00370T0 TrAt272379 TrRe109721 TrVi195091 FuVeFVEG_06913T0 NeCrNCU00370T1
OrthoMCL1801	CrosCROS1_T00004465_1 FuGrFGSG_05462T0 FuOxFOXG_09439T0 FuSo71149 FuVeFVEG_07066T0 MaOrMGG_05002T0 NeCrNCU00320T0 NeCrNCU00320T1 NeCrNCU00320T2 TrAt40314 TrRe67053 TrVi44321
OrthoMCL1802	CrosCROS1_T00004489_1 FuGrFGSG_05438T0 FuOxFOXG_09460T0 FuSo95606 FuVeFVEG_07089T0 MaOrMGG_05694T0 MaOrMGG_05694T1 NeCrNCU00376T0 NeCrNCU00376T1 TrAt81467 TrRe74289 TrVi68294
OrthoMCL1803	CrosCROS1_T00004539_1 FuGrFGSG_02608T0 FuOxFOXG_10579T0 FuSo62225 FuVeFVEG_09223T0 MaOrMGG_00472T0 NeCrNCU00116T0 NeCrNCU00116T1 NeCrNCU00116T2 TrAt297950 TrRe124301 TrVi183209
OrthoMCL1804	CrosCROS1_T00004560_1 FuGrFGSG_04298T0 FuOxFOXG_13943T0 FuSo47919 FuVeFVEG_11366T0 MaOrMGG_03140T0 NeCrNCU05392T0 NeCrNCU05392T1 TrAt282014 TrRe80813 TrVi44191 FuOxFOXG_13944T0
OrthoMCL1805	CrosCROS1_T00004596_1 CrosCROS1_T00008736_1 FuGrFGSG_07946T0 FuOxFOXG_03721T0 FuSo59665 FuSo88969 FuVeFVEG_12144T0 MaOrMGG_00865T0 NeCrNCU06871T0 TrAt140247 TrRe78176 TrVi90713
OrthoMCL1806	CrosCROS1_T00004605_1 FuGrFGSG_07937T0 FuOxFOXG_03731T0 FuSo37440 FuVeFVEG_12134T0 MaOrMGG_03530T0 NeCrNCU02351T0 NeCrNCU02351T1 NeCrNCU02351T2 TrAt208250 TrRe62663 TrVi193560
OrthoMCL1807	CrosCROS1_T00004614_1 FuGrFGSG_04333T0 FuOxFOXG_13905T0 FuSo83980 FuVeFVEG_11330T0 MaOrMGG_08288T0 NeCrNCU06063T0 TrAt152707 TrRe66999 TrVi44194 CrosCROS1_T00010015_1 FuSo45515
OrthoMCL1808	CrosCROS1_T00004654_1 FuGrFGSG_04370T0 FuOxFOXG_13864T0 FuSo101392 FuVeFVEG_11294T0 MaOrMGG_03205T0 NeCrNCU06847T0 TrAt140136 TrAt264569 TrRe66963 TrVi76205 TrVi192676
OrthoMCL1809	CrosCROS1_T00004802_1 FuGrFGSG_05042T0 FuOxFOXG_08668T0 FuOxFOXG_13591T0 FuSo57887 FuSo95904 FuVeFVEG_06005T0 FuVeFVEG_11020T0 MaOrMGG_00040T0 NeCrNCU05627T0 TrAt81195 TrVi67321
OrthoMCL1810	CrosCROS1_T00004828_1 TrAt283772 TrRe112496 TrVi128562 FuSo78531 NeCrNCU09282T0 FuGrFGSG_02180T0 MaOrMGG_10558T0 FuSo73983 NeCrNCU16597T0 TrAt89381 FuVeFVEG_06562T0
OrthoMCL1811	CrosCROS1_T00004863_1 CrosCROS1_T00013885_1 FuGrFGSG_13802T0 FuOxFOXG_15290T0 FuSo97028 FuVeFVEG_12615T0 MaOrMGG_07620T0 MaOrMGG_16373T0 NeCrNCU01066T0 FuOxFOXG_15820T0 FuVeFVEG_13289T0 MaOrMGG_15688T0
OrthoMCL1812	CrosCROS1_T00004878_1 FuGrFGSG_08591T0 FuOxFOXG_03406T0 FuSo99569 FuVeFVEG_02277T0 MaOrMGG_03008T0 NeCrNCU03174T0 NeCrNCU03174T1 NeCrNCU03174T2 TrAt306200 TrRe109778 TrVi195041
OrthoMCL1813	CrosCROS1_T00004883_1 FuGrFGSG_08587T0 FuOxFOXG_03402T0 FuVeFVEG_02273T0 MaOrMGG_03599T0 NeCrNCU02184T0 NeCrNCU02184T1 TrAt133870 TrAt52107 TrRe66041 TrVi80474 TrAt54982
OrthoMCL1814	CrosCROS1_T00004952_1 FuGrFGSG_09539T0 FuOxFOXG_06237T0 FuSo76673 FuVeFVEG_04089T0 MaOrMGG_03007T0 NeCrNCU03176T0 NeCrNCU03176T1 NeCrNCU03176T2 TrAt152437 TrRe51562 TrVi43568
OrthoMCL1815	CrosCROS1_T00004986_1 MaOrMGG_02113T0 NeCrNCU05630T0 CrosCROS1_T00006341_1 FuGrFGSG_04967T0 FuOxFOXG_09134T0 FuSo83579 FuVeFVEG_06734T0 MaOrMGG_08781T0 TrRe63381 TrVi35539 TrVi153987
OrthoMCL1816	CrosCROS1_T00005055_1 FuGrFGSG_08692T0 FuOxFOXG_03106T0 FuSo77937 FuVeFVEG_01969T0 MaOrMGG_10322T0 NeCrNCU00586T0 NeCrNCU00586T1 NeCrNCU00586T2 TrAt298596 TrRe109787 TrVi65978
OrthoMCL1817	CrosCROS1_T00005064_1 FuGrFGSG_13318T0 FuOxFOXG_03116T0 FuOxFOXG_03117T0 FuSo92026 FuVeFVEG_01978T0 MaOrMGG_02656T0 NeCrNCU11188T0 TrAt181231 TrRe66128 TrVi161348 FuVeFVEG_01979T0
OrthoMCL1818	CrosCROS1_T00005101_1 FuGrFGSG_13293T0 FuOxFOXG_03520T0 FuSo35531 FuVeFVEG_02386T0 MaOrMGG_03055T0 NeCrNCU00558T0 TrAt21879 TrRe111968 TrVi46724 FuSo81093 TrVi187845
OrthoMCL1819	CrosCROS1_T00005120_1 FuGrFGSG_08637T0 FuOxFOXG_17745T0 FuSo36091 FuVeFVEG_02030T0 MaOrMGG_02846T0 NeCrNCU00962T0 NeCrNCU00962T1 TrAt33258 TrRe106037 TrVi29045 FuOxFOXG_17744T0
OrthoMCL1820	CrosCROS1_T00005126_1 FuGrFGSG_08643T0 FuOxFOXG_03157T0 FuSo35440 FuVeFVEG_02023T0 MaOrMGG_02837T0 MaOrMGG_02837T1 NeCrNCU00689T0 NeCrNCU00689T1 TrAt201885 TrRe121214 TrVi117345
OrthoMCL1821	CrosCROS1_T00005143_1 FuGrFGSG_08667T0 FuOxFOXG_03135T0 FuSo92038 FuVeFVEG_01998T0 MaOrMGG_02809T0 NeCrNCU09079T0 NeCrNCU09079T1 NeCrNCU09079T2 TrAt276449 TrRe55597 TrVi84042
OrthoMCL1822	CrosCROS1_T00005169_1 FuGrFGSG_06379T0 FuOxFOXG_08133T0 FuSo67997 FuVeFVEG_05055T0 MaOrMGG_09560T0 NeCrNCU02387T0 TrAt150097 TrRe77404 TrVi147266 FuOxFOXG_08132T0 FuVeFVEG_05056T0
OrthoMCL1823	CrosCROS1_T00005193_1 CrosCROS1_T00013602_1 FuGrFGSG_07665T0 FuGrFGSG_09701T0 FuOxFOXG_03557T0 FuOxFOXG_08367T0 FuSo32666 FuSo55481 FuSo78056 FuVeFVEG_02430T0 FuVeFVEG_06305T0 MaOrMGG_01931T0
OrthoMCL1824	CrosCROS1_T00005201_1 FuGrFGSG_12183T0 FuOxFOXG_10329T0 FuSo70226 FuVeFVEG_08983T0 MaOrMGG_06628T0 NeCrNCU05715T0 NeCrNCU05715T1 NeCrNCU05715T2 TrAt240814 TrRe105315 TrVi112634
OrthoMCL1825	CrosCROS1_T00005296_1 CrosCROS1_T00010302_1 CrosCROS1_T00010850_1 FuGrFGSG_10853T0 FuOxFOXG_12787T0 FuSo80031 FuVeFVEG_11528T0 MaOrMGG_02409T0 NeCrNCU03372T0 TrAt138745 TrRe5270 TrVi50177
OrthoMCL1826	CrosCROS1_T00005311_1 FuGrFGSG_05295T0 FuOxFOXG_06362T0 FuSo50494 FuSo55523 FuVeFVEG_04215T0 FuVeFVEG_12988T0 NeCrNCU08275T0 TrAt238031 TrRe78552 TrVi213400 FuSo87083
OrthoMCL1827	CrosCROS1_T00005375_1 FuSo97324 MaOrMGG_09234T0 TrRe111912 TrVi58221 CrosCROS1_T00013083_1 FuGrFGSG_02970T0 FuOxFOXG_12252T0 FuVeFVEG_10874T0 NeCrNCU01103T0 TrAt50756 FuSo72792
OrthoMCL1828	CrosCROS1_T00005394_1 FuGrFGSG_12003T0 FuOxFOXG_10966T0 FuSo30409 FuVeFVEG_09831T0 TrAt139428 TrRe68425 TrVi34051 CrosCROS1_T00005398_1 FuGrFGSG_12002T0 FuOxFOXG_10967T0 FuVeFVEG_09832T0
OrthoMCL1829	CrosCROS1_T00005479_1 CrosCROS1_T00014076_1 FuOxFOXG_12507T0 FuOxFOXG_14032T0 FuSo102251 TrRe122898 TrVi133034 TrVi191213 TrVi214149 CrosCROS1_T00014220_1 MaOrMGG_16094T0 TrRe104463
OrthoMCL1830	CrosCROS1_T00005488_1 FuGrFGSG_09014T0 FuOxFOXG_09079T0 FuSo22695 FuSo62595 FuVeFVEG_06682T0 CrosCROS1_T00006324_1 MaOrMGG_04843T0 NeCrNCU08899T0 TrAt322087 TrRe47317 TrVi176279
OrthoMCL1831	CrosCROS1_T00005490_1 CrosCROS1_T00010671_1 CrosCROS1_T00014100_1 FuVeFVEG_05876T0 CrosCROS1_T00013506_1 FuGrFGSG_07601T0 FuOxFOXG_15275T0 FuSo33373 FuSo55359 TrVi53566 FuVeFVEG_12590T0 FuOxFOXG_08793T0
OrthoMCL1832	CrosCROS1_T00005592_1 FuGrFGSG_03603T0 FuOxFOXG_09603T0 FuSo46300 FuSo88409 FuSo98112 FuVeFVEG_13991T0 MaOrMGG_05046T0 TrAt288146 TrAt92606 TrRe55837 TrVi169765
OrthoMCL1833	CrosCROS1_T00005626_1 TrRe69695 TrVi125006 CrosCROS1_T00010366_1 FuGrFGSG_12398T0 FuOxFOXG_05759T0 FuOxFOXG_09701T0 FuSo53697 FuVeFVEG_03631T0 FuVeFVEG_08771T0 FuGrFGSG_09111T0 FuSo94727
OrthoMCL1834	CrosCROS1_T00005705_1 FuGrFGSG_02110T0 FuOxFOXG_04452T0 FuVeFVEG_07572T0 CrosCROS1_T00012878_1 FuSo106439 MaOrMGG_07607T0 NeCrNCU09691T0 TrAt50405 TrRe111915 TrVi92793 FuSo122727
OrthoMCL1835	TrAt214400 MaOrMGG_14859T0 FuGrFGSG_10571T0 FuOxFOXG_04882T0 FuSo31801 FuVeFVEG_03262T0 NeCrNCU10344T0 TrVi49550 FuSo80967 FuSo82145 FuSo88925 MaOrMGG_07488T0
OrthoMCL1836	CrosCROS1_T00005826_1 FuGrFGSG_13385T0 FuOxFOXG_03478T0 FuSo67078 FuVeFVEG_02345T0 MaOrMGG_12775T0 TrAt299801 TrRe79169 TrVi82276 FuOxFOXG_05427T0 FuVeFVEG_02708T0 MaOrMGG_13188T0
OrthoMCL1837	CrosCROS1_T00005833_1 FuGrFGSG_00728T0 FuOxFOXG_01059T0 FuSo103240 FuVeFVEG_00456T0 MaOrMGG_01326T0 MaOrMGG_09383T0 MaOrMGG_09383T1 NeCrNCU03125T0 TrAt252675 TrRe79405 TrVi61853
OrthoMCL1838	CrosCROS1_T00006015_1 FuGrFGSG_01501T0 FuGrFGSG_08188T0 FuOxFOXG_11217T0 FuOxFOXG_12226T0 FuSo30490 FuVeFVEG_09574T0 MaOrMGG_03724T0 NeCrNCU08341T0 TrAt140391 TrRe122043 TrVi69172
OrthoMCL1839	CrosCROS1_T00006026_1 FuGrFGSG_01527T0 FuOxFOXG_11186T0 FuSo89759 FuVeFVEG_09606T0 MaOrMGG_03646T0 NeCrNCU08380T0 NeCrNCU08380T1 NeCrNCU08380T2 TrAt165307 TrRe122050 TrVi157255
OrthoMCL1840	CrosCROS1_T00006040_1 CrosCROS1_T00008313_1 FuGrFGSG_01484T0 FuOxFOXG_11202T0 FuSo74236 FuVeFVEG_09589T0 MaOrMGG_04780T0 MaOrMGG_04780T1 NeCrNCU01132T0 TrAt42567 TrRe62502 TrVi69207
OrthoMCL1841	CrosCROS1_T00006044_1 FuGrFGSG_01413T0 FuOxFOXG_11302T0 FuSo89836 FuVeFVEG_09489T0 MaOrMGG_01337T0 NeCrNCU03142T0 NeCrNCU03142T1 NeCrNCU03142T2 TrAt302526 TrRe4097 TrVi49597
OrthoMCL1842	CrosCROS1_T00006060_1 CrosCROS1_T00008283_1 FuGrFGSG_01397T0 FuOxFOXG_11318T0 FuSo65333 FuVeFVEG_09472T0 MaOrMGG_08139T0 MaOrMGG_08139T1 NeCrNCU06923T0 TrAt302539 TrRe62335 TrVi49368
OrthoMCL1843	CrosCROS1_T00006074_1 CrosCROS1_T00010639_1 NeCrNCU02335T0 NeCrNCU02335T1 TrAt297546 TrRe123084 TrVi216529 CrosCROS1_T00013088_1 FuGrFGSG_11409T0 FuOxFOXG_02879T0 FuSo45823 FuVeFVEG_01747T0
OrthoMCL1844	CrosCROS1_T00006121_1 FuGrFGSG_06021T0 FuOxFOXG_07727T0 FuSo68217 FuVeFVEG_04651T0 MaOrMGG_16149T0 NeCrNCU09477T0 TrAt301541 TrRe121834 TrVi44655 TrVi80049 TrRe104106
OrthoMCL1845	CrosCROS1_T00006125_1 FuGrFGSG_06016T0 FuOxFOXG_07722T0 FuSo92581 FuVeFVEG_04646T0 MaOrMGG_03275T0 NeCrNCU09492T0 NeCrNCU09492T1 NeCrNCU09492T2 TrAt226751 TrRe3949 TrVi56413
OrthoMCL1846	CrosCROS1_T00006138_1 FuGrFGSG_06001T0 FuOxFOXG_07706T0 FuOxFOXG_16770T0 FuOxFOXG_17732T0 FuSo59948 FuVeFVEG_04630T0 MaOrMGG_06691T0 NeCrNCU01830T0 TrAt301553 TrRe121856 TrVi214829
OrthoMCL1847	CrosCROS1_T00006156_1 FuGrFGSG_05183T0 FuOxFOXG_07937T0 FuSo92562 FuVeFVEG_04856T0 FuVeFVEG_13005T0 MaOrMGG_12749T0 NeCrNCU03339T0 NeCrNCU03339T1 TrAt49292 TrRe53567 TrVi54541
OrthoMCL1848	CrosCROS1_T00006221_1 FuGrFGSG_09578T0 FuOxFOXG_06280T0 FuSo33155 FuVeFVEG_04132T0 MaOrMGG_07149T0 NeCrNCU07692T0 NeCrNCU07692T1 NeCrNCU07692T2 TrAt78617 TrRe103917 TrVi48572
OrthoMCL1849	CrosCROS1_T00006306_1 FuGrFGSG_06463T0 FuOxFOXG_02500T0 FuSo93118 FuVeFVEG_05689T0 MaOrMGG_01147T0 CrosCROS1_T00010427_1 MaOrMGG_05809T0 NeCrNCU02343T0 TrAt288680 FuOxFOXG_14785T0 FuSo91575
OrthoMCL1850	CrosCROS1_T00006314_1 FuGrFGSG_05889T0 FuOxFOXG_07622T0 FuSo49155 MaOrMGG_02058T0 MaOrMGG_04018T0 MaOrMGG_04018T1 NeCrNCU03767T0 TrAt206189 TrRe60378 TrVi86068 FuVeFVEG_04549T0
OrthoMCL1851	CrosCROS1_T00006316_1 FuGrFGSG_05884T0 FuOxFOXG_07627T0 FuSo105384 FuVeFVEG_04554T0 MaOrMGG_04863T0 NeCrNCU08875T0 NeCrNCU08875T1 NeCrNCU08875T2 TrAt287336 TrRe77142 TrVi176299
OrthoMCL1852	CrosCROS1_T00006338_1 CrosCROS1_T00008960_1 CrosCROS1_T00010999_1 FuGrFGSG_04817T0 FuOxFOXG_11270T0 FuVeFVEG_09524T0 MaOrMGG_02275T0 NeCrNCU09992T0 TrAt296922 TrRe124051 TrVi39211 MaOrMGG_03337T0
OrthoMCL1853	CrosCROS1_T00006349_1 FuGrFGSG_01630T0 FuOxFOXG_11072T0 FuSo65081 FuVeFVEG_09727T0 MaOrMGG_16926T0 NeCrNCU06303T0 TrAt81154 TrRe70025 TrVi206810 TrAt83775 FuSo53900
OrthoMCL1854	CrosCROS1_T00006527_1 FuGrFGSG_12426T0 FuOxFOXG_16614T0 FuVeFVEG_13627T0 NeCrNCU07519T0 NeCrNCU07519T1 TrAt173688 TrRe73099 TrVi134896 FuVeFVEG_13626T0 FuOxFOXG_07035T0 TrAt316705
OrthoMCL1855	CrosCROS1_T00006607_1 FuGrFGSG_06515T0 FuOxFOXG_02444T0 FuSo79623 FuVeFVEG_05630T0 MaOrMGG_17829T0 NeCrNCU05586T0 NeCrNCU05586T1 TrAt147471 TrRe67718 TrVi28960 TrVi38075
OrthoMCL1856	CrosCROS1_T00006663_1 FuGrFGSG_10303T0 FuOxFOXG_05101T0 FuSo61350 FuVeFVEG_03034T0 MaOrMGG_06000T0 NeCrNCU08949T0 NeCrNCU08949T1 NeCrNCU08949T2 TrAt133271 TrRe82374 TrVi79374
OrthoMCL1857	CrosCROS1_T00006679_1 CrosCROS1_T00011430_1 CrosCROS1_T00013755_1 FuGrFGSG_10285T0 FuOxFOXG_05118T0 FuSo61339 FuVeFVEG_03014T0 MaOrMGG_05949T0 NeCrNCU08924T0 TrAt155802 TrRe82403 TrVi85373
OrthoMCL1858	CrosCROS1_T00006756_1 FuGrFGSG_09492T0 FuOxFOXG_06188T0 FuSo33582 FuVeFVEG_04043T0 MaOrMGG_12821T0 NeCrNCU03894T0 NeCrNCU03894T1 NeCrNCU03894T2 TrAt133786 TrRe104364 TrVi159307
OrthoMCL1859	CrosCROS1_T00006759_1 FuGrFGSG_09490T0 FuOxFOXG_06185T0 FuSo33512 FuVeFVEG_04040T0 MaOrMGG_01304T0 NeCrNCU05990T0 NeCrNCU05990T1 NeCrNCU05990T2 TrAt51632 TrRe56952 TrVi44440
OrthoMCL1860	CrosCROS1_T00006761_1 FuGrFGSG_09488T0 FuOxFOXG_06182T0 FuSo58485 FuVeFVEG_04038T0 MaOrMGG_01306T0 NeCrNCU05988T0 NeCrNCU05988T1 NeCrNCU05988T2 TrAt298382 TrRe80007 TrVi72141
OrthoMCL1861	CrosCROS1_T00006800_1 FuGrFGSG_08758T0 FuOxFOXG_03015T0 FuSo35565 FuSo55186 FuVeFVEG_01871T0 MaOrMGG_11454T0 NeCrNCU07075T0 NeCrNCU07075T1 TrAt36279 TrRe79599 TrVi76725
OrthoMCL1862	CrosCROS1_T00006919_1 CrosCROS1_T00013108_1 FuGrFGSG_02070T0 FuOxFOXG_04409T0 FuSo50638 FuVeFVEG_07529T0 MaOrMGG_03298T0 NeCrNCU02238T0 TrAt92590 TrRe5000 TrVi58266 FuOxFOXG_15253T0
OrthoMCL1863	CrosCROS1_T00007001_1 FuGrFGSG_02266T0 FuOxFOXG_03904T0 FuSo90624 FuVeFVEG_11967T0 TrAt54346 TrVi40025 CrosCROS1_T00013256_1 FuOxFOXG_10164T0 MaOrMGG_03016T0 TrAt268436 FuVeFVEG_03336T0
OrthoMCL1864	CrosCROS1_T00007079_1 CrosCROS1_T00007864_1 FuGrFGSG_03427T0 FuSo62337 FuSo95155 FuVeFVEG_13594T0 MaOrMGG_00304T0 MaOrMGG_09354T0 TrAt129432 TrRe124002 TrVi58191 FuOxFOXG_16647T0
OrthoMCL1865	CrosCROS1_T00007091_1 FuOxFOXG_13487T0 FuSo82037 FuVeFVEG_13915T0 NeCrNCU09670T0 TrAt213082 TrVi193489 CrosCROS1_T00013186_1 FuVeFVEG_11797T0 TrAt287033 TrRe110757 TrVi228292
OrthoMCL1866	CrosCROS1_T00007093_1 CrosCROS1_T00012990_1 FuGrFGSG_03931T0 FuGrFGSG_06461T0 FuGrFGSG_08016T0 FuOxFOXG_02702T0 FuOxFOXG_11780T0 FuSo88337 FuVeFVEG_01537T0 FuVeFVEG_10043T0 MaOrMGG_09440T0 FuOxFOXG_07380T0
OrthoMCL1867	CrosCROS1_T00007214_1 FuGrFGSG_10043T0 FuOxFOXG_05362T0 FuSo41904 FuVeFVEG_02766T0 NeCrNCU04264T0 TrVi30270 TrVi40026 CrosCROS1_T00013761_1 CrosCROS1_T00014254_1 CrosCROS1_T00014261_1 MaOrMGG_00952T0
OrthoMCL1868	CrosCROS1_T00007319_1 FuGrFGSG_06087T0 FuVeFVEG_04722T0 CrosCROS1_T00009495_1 FuOxFOXG_07797T0 FuSo96270 MaOrMGG_09527T0 TrAt302363 TrRe22129 TrVi171588 CrosCROS1_T00013818_1 NeCrNCU01380T0
OrthoMCL1869	CrosCROS1_T00007325_1 FuGrFGSG_03329T0 FuGrFGSG_03839T0 FuOxFOXG_09823T0 FuOxFOXG_16912T0 FuSo72672 FuVeFVEG_08655T0 FuVeFVEG_12924T0 TrAt293997 TrRe106055 TrVi54018 CrosCROS1_T00008368_1
OrthoMCL1870	CrosCROS1_T00007464_1 FuGrFGSG_02765T0 FuOxFOXG_10281T0 FuSo81345 FuVeFVEG_08930T0 MaOrMGG_02019T0 MaOrMGG_11410T0 NeCrNCU02046T0 TrAt283843 TrRe68566 TrVi175702 FuVeFVEG_08931T0
OrthoMCL1871	CrosCROS1_T00007466_1 FuGrFGSG_13848T0 FuOxFOXG_02201T0 FuSo79369 FuVeFVEG_05372T0 MaOrMGG_03030T0 MaOrMGG_10764T0 NeCrNCU00947T0 TrAt90566 TrRe109960 TrVi46187 NeCrNCU03017T0
OrthoMCL1872	CrosCROS1_T00007537_1 CrosCROS1_T00011045_1 FuGrFGSG_04680T0 FuOxFOXG_08883T0 FuSo56032 FuVeFVEG_06510T0 MaOrMGG_01833T0 NeCrNCU08042T0 TrAt246990 TrRe26163 TrVi113696 TrVi113604
OrthoMCL1873	CrosCROS1_T00007634_1 FuGrFGSG_04213T0 FuOxFOXG_11416T0 FuSo42877 FuVeFVEG_10404T0 MaOrMGG_07901T0 NeCrNCU01063T0 TrAt297835 TrRe102908 TrVi71692 MaOrMGG_08747T0 NeCrNCU08720T0
OrthoMCL1874	CrosCROS1_T00007666_1 FuGrFGSG_11562T0 FuOxFOXG_17507T0 FuOxFOXG_17709T0 FuSo56660 FuSo95049 MaOrMGG_09677T0 FuOxFOXG_10849T0 FuSo45075 FuSo14787 FuSo35603 FuVeFVEG_04332T0
OrthoMCL1875	FuGrFGSG_10936T0 FuVeFVEG_07859T0 TrRe30250 FuOxFOXG_12874T0 FuSo79931 FuVeFVEG_11624T0 TrAt161219 TrVi43511 FuGrFGSG_10956T0 FuOxFOXG_01495T0 FuOxFOXG_16408T0 FuSo39806
OrthoMCL1876	CrosCROS1_T00007673_1 FuGrFGSG_11132T0 FuOxFOXG_16850T0 FuSo86354 NeCrNCU04466T0 TrAt44769 TrRe119839 TrVi61560 FuOxFOXG_14675T0 FuSo97503 TrAt54763 TrVi59405
OrthoMCL1877	CrosCROS1_T00007686_1 FuGrFGSG_09364T0 FuOxFOXG_05841T0 FuSo63885 FuVeFVEG_03719T0 TrAt32632 TrRe120696 TrVi29700 CrosCROS1_T00013340_1 MaOrMGG_04556T0 TrVi217031 TrVi36028
OrthoMCL1878	CrosCROS1_T00007709_1 FuGrFGSG_00065T0 FuOxFOXG_15190T0 FuSo54988 FuVeFVEG_00100T0 NeCrNCU04452T0 TrAt33231 TrVi191931 TrAt54480 TrVi47320 FuSo46448 TrAt45408
OrthoMCL1879	CrosCROS1_T00007728_1 CrosCROS1_T00013971_1 NeCrNCU04727T0 CrosCROS1_T00012721_1 FuGrFGSG_08398T0 FuOxFOXG_03195T0 FuSo59124 FuVeFVEG_02066T0 MaOrMGG_00625T0 TrAt257866 TrRe49898 TrVi45560
OrthoMCL1880	CrosCROS1_T00007731_1 CrosCROS1_T00012719_1 FuGrFGSG_08396T0 FuOxFOXG_03197T0 FuSo122417 FuSo67362 FuVeFVEG_02064T0 MaOrMGG_00620T0 NeCrNCU04725T0 TrAt79361 TrRe79671 TrVi89342
OrthoMCL1881	TrAt38873 TrRe4442 TrVi35899 FuGrFGSG_10190T0 FuOxFOXG_05214T0 FuSo41592 FuVeFVEG_02919T0 MaOrMGG_07242T0 NeCrNCU01148T0 TrAt278815 TrRe62643 TrVi59507
OrthoMCL1882	CrosCROS1_T00007883_1 FuGrFGSG_10443T0 FuSo73723 FuVeFVEG_13463T0 MaOrMGG_09998T0 TrAt214851 TrRe105533 TrVi111979 CrosCROS1_T00009692_1 NeCrNCU00607T0 FuGrFGSG_00260T0 FuVeFVEG_00298T0
OrthoMCL1883	CrosCROS1_T00007894_1 FuGrFGSG_01808T0 FuGrFGSG_09147T0 FuOxFOXG_05779T0 FuOxFOXG_09161T0 FuSo44528 FuSo49878 FuSo62639 FuVeFVEG_03649T0 FuVeFVEG_06759T0 FuOxFOXG_04592T0 MaOrMGG_08618T0
OrthoMCL1884	CrosCROS1_T00007964_1 FuGrFGSG_04484T0 FuOxFOXG_13730T0 FuSo95835 FuVeFVEG_11159T0 MaOrMGG_13931T0 MaOrMGG_13931T1 NeCrNCU07172T0 NeCrNCU07172T1 TrAt322994 TrRe81720 TrVi31744
OrthoMCL1885	CrosCROS1_T00008105_1 FuOxFOXG_17565T0 FuSo34244 FuVeFVEG_13014T0 CrosCROS1_T00008580_1 CrosCROS1_T00011664_1 FuGrFGSG_10331T0 FuOxFOXG_02919T0 MaOrMGG_07992T0 NeCrNCU02328T0 NeCrNCU05855T0 TrVi24027
OrthoMCL1886	CrosCROS1_T00008106_1 FuGrFGSG_09169T0 CrosCROS1_T00008528_1 FuOxFOXG_05068T0 FuSo47806 FuVeFVEG_03065T0 MaOrMGG_06660T0 NeCrNCU09473T0 TrVi152172 FuOxFOXG_05756T0 FuSo49938 TrVi44555
OrthoMCL1887	CrosCROS1_T00008109_1 FuOxFOXG_09801T0 FuSo51284 FuVeFVEG_00027T0 FuVeFVEG_08679T0 MaOrMGG_02863T0 TrAt302419 TrRe121495 TrVi41430 TrVi77334 FuGrFGSG_03315T0 MaOrMGG_07965T0
OrthoMCL1888	CrosCROS1_T00008241_1 CrosCROS1_T00009323_1 CrosCROS1_T00012340_1 FuGrFGSG_10433T0 FuOxFOXG_04966T0 FuSo50491 FuVeFVEG_03168T0 MaOrMGG_12714T0 TrAt299709 TrRe81525 TrVi55230 FuSo82706
OrthoMCL1889	CrosCROS1_T00008264_1 FuGrFGSG_05372T0 FuOxFOXG_06448T0 FuSo103597 FuVeFVEG_04296T0 MaOrMGG_12175T0 NeCrNCU07119T0 TrAt318290 TrRe69946 TrVi85582 FuOxFOXG_06449T0 FuVeFVEG_04297T0
OrthoMCL1890	CrosCROS1_T00008331_1 FuGrFGSG_01389T0 FuOxFOXG_11326T0 FuOxFOXG_15181T0 FuSo56076 FuSo89855 FuVeFVEG_09465T0 MaOrMGG_15731T0 NeCrNCU02543T0 TrAt41937 TrRe4109 TrVi77713
OrthoMCL1891	CrosCROS1_T00008417_1 CrosCROS1_T00012831_1 FuGrFGSG_03608T0 FuOxFOXG_05876T0 FuOxFOXG_09625T0 FuSo39246 FuSo40128 FuSo86985 FuVeFVEG_03749T0 FuVeFVEG_08841T0 MaOrMGG_15388T0 TrVi52669
OrthoMCL1892	CrosCROS1_T00008425_1 FuGrFGSG_03898T0 FuOxFOXG_10961T0 FuSo12886 FuVeFVEG_03545T0 NeCrNCU07970T0 TrAt44091 TrRe58421 TrVi192534 TrVi49826 FuVeFVEG_09837T0 TrAt28950
OrthoMCL1893	CrosCROS1_T00008534_1 FuSo56320 NeCrNCU00834T0 NeCrNCU07736T0 CrosCROS1_T00010411_1 FuGrFGSG_10667T0 FuOxFOXG_13321T0 FuSo30516 FuVeFVEG_10712T0 FuSo46417 FuVeFVEG_12219T0 FuOxFOXG_12139T0
OrthoMCL1894	CrosCROS1_T00008545_1 FuOxFOXG_01370T0 FuSo55340 FuSo56471 FuVeFVEG_05879T0 MaOrMGG_07910T0 NeCrNCU00854T0 TrAt301229 TrRe33169 TrVi39931 FuSo97226 TrVi78426
OrthoMCL1895	CrosCROS1_T00008789_1 FuGrFGSG_10358T0 FuOxFOXG_03059T0 FuSo64031 FuSo97500 FuVeFVEG_01922T0 MaOrMGG_00919T0 NeCrNCU02325T0 TrAt297650 TrRe4152 TrVi229665 TrVi84105
OrthoMCL1896	CrosCROS1_T00008838_1 FuGrFGSG_09272T0 FuOxFOXG_07390T0 FuSo66818 FuVeFVEG_03838T0 MaOrMGG_00577T0 NeCrNCU09785T0 TrAt165504 TrRe65275 TrVi190204 FuVeFVEG_04324T0 MaOrMGG_09575T0
OrthoMCL1897	CrosCROS1_T00008852_1 FuGrFGSG_09284T0 FuOxFOXG_05956T0 FuSo66803 FuVeFVEG_03824T0 MaOrMGG_11450T0 NeCrNCU03935T0 TrAt298415 TrRe122868 TrVi29790 FuSo55300 FuSo93154
OrthoMCL1898	CrosCROS1_T00008945_1 FuGrFGSG_11247T0 FuOxFOXG_12966T0 FuSo93369 FuVeFVEG_11745T0 MaOrMGG_13350T0 TrAt214444 FuOxFOXG_13344T0 FuSo44868 FuOxFOXG_12994T0 FuSo44810 TrVi201647
OrthoMCL1899	CrosCROS1_T00008949_1 FuGrFGSG_08170T0 FuOxFOXG_02863T0 FuSo34890 MaOrMGG_15667T0 NeCrNCU03131T0 TrAt303046 TrRe110983 TrVi79305 FuGrFGSG_10537T0 FuOxFOXG_13789T0 FuVeFVEG_11222T0
OrthoMCL1900	CrosCROS1_T00008959_1 NeCrNCU08900T0 TrAt49167 TrRe53868 TrVi31390 CrosCROS1_T00010060_1 FuGrFGSG_10450T0 FuOxFOXG_04951T0 FuSo75659 FuVeFVEG_03185T0 FuGrFGSG_04755T0 FuSo51299
OrthoMCL1901	CrosCROS1_T00008963_1 CrosCROS1_T00010758_1 CrosCROS1_T00012332_1 MaOrMGG_09612T0 MaOrMGG_11684T0 NeCrNCU08524T0 TrAt141422 TrAt266907 TrRe104174 TrVi226121 MaOrMGG_06619T0 MaOrMGG_10402T0
OrthoMCL1902	CrosCROS1_T00009007_1 CrosCROS1_T00009073_1 FuGrFGSG_07866T0 FuOxFOXG_04084T0 FuSo98018 FuVeFVEG_07198T0 CrosCROS1_T00011144_1 MaOrMGG_04847T0 MaOrMGG_07704T0 TrAt301733 TrRe22459 TrVi84937
OrthoMCL1903	CrosCROS1_T00009032_1 FuGrFGSG_13502T0 FuOxFOXG_09095T0 FuSo70875 FuVeFVEG_06698T0 MaOrMGG_01683T0 NeCrNCU06372T0 NeCrNCU06372T1 NeCrNCU06372T2 TrAt52114 TrRe109797 TrVi183342
OrthoMCL1904	CrosCROS1_T00009038_1 FuGrFGSG_04990T0 FuOxFOXG_09177T0 FuSo46398 FuVeFVEG_06782T0 MaOrMGG_12155T0 TrAt162130 TrRe111126 TrVi123065 NeCrNCU04445T0 TrRe111145 FuVeFVEG_06781T0
OrthoMCL1905	CrosCROS1_T00009065_1 CrosCROS1_T00011109_1 FuGrFGSG_10535T0 FuSo88094 CrosCROS1_T00012061_1 FuVeFVEG_05706T0 CrosCROS1_T00013886_1 CrosCROS1_T00014071_1 FuOxFOXG_02515T0 TrAt315549 TrRe102947 TrVi54366
OrthoMCL1906	CrosCROS1_T00009127_1 FuGrFGSG_10003T0 FuOxFOXG_05355T0 FuOxFOXG_16547T0 FuSo104411 FuVeFVEG_02775T0 MaOrMGG_02465T0 NeCrNCU01333T0 TrAt151594 TrRe71655 TrVi151268 TrVi55670
OrthoMCL1907	CrosCROS1_T00009146_1 FuGrFGSG_10250T0 FuOxFOXG_05167T0 FuSo80288 FuVeFVEG_02966T0 NeCrNCU06726T0 TrAt29974 TrRe104803 TrVi40527 TrAt282274 TrRe5091 TrVi57212
OrthoMCL1908	CrosCROS1_T00009175_1 FuGrFGSG_09890T0 FuOxFOXG_05535T0 FuSo69304 FuVeFVEG_02605T0 MaOrMGG_09534T0 NeCrNCU01428T0 NeCrNCU01428T1 NeCrNCU01428T2 TrAt301915 TrRe104842 TrVi174087
OrthoMCL1909	CrosCROS1_T00009344_1 FuGrFGSG_08942T0 FuOxFOXG_03676T0 FuSo36217 FuVeFVEG_02551T0 TrAt320124 CrosCROS1_T00013205_1 MaOrMGG_16969T0 CrosCROS1_T00013541_1 TrRe76784 TrVi83861 NeCrNCU01905T0
OrthoMCL1910	CrosCROS1_T00009405_1 FuOxFOXG_07971T0 FuSo84951 FuVeFVEG_04889T0 NeCrNCU03819T0 NeCrNCU03819T1 NeCrNCU03819T2 TrAt295634 TrRe60136 TrVi112067 FuGrFGSG_05213T0 MaOrMGG_12141T0
OrthoMCL1911	CrosCROS1_T00009419_1 FuGrFGSG_05140T0 FuOxFOXG_07887T0 FuSo105356 FuSo84391 FuVeFVEG_04808T0 MaOrMGG_08661T0 NeCrNCU01181T0 TrAt302214 TrRe3464 TrVi35353 FuOxFOXG_15194T0
OrthoMCL1912	CrosCROS1_T00009458_1 FuGrFGSG_06127T0 FuOxFOXG_07154T0 FuOxFOXG_07841T0 FuSo63677 FuVeFVEG_04761T0 MaOrMGG_04034T0 NeCrNCU03813T0 TrAt302156 TrRe121298 TrVi176477 FuOxFOXG_06820T0
OrthoMCL1913	CrosCROS1_T00009572_1 FuGrFGSG_13313T0 FuSo67451 FuVeFVEG_01956T0 MaOrMGG_02632T0 MaOrMGG_02632T1 NeCrNCU01994T0 NeCrNCU01994T1 TrAt300980 TrRe74576 TrVi150786 FuOxFOXG_03093T0
OrthoMCL1914	CrosCROS1_T00009646_1 FuGrFGSG_10507T0 FuOxFOXG_04914T0 FuSo99039 FuVeFVEG_03227T0 NeCrNCU09695T0 TrAt299186 TrRe58264 TrVi46960 FuGrFGSG_03927T0 FuOxFOXG_11791T0 FuVeFVEG_10052T0
OrthoMCL1915	CrosCROS1_T00009713_1 FuGrFGSG_05713T0 FuOxFOXG_08718T0 FuSo90710 FuVeFVEG_05954T0 MaOrMGG_08923T0 NeCrNCU03425T0 TrAt42213 TrRe67446 TrRe78409 TrVi225185 TrVi50035
OrthoMCL1916	CrosCROS1_T00009769_1 FuGrFGSG_06801T0 FuOxFOXG_02022T0 FuSo84803 FuVeFVEG_05185T0 MaOrMGG_07283T0 NeCrNCU01366T0 NeCrNCU01366T1 NeCrNCU01366T2 TrAt287118 TrRe119943 TrVi33671
OrthoMCL1917	CrosCROS1_T00009809_1 FuGrFGSG_07335T0 FuOxFOXG_01569T0 FuOxFOXG_04579T0 FuSo63567 FuVeFVEG_07930T0 MaOrMGG_03982T0 NeCrNCU04173T0 NeCrNCU04173T1 TrAt297070 TrRe44504 TrVi185456
OrthoMCL1918	CrosCROS1_T00009847_1 CrosCROS1_T00013189_1 FuGrFGSG_07191T0 FuSo63523 FuVeFVEG_07972T0 MaOrMGG_08173T0 NeCrNCU03651T0 NeCrNCU03651T1 TrAt187381 TrRe119896 TrVi140682 FuOxFOXG_01611T0
OrthoMCL1919	TrRe66329 FuGrFGSG_03155T0 FuOxFOXG_12317T0 FuVeFVEG_10808T0 TrAt322171 FuGrFGSG_04613T0 FuGrFGSG_07754T0 FuOxFOXG_17246T0 FuSo55114 FuVeFVEG_13223T0 TrAt166834 TrVi164228
OrthoMCL1920	CrosCROS1_T00009952_1 CrosCROS1_T00014009_1 FuGrFGSG_01693T0 FuOxFOXG_11019T0 FuSo74068 FuVeFVEG_09781T0 MaOrMGG_06862T0 MaOrMGG_06862T1 NeCrNCU07981T0 TrAt20726 TrRe75156 TrVi194392
OrthoMCL1921	CrosCROS1_T00009965_1 FuGrFGSG_05660T0 FuOxFOXG_09223T0 FuSo95422 FuVeFVEG_06824T0 NeCrNCU05693T0 TrAt318076 TrRe68192 TrVi160704 MaOrMGG_02114T0 NeCrNCU06973T0 TrVi50405
OrthoMCL1922	CrosCROS1_T00010033_1 CrosCROS1_T00010979_1 CrosCROS1_T00012498_1 FuGrFGSG_06090T0 FuOxFOXG_07800T0 FuSo101654 MaOrMGG_12999T0 TrAt295836 TrVi48039 FuVeFVEG_04725T0 NeCrNCU01378T0 TrRe59843
OrthoMCL1923	CrosCROS1_T00010062_1 FuGrFGSG_04734T0 FuSo105964 FuSo88794 FuVeFVEG_03438T0 MaOrMGG_00050T0 CrosCROS1_T00010400_1 FuOxFOXG_13038T0 TrAt83589 TrRe58802 TrVi52642 FuOxFOXG_05600T0
OrthoMCL1924	CrosCROS1_T00010116_1 FuGrFGSG_02206T0 FuOxFOXG_03837T0 FuSo104385 FuVeFVEG_12024T0 MaOrMGG_10533T0 NeCrNCU01348T0 TrVi157452 TrAt302534 MaOrMGG_00671T0 NeCrNCU02084T0 TrRe4104
OrthoMCL1925	CrosCROS1_T00010395_1 FuGrFGSG_03086T0 FuOxFOXG_17036T0 FuSo87276 FuVeFVEG_13835T0 TrAt36693 TrRe4517 TrVi147960 FuOxFOXG_17440T0 FuVeFVEG_10685T0 FuOxFOXG_10725T0 FuVeFVEG_04308T0
OrthoMCL1926	CrosCROS1_T00010409_1 FuGrFGSG_00895T0 FuOxFOXG_00866T0 FuSo75243 FuVeFVEG_00662T0 MaOrMGG_13573T0 TrAt52312 TrRe66726 TrVi210042 TrVi53309 FuOxFOXG_04697T0 TrVi66017
OrthoMCL1927	CrosCROS1_T00010458_1 CrosCROS1_T00012895_1 FuGrFGSG_03956T0 FuOxFOXG_11726T0 FuVeFVEG_10088T0 MaOrMGG_15624T0 NeCrNCU09654T0 TrAt295603 TrAt53974 TrRe60177 TrVi36012 TrVi52696
OrthoMCL1928	CrosCROS1_T00010466_1 CrosCROS1_T00012299_1 FuGrFGSG_13807T0 CrosCROS1_T00010895_1 FuOxFOXG_13377T0 FuSo23989 FuVeFVEG_11817T0 NeCrNCU04568T0 TrAt83645 FuOxFOXG_03891T0 FuVeFVEG_11979T0 MaOrMGG_17622T0
OrthoMCL1929	CrosCROS1_T00010569_1 CrosCROS1_T00012186_1 FuGrFGSG_08121T0 FuGrFGSG_11030T0 FuOxFOXG_17426T0 FuSo34876 FuVeFVEG_12507T0 TrAt156625 TrRe111893 TrVi123829 FuOxFOXG_02797T0 FuVeFVEG_01628T0
OrthoMCL1930	CrosCROS1_T00010661_1 FuGrFGSG_04607T0 FuOxFOXG_13637T0 FuSo63220 FuVeFVEG_11060T0 MaOrMGG_10233T0 NeCrNCU07242T0 TrAt48566 TrRe70429 TrVi85432 FuGrFGSG_09101T0 FuOxFOXG_14853T0
OrthoMCL1931	CrosCROS1_T00010667_1 CrosCROS1_T00011885_1 CrosCROS1_T00012816_1 FuGrFGSG_02439T0 FuOxFOXG_10394T0 FuSo104730 FuSo91694 FuVeFVEG_09045T0 MaOrMGG_14115T0 TrAt240747 TrRe58511 TrVi46994
OrthoMCL1932	CrosCROS1_T00010707_1 FuGrFGSG_02308T0 FuOxFOXG_15739T0 FuSo37272 FuVeFVEG_13203T0 MaOrMGG_15402T0 NeCrNCU16368T0 TrAt129963 TrRe3718 TrVi52897 TrAt165727 TrVi127461
OrthoMCL1933	CrosCROS1_T00010855_1 FuGrFGSG_10848T0 FuOxFOXG_12781T0 FuSo100382 FuVeFVEG_11522T0 MaOrMGG_01125T0 NeCrNCU01678T0 NeCrNCU01678T1 NeCrNCU01678T2 TrAt300055 TrRe110620 TrVi188868
OrthoMCL1934	CrosCROS1_T00010881_1 FuGrFGSG_10817T0 FuOxFOXG_12751T0 FuSo100395 FuVeFVEG_11491T0 MaOrMGG_06646T0 NeCrNCU09483T0 NeCrNCU09483T1 NeCrNCU09483T2 TrAt77997 TrRe3918 TrVi38123
OrthoMCL1935	CrosCROS1_T00011006_1 FuGrFGSG_07351T0 FuOxFOXG_11919T0 FuOxFOXG_12993T0 FuOxFOXG_13254T0 FuSo49927 FuSo53829 FuVeFVEG_12275T0 TrAt150220 TrRe22197 TrVi74123 CrosCROS1_T00011083_1
OrthoMCL1936	CrosCROS1_T00011061_1 NeCrNCU07467T0 NeCrNCU07467T1 CrosCROS1_T00013159_1 FuGrFGSG_01228T0 FuOxFOXG_00160T0 FuSo74538 FuVeFVEG_01357T0 MaOrMGG_09900T0 TrAt299920 TrRe78968 TrVi36380
OrthoMCL1937	CrosCROS1_T00011152_1 FuGrFGSG_07612T0 FuOxFOXG_15338T0 FuSo70727 FuVeFVEG_08295T0 TrRe5888 TrVi53214 FuSo49457 FuSo50163 FuVeFVEG_12677T0 FuSo34959 TrVi149050
OrthoMCL1938	CrosCROS1_T00011207_1 CrosCROS1_T00011820_1 FuGrFGSG_04616T0 FuOxFOXG_07655T0 FuVeFVEG_04578T0 TrAt34403 TrRe59759 TrVi28822 CrosCROS1_T00013816_1 FuSo97966 FuSo42279 FuSo55732
OrthoMCL1939	CrosCROS1_T00011304_1 TrAt39938 TrVi191905 CrosCROS1_T00011370_1 FuGrFGSG_00150T0 FuOxFOXG_01331T0 FuSo61516 FuVeFVEG_00156T0 MaOrMGG_11308T0 TrVi59919 CrosCROS1_T00011783_1 NeCrNCU09040T0
OrthoMCL1940	CrosCROS1_T00011311_1 FuGrFGSG_11339T0 FuOxFOXG_01143T0 FuOxFOXG_13524T0 FuSo44660 FuSo90426 FuVeFVEG_00372T0 FuVeFVEG_13883T0 MaOrMGG_09778T0 TrAt129780 TrRe54005 TrVi34796
OrthoMCL1941	CrosCROS1_T00011541_1 FuGrFGSG_01372T0 FuOxFOXG_00002T0 FuSo89870 FuVeFVEG_01512T0 MaOrMGG_05626T0 NeCrNCU02978T0 NeCrNCU02978T1 TrAt171870 TrRe45775 TrVi494 FuVeFVEG_01513T0
OrthoMCL1942	CrosCROS1_T00011634_1 FuOxFOXG_17759T0 FuVeFVEG_12340T0 TrAt314075 TrVi163577 FuOxFOXG_06601T0 FuOxFOXG_06658T0 FuOxFOXG_07224T0 FuOxFOXG_17204T0 FuOxFOXG_17269T0 FuOxFOXG_17729T0 FuSo19784
OrthoMCL1943	CrosCROS1_T00011720_1 FuGrFGSG_00243T0 FuOxFOXG_01218T0 FuSo69691 FuVeFVEG_00281T0 MaOrMGG_03109T0 MaOrMGG_03109T1 NeCrNCU00541T0 NeCrNCU00541T1 TrAt238842 TrRe80592 TrVi75830
OrthoMCL1944	CrosCROS1_T00011727_1 FuGrFGSG_11703T0 FuOxFOXG_01285T0 FuOxFOXG_01286T0 FuSo80868 FuVeFVEG_00209T0 FuVeFVEG_00210T0 MaOrMGG_02823T0 NeCrNCU00671T0 TrAt141581 TrRe80586 TrVi161600
OrthoMCL1945	CrosCROS1_T00011922_1 CrosCROS1_T00014077_1 FuOxFOXG_16684T0 FuOxFOXG_16747T0 FuSo94037 FuVeFVEG_10078T0 MaOrMGG_05383T0 NeCrNCU05005T0 TrAt84720 TrRe59372 FuOxFOXG_11751T0 TrRe70608
OrthoMCL1946	CrosCROS1_T00011965_1 FuGrFGSG_01272T0 FuOxFOXG_00113T0 FuSo123074 FuVeFVEG_01403T0 MaOrMGG_09962T0 MaOrMGG_09962T1 NeCrNCU09324T0 NeCrNCU09324T1 TrAt248556 TrRe58188 TrVi87952
OrthoMCL1947	CrosCROS1_T00011973_1 FuGrFGSG_01266T0 FuOxFOXG_00121T0 FuSo74501 FuVeFVEG_01397T0 MaOrMGG_09954T0 NeCrNCU02764T0 TrAt320974 TrRe58058 TrVi227438 FuOxFOXG_00119T0 FuVeFVEG_01398T0
OrthoMCL1948	CrosCROS1_T00012022_1 FuGrFGSG_07985T0 FuOxFOXG_05632T0 FuSo44502 FuVeFVEG_03485T0 MaOrMGG_11713T0 TrAt54316 TrAt78388 TrRe105565 TrVi38447 TrVi39699 FuSo79109
OrthoMCL1949	CrosCROS1_T00012104_1 FuGrFGSG_05063T0 FuOxFOXG_08632T0 FuOxFOXG_17341T0 FuSo32404 FuVeFVEG_06041T0 MaOrMGG_04166T0 NeCrNCU08315T0 CrosCROS1_T00013426_1 FuOxFOXG_04823T0 FuSo90741 FuVeFVEG_03319T0
OrthoMCL1950	CrosCROS1_T00012200_1 CrosCROS1_T00013590_1 MaOrMGG_02216T1 MaOrMGG_16047T0 MaOrMGG_16064T0 MaOrMGG_02216T0 MaOrMGG_16311T0 MaOrMGG_17009T0 MaOrMGG_17777T0 MaOrMGG_17778T0 MaOrMGG_18075T0 TrVi152685
OrthoMCL1951	CrosCROS1_T00012252_1 FuGrFGSG_02982T0 FuOxFOXG_13597T0 FuSo46422 FuSo52095 FuVeFVEG_06505T0 FuVeFVEG_11028T0 MaOrMGG_07856T0 NeCrNCU06327T0 TrRe70984 TrVi193511 FuVeFVEG_14002T0
OrthoMCL1952	CrosCROS1_T00012279_1 FuGrFGSG_10347T0 FuOxFOXG_05055T0 FuSo100651 FuVeFVEG_03078T0 MaOrMGG_07268T0 NeCrNCU03857T0 NeCrNCU03857T1 NeCrNCU03857T2 TrAt82291 TrRe52055 TrVi55050
OrthoMCL1953	CrosCROS1_T00012316_1 CrosCROS1_T00013011_1 FuGrFGSG_10399T0 FuOxFOXG_10391T0 FuSo46630 FuVeFVEG_09042T0 NeCrNCU01093T0 TrAt77428 TrRe41208 TrVi155150 FuSo85675 FuGrFGSG_12140T0
OrthoMCL1954	CrosCROS1_T00012391_1 FuOxFOXG_02630T0 TrAt176663 TrVi135855 CrosCROS1_T00013267_1 FuGrFGSG_02819T0 FuOxFOXG_09581T0 FuSo49897 FuVeFVEG_08879T0 MaOrMGG_09427T0 NeCrNCU09656T0 FuVeFVEG_05798T0
OrthoMCL1955	CrosCROS1_T00012467_1 FuGrFGSG_03834T0 FuGrFGSG_04057T0 FuOxFOXG_06579T0 FuOxFOXG_06683T0 FuOxFOXG_07247T0 FuOxFOXG_16842T0 FuSo54501 FuSo69883 FuVeFVEG_12850T0 MaOrMGG_09119T0 FuOxFOXG_11590T0
OrthoMCL1956	CrosCROS1_T00012502_1 FuGrFGSG_07557T0 FuOxFOXG_15403T0 FuSo48319 FuVeFVEG_12732T0 MaOrMGG_05931T0 TrRe22426 CrosCROS1_T00013743_1 NeCrNCU07080T0 TrAt132261 TrVi81244 TrVi53874
OrthoMCL1957	CrosCROS1_T00012512_1 FuGrFGSG_10446T0 FuOxFOXG_06467T0 FuOxFOXG_06796T0 FuOxFOXG_07096T0 FuOxFOXG_07356T0 FuOxFOXG_10189T0 FuOxFOXG_16380T0 FuVeFVEG_08321T0 NeCrNCU02193T0 NeCrNCU02193T1 TrVi52525
OrthoMCL1958	CrosCROS1_T00013046_1 FuGrFGSG_04692T0 FuOxFOXG_10248T0 FuSo46286 FuSo58738 FuVeFVEG_00077T0 MaOrMGG_03816T0 MaOrMGG_04340T0 TrAt77659 TrRe76995 TrVi35703 FuSo52215
OrthoMCL1959	CrosCROS1_T00013323_1 FuGrFGSG_08298T0 FuOxFOXG_12231T0 FuSo122455 FuVeFVEG_03584T0 MaOrMGG_09806T0 TrAt291946 TrRe66888 TrVi231540 FuGrFGSG_04904T0 FuOxFOXG_05718T0 FuSo75617
OrthoMCL1960	FuGrFGSG_00251T0 FuGrFGSG_03569T0 FuGrFGSG_11032T0 FuOxFOXG_01208T0 FuOxFOXG_09570T0 FuOxFOXG_09956T0 FuSo122595 FuSo98409 FuVeFVEG_00291T0 FuVeFVEG_08555T0 FuVeFVEG_08891T0 NeCrNCU09209T0
OrthoMCL1961	FuGrFGSG_01642T0 FuOxFOXG_11060T0 FuSo30038 FuVeFVEG_09740T0 MaOrMGG_03282T0 NeCrNCU05421T0 NeCrNCU05421T1 NeCrNCU05421T2 NeCrNCU05421T3 TrAt290378 TrRe82172 TrVi163920
OrthoMCL1962	FuOxFOXG_12941T0 FuSo71440 FuSo46272 NeCrNCU00304T0 NeCrNCU05831T0 NeCrNCU05832T0 NeCrNCU05832T1 NeCrNCU05841T0 NeCrNCU05842T0 NeCrNCU06478T0 NeCrNCU07815T0 NeCrNCU08988T0
OrthoMCL1963	FuGrFGSG_03263T0 FuOxFOXG_09978T0 FuOxFOXG_12496T0 FuOxFOXG_14043T0 FuSo54159 FuVeFVEG_08534T0 MaOrMGG_09373T0 TrAt296847 TrRe103063 TrVi30240 NeCrNCU08222T0 MaOrMGG_08089T0
OrthoMCL1964	FuGrFGSG_03577T0 FuGrFGSG_11264T0 FuOxFOXG_09561T0 FuOxFOXG_13374T0 FuOxFOXG_16695T0 FuOxFOXG_16760T0 FuSo104927 FuVeFVEG_11809T0 FuVeFVEG_14084T0 TrAt296469 TrRe71170 TrVi189549
OrthoMCL1965	FuGrFGSG_04822T0 FuOxFOXG_10176T0 FuSo20901 FuVeFVEG_08334T0 MaOrMGG_05803T0 TrAt81264 TrVi37019 FuOxFOXG_09594T0 FuSo86790 TrVi123154 TrVi213012 TrAt319946
OrthoMCL1966	FuGrFGSG_06132T0 FuOxFOXG_07849T0 FuSo77433 FuSo77437 FuSo77447 FuSo77452 FuVeFVEG_04769T0 FuGrFGSG_09467T0 FuSo77438 FuVeFVEG_04767T0 FuSo76716 FuSo77439
OrthoMCL1967	FuGrFGSG_06233T0 FuOxFOXG_07956T0 FuSo85019 FuVeFVEG_04873T0 MaOrMGG_04049T0 TrAt18929 TrRe41362 TrVi19037 NeCrNCU06707T0 NeCrNCU06707T1 NeCrNCU06707T2 NeCrNCU06707T3
OrthoMCL1968	FuGrFGSG_08950T0 FuOxFOXG_03684T0 FuSo103887 FuVeFVEG_02559T0 MaOrMGG_02895T0 NeCrNCU01889T0 TrAt149803 TrRe121175 TrVi30592 TrVi137621 TrRe65499 TrAt178841
OrthoMCL1969	FuGrFGSG_11006T0 FuVeFVEG_09443T0 NeCrNCU05105T0 TrAt161168 TrAt161170 TrAt315637 TrRe108776 TrRe54242 TrRe70845 TrVi32683 TrVi46121 TrVi81563
OrthoMCL1970	FuOxFOXG_06581T0 FuOxFOXG_06678T0 FuOxFOXG_06874T0 FuOxFOXG_07245T0 FuOxFOXG_12449T0 FuOxFOXG_14088T0 FuOxFOXG_14301T0 FuOxFOXG_15924T0 FuOxFOXG_16136T0 FuOxFOXG_16243T0 FuOxFOXG_16676T0 FuOxFOXG_16739T0
OrthoMCL1971	MaOrMGG_00230T0 MaOrMGG_00390T0 MaOrMGG_05465T0 MaOrMGG_08422T0 MaOrMGG_08609T0 MaOrMGG_09810T0 MaOrMGG_15973T0 MaOrMGG_16989T0 MaOrMGG_17635T0 MaOrMGG_05127T0 MaOrMGG_10313T0 MaOrMGG_16977T0
OrthoMCL1972	CrosCROS1_T00000015_1 CrosCROS1_T00008100_1 NeCrNCU09776T0 CrosCROS1_T00006432_1 FuOxFOXG_09657T0 FuVeFVEG_08813T0 TrRe69613 FuGrFGSG_03642T0 FuSo32337 TrAt142072 TrVi52906
OrthoMCL1973	CrosCROS1_T00000031_1 FuGrFGSG_06649T0 FuOxFOXG_02291T0 FuSo60456 FuVeFVEG_05467T0 MaOrMGG_05015T0 NeCrNCU00326T0 NeCrNCU00326T1 TrAt259310 TrRe22284 TrVi38692
OrthoMCL1974	CrosCROS1_T00000034_1 FuGrFGSG_06647T0 FuOxFOXG_02297T0 FuSo68711 FuVeFVEG_05472T0 MaOrMGG_13168T0 TrAt228113 TrRe121777 TrVi133330 FuOxFOXG_02296T0 NeCrNCU00382T0
OrthoMCL1975	CrosCROS1_T00000045_1 CrosCROS1_T00002614_1 FuGrFGSG_06637T0 FuOxFOXG_02307T0 FuSo60475 FuVeFVEG_05483T0 MaOrMGG_16904T0 NeCrNCU00230T0 TrAt250208 TrRe27025 TrVi74410
OrthoMCL1976	CrosCROS1_T00000049_1 FuGrFGSG_06631T0 FuOxFOXG_02313T0 FuSo60485 FuVeFVEG_05489T0 MaOrMGG_07705T0 NeCrNCU00239T0 NeCrNCU00239T1 TrAt295352 TrRe77811 TrVi37909
OrthoMCL1977	CrosCROS1_T00000060_1 FuGrFGSG_06619T0 FuOxFOXG_02330T0 FuSo68747 FuVeFVEG_05504T0 TrAt147558 TrRe77806 TrVi82626 CrosCROS1_T00001012_1 MaOrMGG_00220T0 NeCrNCU00260T0
OrthoMCL1978	CrosCROS1_T00000084_1 CrosCROS1_T00008474_1 FuGrFGSG_09583T0 FuOxFOXG_06285T0 FuSo66551 FuVeFVEG_01678T0 FuVeFVEG_04137T0 MaOrMGG_02124T0 NeCrNCU00790T0 TrAt231229 TrVi145062
OrthoMCL1979	CrosCROS1_T00000088_1 FuGrFGSG_09586T0 FuOxFOXG_06288T0 FuSo66557 FuVeFVEG_04141T0 MaOrMGG_01557T0 NeCrNCU04388T0 TrVi83352 CrosCROS1_T00005474_1 TrAt301281 TrRe45085
OrthoMCL1980	CrosCROS1_T00000105_1 FuOxFOXG_06310T0 FuSo66583 FuVeFVEG_04160T0 MaOrMGG_11211T0 NeCrNCU06999T0 NeCrNCU06999T1 TrAt294477 TrRe120223 TrVi213439 FuGrFGSG_13614T0
OrthoMCL1981	CrosCROS1_T00000108_1 FuGrFGSG_09607T0 FuOxFOXG_06313T0 FuSo58345 FuVeFVEG_04163T0 MaOrMGG_11205T0 NeCrNCU06976T0 NeCrNCU06976T1 TrAt33157 TrRe55417 TrVi171491
OrthoMCL1982	CrosCROS1_T00000110_1 FuGrFGSG_09616T0 FuOxFOXG_06323T0 FuSo103491 FuVeFVEG_04172T0 MaOrMGG_07145T0 NeCrNCU05204T0 NeCrNCU05204T1 TrAt130811 TrRe55706 TrVi170804
OrthoMCL1983	CrosCROS1_T00000111_1 FuGrFGSG_09615T0 FuOxFOXG_06322T0 FuSo66601 FuVeFVEG_04171T0 MaOrMGG_01823T0 NeCrNCU07023T0 NeCrNCU07023T1 TrAt130812 TrRe26151 TrVi192230
OrthoMCL1984	CrosCROS1_T00000120_1 FuGrFGSG_09644T0 FuOxFOXG_06346T0 FuSo103498 FuVeFVEG_04198T0 MaOrMGG_06149T0 NeCrNCU08827T0 NeCrNCU08827T1 TrAt286011 TrRe56117 TrVi51992
OrthoMCL1985	CrosCROS1_T00000138_1 FuOxFOXG_06352T0 FuVeFVEG_04204T0 NeCrNCU06363T1 TrAt149006 TrVi152706 FuGrFGSG_09637T0 FuSo76643 NeCrNCU06363T0 TrRe2384 MaOrMGG_04195T0
OrthoMCL1986	CrosCROS1_T00000143_1 CrosCROS1_T00010525_1 FuGrFGSG_05291T0 FuOxFOXG_06358T0 FuSo69663 FuVeFVEG_04210T0 MaOrMGG_01479T0 NeCrNCU00872T0 TrAt247841 TrRe40374 TrVi192210
OrthoMCL1987	CrosCROS1_T00000148_1 FuGrFGSG_06392T0 FuOxFOXG_08216T0 FuSo99266 FuVeFVEG_06454T0 MaOrMGG_06127T0 NeCrNCU06397T0 NeCrNCU06397T1 TrAt301221 TrRe74902 TrVi70330
OrthoMCL1988	CrosCROS1_T00000157_1 FuGrFGSG_09830T0 FuOxFOXG_08223T0 FuSo66520 FuVeFVEG_06448T0 MaOrMGG_06133T0 NeCrNCU06402T0 NeCrNCU06402T1 TrAt301217 TrRe44987 TrVi91098
OrthoMCL1989	CrosCROS1_T00000174_1 FuGrFGSG_07897T0 FuOxFOXG_03786T0 FuSo105268 FuSo95777 FuVeFVEG_12072T0 MaOrMGG_07545T0 NeCrNCU00261T0 TrAt299558 TrRe123457 TrVi77378
OrthoMCL1990	CrosCROS1_T00000179_1 FuGrFGSG_09801T0 FuOxFOXG_08257T0 FuSo33819 FuVeFVEG_06414T0 MaOrMGG_06162T0 NeCrNCU06338T0 NeCrNCU06338T1 TrAt225747 TrRe55125 TrVi28551
OrthoMCL1991	CrosCROS1_T00000216_1 FuGrFGSG_06176T0 FuOxFOXG_08533T0 FuSo76302 FuVeFVEG_06139T0 MaOrMGG_13191T0 NeCrNCU06343T0 NeCrNCU06343T1 TrAt34572 TrRe2250 TrVi60732
OrthoMCL1992	CrosCROS1_T00000221_1 FuGrFGSG_06179T0 FuOxFOXG_08530T0 FuSo90909 FuVeFVEG_06142T0 MaOrMGG_01783T0 MaOrMGG_01783T1 NeCrNCU05264T0 TrAt301018 TrRe103517 TrVi60728
OrthoMCL1993	CrosCROS1_T00000232_1 FuGrFGSG_01643T0 FuOxFOXG_11059T0 FuSo61025 FuVeFVEG_09741T0 MaOrMGG_03281T0 MaOrMGG_03281T1 NeCrNCU05420T0 TrAt301205 TrRe23298 TrVi215686
OrthoMCL1994	CrosCROS1_T00000233_1 FuGrFGSG_05117T0 FuOxFOXG_08564T0 FuSo33315 FuVeFVEG_06105T0 MaOrMGG_01484T0 NeCrNCU07666T0 NeCrNCU07666T1 TrAt301052 TrRe21440 TrVi216009
OrthoMCL1995	CrosCROS1_T00000242_1 FuGrFGSG_05105T0 FuOxFOXG_04630T0 FuOxFOXG_08578T0 FuSo90946 FuVeFVEG_06091T0 MaOrMGG_07098T0 NeCrNCU07679T0 TrAt130931 TrRe2269 TrVi71443
OrthoMCL1996	CrosCROS1_T00000243_1 FuGrFGSG_05102T0 FuOxFOXG_08581T0 FuSo32532 FuVeFVEG_06089T0 MaOrMGG_12339T0 NeCrNCU07675T0 TrAt33285 TrRe56141 TrVi221632 FuOxFOXG_08580T0
OrthoMCL1997	TrVi212842 CrosCROS1_T00000246_1 FuGrFGSG_12685T0 FuOxFOXG_08584T0 FuSo90950 FuVeFVEG_06086T0 MaOrMGG_12164T0 NeCrNCU11372T0 NeCrNCU11372T1 TrAt320449 TrRe74682
OrthoMCL1998	CrosCROS1_T00000268_1 FuGrFGSG_13634T0 FuOxFOXG_08319T0 FuSo66428 FuVeFVEG_06355T0 MaOrMGG_05811T0 NeCrNCU08674T0 NeCrNCU08674T1 TrAt247411 TrRe21452 TrVi60816
OrthoMCL1999	CrosCROS1_T00000283_1 FuGrFGSG_09728T0 FuOxFOXG_08337T0 FuSo103428 FuVeFVEG_06336T0 MaOrMGG_07121T0 NeCrNCU08309T0 NeCrNCU08309T1 TrAt136747 TrRe21460 TrVi28941
OrthoMCL2000	CrosCROS1_T00000285_1 FuGrFGSG_09726T0 FuOxFOXG_08339T0 FuSo33882 FuVeFVEG_06334T0 MaOrMGG_12349T0 NeCrNCU08307T0 NeCrNCU08307T1 TrAt34761 TrRe56077 TrVi169905
OrthoMCL2001	CrosCROS1_T00000321_1 FuGrFGSG_05075T0 FuOxFOXG_08611T0 FuSo32777 FuVeFVEG_06057T0 MaOrMGG_06092T0 NeCrNCU04340T0 NeCrNCU04340T1 TrAt130881 TrRe56026 TrVi60882
OrthoMCL2002	CrosCROS1_T00000323_1 FuGrFGSG_05079T0 FuOxFOXG_08607T0 FuSo10191 FuVeFVEG_06062T0 MaOrMGG_06039T0 NeCrNCU07010T0 NeCrNCU07010T1 TrAt161427 TrRe44878 TrVi132193
OrthoMCL2003	CrosCROS1_T00000328_1 FuGrFGSG_09746T0 FuOxFOXG_08311T0 FuSo33738 FuVeFVEG_06364T0 MaOrMGG_06081T0 MaOrMGG_06081T1 NeCrNCU05303T0 TrAt203098 TrRe74795 TrVi209070
OrthoMCL2004	CrosCROS1_T00000331_1 FuOxFOXG_08308T0 FuSo32408 MaOrMGG_06084T0 NeCrNCU05307T0 TrAt130873 TrAt149159 TrRe103694 TrVi54271 FuGrFGSG_09749T0 FuVeFVEG_06368T0
OrthoMCL2005	CrosCROS1_T00000336_1 FuGrFGSG_09753T0 FuOxFOXG_08303T0 FuSo66456 FuVeFVEG_06373T0 MaOrMGG_01769T0 MaOrMGG_01769T1 NeCrNCU08273T0 TrAt149153 TrRe56064 TrVi29421
OrthoMCL2006	CrosCROS1_T00000337_1 FuGrFGSG_09754T0 FuOxFOXG_08302T0 FuVeFVEG_06374T0 MaOrMGG_01770T0 NeCrNCU06375T0 TrAt301160 TrRe120140 TrVi84204 CrosCROS1_T00010230_1 FuSo99239
OrthoMCL2007	CrosCROS1_T00000341_1 FuGrFGSG_09758T0 FuOxFOXG_08298T0 FuSo58210 FuVeFVEG_06377T0 MaOrMGG_01773T0 NeCrNCU05243T0 NeCrNCU05243T1 TrAt173643 TrRe55584 TrVi124418
OrthoMCL2008	CrosCROS1_T00000342_1 FuGrFGSG_09770T0 FuOxFOXG_08297T0 FuSo91043 FuVeFVEG_06378T0 MaOrMGG_01776T0 NeCrNCU05242T0 NeCrNCU05242T1 TrAt181530 TrRe25244 TrVi113002
OrthoMCL2009	CrosCROS1_T00000343_1 FuGrFGSG_09768T0 FuOxFOXG_08295T0 FuSo66446 FuVeFVEG_06380T0 MaOrMGG_11144T0 NeCrNCU05196T0 NeCrNCU05196T1 TrAt203336 TrRe120143 TrVi115792
OrthoMCL2010	CrosCROS1_T00000344_1 FuGrFGSG_09767T0 FuOxFOXG_08294T0 FuSo76447 FuVeFVEG_06381T0 MaOrMGG_04180T0 NeCrNCU07713T0 NeCrNCU07713T1 TrAt33336 TrRe120144 TrVi71540
OrthoMCL2011	CrosCROS1_T00000369_1 FuGrFGSG_12887T0 FuOxFOXG_08525T0 FuSo66289 FuVeFVEG_06147T0 MaOrMGG_11140T0 NeCrNCU05260T0 NeCrNCU05260T1 TrAt174669 TrRe103754 TrVi150305
OrthoMCL2012	CrosCROS1_T00000374_1 FuGrFGSG_06189T0 FuOxFOXG_08520T0 FuSo58047 FuVeFVEG_06153T0 MaOrMGG_04183T0 NeCrNCU07695T0 NeCrNCU07695T1 TrAt258515 TrRe44943 TrVi215971
OrthoMCL2013	CrosCROS1_T00000376_1 CrosCROS1_T00013825_1 FuOxFOXG_14546T0 FuSo98463 FuVeFVEG_13386T0 MaOrMGG_07365T0 NeCrNCU03618T0 TrAt183835 TrRe121399 TrVi128284 FuSo80526
OrthoMCL2014	CrosCROS1_T00000378_1 FuGrFGSG_06193T0 FuOxFOXG_08517T0 FuSo32676 FuVeFVEG_06157T0 MaOrMGG_04186T0 NeCrNCU07688T0 NeCrNCU07688T1 TrAt247705 TrRe74848 TrVi132439
OrthoMCL2015	CrosCROS1_T00000395_1 FuGrFGSG_06212T0 FuOxFOXG_08498T0 FuSo66269 FuVeFVEG_06178T0 MaOrMGG_06138T0 NeCrNCU06389T0 NeCrNCU06389T1 TrAt33966 TrRe76845 TrVi83909
OrthoMCL2016	CrosCROS1_T00000419_1 FuGrFGSG_05231T0 FuOxFOXG_08474T0 FuSo33696 FuVeFVEG_06202T0 MaOrMGG_06156T0 MaOrMGG_06156T1 NeCrNCU08821T0 TrAt133021 TrRe119556 TrVi212366
OrthoMCL2017	CrosCROS1_T00000424_1 FuGrFGSG_05236T0 FuOxFOXG_08469T0 FuSo58007 FuVeFVEG_06207T0 MaOrMGG_04858T0 NeCrNCU06618T0 TrAt155050 TrRe50249 TrVi72149 TrVi59256
OrthoMCL2018	CrosCROS1_T00000427_1 FuGrFGSG_05240T0 FuOxFOXG_08465T0 FuSo103371 FuVeFVEG_06211T0 MaOrMGG_08019T0 MaOrMGG_08019T1 NeCrNCU07257T0 TrAt314676 TrRe56256 TrVi194594
OrthoMCL2019	CrosCROS1_T00000451_1 FuGrFGSG_04423T0 FuOxFOXG_13808T0 FuSo71373 FuVeFVEG_11239T0 MaOrMGG_08925T0 NeCrNCU08423T0 NeCrNCU08423T1 TrAt142107 TrRe112554 TrVi77136
OrthoMCL2020	CrosCROS1_T00000456_1 FuGrFGSG_03601T0 FuOxFOXG_09590T0 FuSo46438 FuVeFVEG_08870T0 MaOrMGG_10414T0 NeCrNCU00761T0 NeCrNCU00761T1 TrAt36069 TrRe61293 TrVi56034
OrthoMCL2021	CrosCROS1_T00000483_1 FuGrFGSG_12255T0 FuOxFOXG_13761T0 FuSo101424 FuVeFVEG_11196T0 MaOrMGG_02366T0 NeCrNCU08700T0 NeCrNCU08700T1 TrAt180243 TrRe122817 TrVi68440
OrthoMCL2022	CrosCROS1_T00000488_1 FuGrFGSG_04454T0 FuSo63133 MaOrMGG_00212T0 NeCrNCU09560T0 NeCrNCU09560T1 TrAt298896 TrRe50039 TrVi77156 FuOxFOXG_13757T0 FuVeFVEG_11192T0
OrthoMCL2023	NeCrNCU04940T0 CrosCROS1_T00009085_1 FuGrFGSG_08125T0 FuOxFOXG_02809T0 FuSo35070 FuVeFVEG_01639T0 MaOrMGG_09007T0 TrAt323015 TrRe69171 TrVi215513 FuSo50493
OrthoMCL2024	CrosCROS1_T00000503_1 FuGrFGSG_04582T0 FuOxFOXG_13642T0 FuSo71472 FuVeFVEG_11066T0 MaOrMGG_05956T0 NeCrNCU08894T0 TrAt146978 TrRe121420 TrVi77197 CrosCROS1_T00010248_1
OrthoMCL2025	CrosCROS1_T00000516_1 FuGrFGSG_10435T0 FuOxFOXG_04962T0 FuSo50372 FuVeFVEG_03171T0 MaOrMGG_03761T0 NeCrNCU04170T0 NeCrNCU04170T1 TrAt316963 TrRe79779 TrVi204642
OrthoMCL2026	CrosCROS1_T00000531_1 CrosCROS1_T00001749_1 FuGrFGSG_04776T0 FuOxFOXG_04725T0 FuSo82406 FuVeFVEG_03399T0 MaOrMGG_10216T0 TrAt28687 TrRe59095 TrVi158591 TrVi126766
OrthoMCL2027	CrosCROS1_T00000537_1 FuOxFOXG_04906T0 FuSo75739 FuVeFVEG_03237T0 NeCrNCU08163T0 NeCrNCU08163T1 TrAt217303 TrRe65004 TrVi50884 FuGrFGSG_10515T0 MaOrMGG_09711T0
OrthoMCL2028	FuGrFGSG_03272T0 FuGrFGSG_11367T0 FuVeFVEG_08560T0 FuVeFVEG_13329T0 NeCrNCU00809T0 FuOxFOXG_09948T0 FuOxFOXG_14490T0 FuOxFOXG_17563T0 FuSo87604 MaOrMGG_05889T0 TrVi214734
OrthoMCL2029	CrosCROS1_T00000570_1 FuGrFGSG_02235T0 FuOxFOXG_03820T0 FuSo34677 MaOrMGG_17959T0 TrAt318314 TrRe41171 TrVi33832 CrosCROS1_T00008323_1 NeCrNCU09694T0 FuGrFGSG_06454T0
OrthoMCL2030	CrosCROS1_T00000571_1 FuGrFGSG_02236T0 FuOxFOXG_03819T0 FuSo77093 FuVeFVEG_12038T0 MaOrMGG_15238T0 NeCrNCU07121T0 TrAt173176 TrRe70807 TrVi114125 FuOxFOXG_10734T0
OrthoMCL2031	CrosCROS1_T00000588_1 FuGrFGSG_06422T0 FuOxFOXG_08182T0 FuSo55136 FuSo91391 FuVeFVEG_06484T0 MaOrMGG_00601T0 NeCrNCU04048T0 TrAt174005 TrRe68522 TrVi33613
OrthoMCL2032	CrosCROS1_T00000596_1 FuGrFGSG_09238T0 FuOxFOXG_06003T0 FuSo99411 FuVeFVEG_03870T0 MaOrMGG_03838T0 NeCrNCU09861T0 NeCrNCU09861T1 TrAt163391 TrRe45727 TrVi59714
OrthoMCL2033	CrosCROS1_T00000608_1 FuGrFGSG_09244T0 FuOxFOXG_05997T0 FuSo76880 FuVeFVEG_03864T0 MaOrMGG_03323T0 NeCrNCU09869T0 NeCrNCU09869T1 TrAt148763 TrRe122841 TrVi54649
OrthoMCL2034	CrosCROS1_T00000618_1 FuSo34170 MaOrMGG_00994T0 NeCrNCU07067T0 TrAt127412 TrRe45717 TrVi78530 CrosCROS1_T00012464_1 FuGrFGSG_03906T0 FuOxFOXG_11737T0 FuVeFVEG_10099T0
OrthoMCL2035	CrosCROS1_T00000620_1 FuGrFGSG_09261T0 FuOxFOXG_05981T0 FuSo103573 FuVeFVEG_03849T0 MaOrMGG_13254T0 NeCrNCU07271T0 TrAt78555 TrAt90918 TrRe56499 TrVi52269
OrthoMCL2036	CrosCROS1_T00000621_1 FuGrFGSG_00296T0 FuOxFOXG_01161T0 FuSo30662 FuVeFVEG_00354T0 MaOrMGG_07224T0 NeCrNCU02450T0 NeCrNCU02450T1 TrAt152857 TrRe4064 TrVi181879
OrthoMCL2037	CrosCROS1_T00000636_1 FuGrFGSG_00279T0 FuOxFOXG_01181T0 FuSo98994 FuVeFVEG_00335T0 MaOrMGG_13481T0 NeCrNCU09144T0 NeCrNCU09144T1 TrAt303105 TrRe64696 TrVi54831
OrthoMCL2038	CrosCROS1_T00000651_1 FuGrFGSG_09381T0 FuOxFOXG_06061T0 FuSo75492 FuVeFVEG_03929T0 MaOrMGG_09239T0 NeCrNCU06054T0 NeCrNCU06054T1 TrAt303098 TrRe122653 TrVi81989
OrthoMCL2039	CrosCROS1_T00000662_1 FuGrFGSG_09395T0 FuOxFOXG_17756T0 FuSo31226 FuVeFVEG_03966T0 MaOrMGG_07276T0 TrRe79461 TrVi113933 TrAt48288 FuOxFOXG_17755T0 NeCrNCU06928T0
OrthoMCL2040	CrosCROS1_T00000668_1 FuGrFGSG_09402T0 FuOxFOXG_06093T0 FuSo103265 FuVeFVEG_03959T0 MaOrMGG_03690T0 NeCrNCU03223T0 NeCrNCU03223T1 TrAt303084 TrRe122644 TrVi32034
OrthoMCL2041	CrosCROS1_T00000669_1 FuGrFGSG_09403T0 FuOxFOXG_06092T0 FuSo99009 FuVeFVEG_03958T0 MaOrMGG_03691T0 NeCrNCU03222T0 NeCrNCU03222T1 TrAt303083 TrRe79448 TrVi167618
OrthoMCL2042	CrosCROS1_T00000673_1 FuGrFGSG_09406T0 FuOxFOXG_06088T0 FuSo90469 FuVeFVEG_03954T0 MaOrMGG_03637T0 NeCrNCU02052T0 NeCrNCU02052T1 TrAt296783 TrRe108950 TrVi177367
OrthoMCL2043	CrosCROS1_T00000674_1 FuGrFGSG_09306T0 FuOxFOXG_05922T0 FuSo105854 FuVeFVEG_03793T0 MaOrMGG_13498T0 NeCrNCU02578T0 NeCrNCU02578T1 TrAt254023 TrRe79441 TrVi33123
OrthoMCL2044	CrosCROS1_T00000686_1 FuGrFGSG_09324T0 FuOxFOXG_05909T0 FuSo56797 FuSo75539 FuVeFVEG_03780T0 MaOrMGG_13493T0 NeCrNCU03146T0 TrAt164768 TrRe4592 TrVi32365
OrthoMCL2045	CrosCROS1_T00000687_1 FuGrFGSG_09325T0 FuOxFOXG_05908T0 FuSo99015 FuVeFVEG_03779T0 MaOrMGG_03625T0 NeCrNCU02590T0 TrAt323301 TrRe122630 TrVi123788 FuSo89556
OrthoMCL2046	CrosCROS1_T00000688_1 FuGrFGSG_09327T0 FuOxFOXG_05906T0 FuSo75542 FuVeFVEG_03777T0 MaOrMGG_03628T0 NeCrNCU02591T0 NeCrNCU02591T1 TrAt323300 TrRe64704 TrVi208242
OrthoMCL2047	CrosCROS1_T00000703_1 FuGrFGSG_09338T0 FuOxFOXG_05888T0 FuSo105857 FuVeFVEG_03760T0 MaOrMGG_01207T0 MaOrMGG_01207T1 NeCrNCU02556T0 TrAt209520 TrRe23154 TrVi31816
OrthoMCL2048	CrosCROS1_T00000727_1 CrosCROS1_T00013935_1 FuGrFGSG_04906T0 FuOxFOXG_05716T0 FuSo75619 FuVeFVEG_03582T0 MaOrMGG_00740T0 NeCrNCU02100T0 TrAt48978 TrRe23152 TrVi62112
OrthoMCL2049	CrosCROS1_T00000731_1 FuGrFGSG_09162T0 FuOxFOXG_05770T0 FuSo105437 FuVeFVEG_03641T0 MaOrMGG_03683T0 MaOrMGG_03683T1 NeCrNCU03216T0 TrAt303034 TrRe81260 TrVi62143
OrthoMCL2050	CrosCROS1_T00000737_1 FuGrFGSG_03738T0 FuOxFOXG_09772T0 FuSo42774 FuVeFVEG_08709T0 TrAt87384 TrRe68161 TrVi45942 FuOxFOXG_17567T0 FuSo17466 TrVi50483
OrthoMCL2051	CrosCROS1_T00000754_1 FuGrFGSG_04829T0 FuOxFOXG_05660T0 FuSo49794 FuVeFVEG_03513T0 MaOrMGG_10969T0 MaOrMGG_10969T1 NeCrNCU09183T0 TrAt292554 TrRe44628 TrVi55259
OrthoMCL2052	CrosCROS1_T00000766_1 CrosCROS1_T00005211_1 CrosCROS1_T00009908_1 CrosCROS1_T00010229_1 CrosCROS1_T00010898_1 CrosCROS1_T00011869_1 CrosCROS1_T00012333_1 CrosCROS1_T00013278_1 MaOrMGG_07851T0 TrRe57101 CrosCROS1_T00000924_1
OrthoMCL2053	CrosCROS1_T00000846_1 CrosCROS1_T00012554_1 FuGrFGSG_09212T0 FuGrFGSG_11241T0 FuOxFOXG_06030T0 FuSo51519 FuSo93833 FuVeFVEG_03897T0 TrAt241541 TrRe111053 TrVi43748
OrthoMCL2054	CrosCROS1_T00000876_1 FuGrFGSG_11440T0 FuOxFOXG_10772T0 FuVeFVEG_09425T0 CrosCROS1_T00006979_1 FuSo86761 MaOrMGG_07958T0 NeCrNCU05038T0 TrAt45996 TrRe65029 TrVi59395
OrthoMCL2055	CrosCROS1_T00000911_1 CrosCROS1_T00006898_1 CrosCROS1_T00010693_1 FuGrFGSG_04588T0 MaOrMGG_10011T0 TrAt309813 TrAt31567 TrRe105804 TrRe73621 TrVi20101 TrVi222260
OrthoMCL2056	CrosCROS1_T00000915_1 CrosCROS1_T00002608_1 CrosCROS1_T00003905_1 CrosCROS1_T00006453_1 CrosCROS1_T00007621_1 CrosCROS1_T00008677_1 CrosCROS1_T00008742_1 FuVeFVEG_12741T0 CrosCROS1_T00002479_1 CrosCROS1_T00002493_1 CrosCROS1_T00011118_1
OrthoMCL2057	CrosCROS1_T00000916_1 FuGrFGSG_07925T0 FuOxFOXG_03747T0 FuSo105709 FuVeFVEG_12116T0 MaOrMGG_03446T0 NeCrNCU07352T0 NeCrNCU07352T1 TrAt139683 TrRe82032 TrVi216328
OrthoMCL2058	CrosCROS1_T00000951_1 FuOxFOXG_14611T0 FuSo106595 FuSo33967 FuVeFVEG_00163T0 TrAt292337 TrRe70021 TrVi29759 FuVeFVEG_13436T0 FuVeFVEG_13437T0 MaOrMGG_05879T0
OrthoMCL2059	CrosCROS1_T00000988_1 MaOrMGG_07780T0 NeCrNCU06024T0 TrAt83223 TrRe65971 TrVi205054 FuGrFGSG_05703T0 FuOxFOXG_08707T0 FuSo32792 FuVeFVEG_05966T0 TrVi42027
OrthoMCL2060	CrosCROS1_T00001035_1 CrosCROS1_T00001526_1 CrosCROS1_T00010112_1 CrosCROS1_T00011264_1 FuGrFGSG_00550T0 FuOxFOXG_00505T0 FuSo98809 FuVeFVEG_01008T0 MaOrMGG_05656T0 NeCrNCU08603T0 TrVi230012
OrthoMCL2061	CrosCROS1_T00001039_1 FuGrFGSG_00553T0 FuOxFOXG_00502T0 FuSo90104 FuVeFVEG_01011T0 MaOrMGG_05654T0 NeCrNCU08599T0 NeCrNCU08599T1 TrAt128986 TrRe73580 TrVi54579
OrthoMCL2062	CrosCROS1_T00001062_1 FuGrFGSG_00576T0 FuOxFOXG_00474T0 FuSo74826 FuVeFVEG_01031T0 MaOrMGG_13177T0 NeCrNCU03013T0 NeCrNCU03013T1 TrAt215831 TrRe65483 TrVi7774
OrthoMCL2063	CrosCROS1_T00001065_1 FuGrFGSG_00581T0 FuOxFOXG_00470T0 FuSo90087 FuVeFVEG_01027T0 MaOrMGG_05379T0 NeCrNCU07301T0 NeCrNCU07301T1 TrAt51127 TrRe75397 TrVi42827
OrthoMCL2064	CrosCROS1_T00001068_1 FuGrFGSG_00585T0 FuOxFOXG_00466T0 FuSo73376 FuVeFVEG_01049T0 MaOrMGG_05658T0 NeCrNCU09215T0 NeCrNCU09215T1 TrAt297292 TrRe45512 TrVi66344
OrthoMCL2065	CrosCROS1_T00001078_1 FuGrFGSG_00597T0 FuOxFOXG_00452T0 FuSo65613 FuVeFVEG_01060T0 MaOrMGG_05370T0 NeCrNCU07289T0 NeCrNCU07289T1 TrAt297298 TrRe56772 TrVi182873
OrthoMCL2066	CrosCROS1_T00001088_1 FuGrFGSG_07099T0 FuOxFOXG_01704T0 FuSo100052 FuVeFVEG_08070T0 MaOrMGG_04601T0 NeCrNCU03063T0 NeCrNCU03063T1 TrAt32618 TrRe105682 TrVi37922
OrthoMCL2067	CrosCROS1_T00001091_1 FuGrFGSG_07102T0 FuOxFOXG_01701T0 FuSo38285 FuVeFVEG_08067T0 MaOrMGG_04589T0 NeCrNCU03060T0 NeCrNCU03060T1 TrAt227075 TrRe58928 TrVi56270
OrthoMCL2068	CrosCROS1_T00001105_1 FuGrFGSG_07116T0 FuOxFOXG_01686T0 FuSo79025 FuVeFVEG_08051T0 MaOrMGG_01641T0 NeCrNCU02819T0 NeCrNCU02819T1 NeCrNCU02819T2 TrAt321166 TrVi228694
OrthoMCL2069	CrosCROS1_T00001129_1 FuGrFGSG_06827T0 FuOxFOXG_01998T0 FuSo100074 FuVeFVEG_05159T0 MaOrMGG_04467T0 NeCrNCU07408T0 NeCrNCU07408T1 TrAt258952 TrRe76532 TrVi92231
OrthoMCL2070	CrosCROS1_T00001135_1 CrosCROS1_T00011348_1 FuGrFGSG_06836T0 FuOxFOXG_01990T0 FuSo92718 FuVeFVEG_05150T0 MaOrMGG_15294T0 NeCrNCU07415T0 TrAt78348 TrRe58387 TrVi82622
OrthoMCL2071	CrosCROS1_T00001136_1 FuGrFGSG_06837T0 FuOxFOXG_01989T0 FuSo79066 FuVeFVEG_05149T0 MaOrMGG_04418T0 NeCrNCU07416T0 NeCrNCU07416T1 TrAt301616 TrRe21919 TrVi184771
OrthoMCL2072	CrosCROS1_T00001145_1 FuGrFGSG_06846T0 FuOxFOXG_01980T0 FuSo102558 FuVeFVEG_05140T0 MaOrMGG_01589T0 NeCrNCU02807T0 NeCrNCU02807T1 TrAt258941 TrRe105589 TrVi187623
OrthoMCL2073	CrosCROS1_T00001159_1 FuGrFGSG_06859T0 FuOxFOXG_01967T0 FuSo92736 FuVeFVEG_05127T0 MaOrMGG_09944T0 NeCrNCU03264T0 NeCrNCU03264T1 TrAt226926 TrRe76491 TrVi164692
OrthoMCL2074	CrosCROS1_T00001160_1 FuGrFGSG_06860T0 FuOxFOXG_01966T0 FuSo60161 FuVeFVEG_05126T0 MaOrMGG_09948T0 NeCrNCU03261T0 NeCrNCU03261T1 TrAt301601 TrRe58405 TrVi74630
OrthoMCL2075	CrosCROS1_T00001172_1 FuGrFGSG_06874T0 FuOxFOXG_01952T0 FuSo68424 FuVeFVEG_05113T0 MaOrMGG_09917T0 NeCrNCU09118T0 NeCrNCU09118T1 TrAt301595 TrRe76514 TrVi37938
OrthoMCL2076	CrosCROS1_T00001179_1 FuGrFGSG_06880T0 FuOxFOXG_01944T0 FuSo92750 FuVeFVEG_05104T0 MaOrMGG_15290T0 NeCrNCU06914T0 TrAt301590 TrRe121051 TrVi39157 CrosCROS1_T00009527_1
OrthoMCL2077	CrosCROS1_T00001194_1 FuGrFGSG_06890T0 FuOxFOXG_01930T0 FuSo68447 FuVeFVEG_14050T0 MaOrMGG_12836T0 NeCrNCU00450T0 NeCrNCU00450T1 TrAt226844 TrRe124327 TrVi232596
OrthoMCL2078	CrosCROS1_T00001210_1 FuGrFGSG_06914T0 FuOxFOXG_01906T0 FuSo100117 FuVeFVEG_08285T0 MaOrMGG_05664T0 NeCrNCU00478T0 NeCrNCU00478T1 TrAt315287 TrRe102655 TrVi132835
OrthoMCL2079	CrosCROS1_T00001214_1 FuGrFGSG_06922T0 FuOxFOXG_01898T0 FuSo100118 FuVeFVEG_08277T0 MaOrMGG_04978T0 NeCrNCU08991T0 NeCrNCU08991T1 TrAt146592 TrRe73823 TrVi215651
OrthoMCL2080	CrosCROS1_T00001230_1 FuGrFGSG_06938T0 FuOxFOXG_01882T0 FuSo38462 FuVeFVEG_08259T0 MaOrMGG_06419T0 NeCrNCU00420T0 NeCrNCU00420T1 TrAt91536 TrRe53576 TrVi145534
OrthoMCL2081	CrosCROS1_T00001236_1 FuGrFGSG_06944T0 FuOxFOXG_01874T0 FuSo104145 FuVeFVEG_08252T0 MaOrMGG_06422T0 NeCrNCU06173T0 NeCrNCU06173T1 TrAt82022 TrRe21211 TrVi30889
OrthoMCL2082	CrosCROS1_T00001241_1 FuGrFGSG_06951T0 FuOxFOXG_01865T0 FuSo68506 FuVeFVEG_08243T0 MaOrMGG_12831T0 NeCrNCU06260T0 NeCrNCU06260T1 TrAt82016 TrRe54450 TrVi30734
OrthoMCL2083	CrosCROS1_T00001246_1 FuGrFGSG_06955T0 FuOxFOXG_01861T0 FuSo100138 FuVeFVEG_08239T0 MaOrMGG_06316T0 NeCrNCU00422T0 NeCrNCU00422T1 TrAt298169 TrRe73862 TrVi71961
OrthoMCL2084	CrosCROS1_T00001255_1 FuGrFGSG_06963T0 FuOxFOXG_01852T0 FuSo79194 FuVeFVEG_08228T0 MaOrMGG_00478T0 NeCrNCU00109T0 NeCrNCU00109T1 TrAt155450 TrRe54589 TrVi31289
OrthoMCL2085	CrosCROS1_T00001260_1 FuGrFGSG_06965T0 FuOxFOXG_01848T0 FuSo79198 FuVeFVEG_08224T0 MaOrMGG_05113T0 MaOrMGG_05113T1 NeCrNCU06248T0 TrAt82003 TrRe1857 TrVi30126
OrthoMCL2086	CrosCROS1_T00001264_1 FuGrFGSG_06971T0 FuOxFOXG_01841T0 FuSo37740 FuVeFVEG_08216T0 MaOrMGG_14752T0 NeCrNCU00091T0 NeCrNCU00091T1 TrAt47188 TrRe21221 TrVi31520
OrthoMCL2087	CrosCROS1_T00001267_1 FuGrFGSG_06974T0 FuOxFOXG_01838T0 FuSo79207 FuVeFVEG_08213T0 MaOrMGG_12911T0 NeCrNCU06254T0 NeCrNCU06254T1 TrAt178795 TrRe119695 TrVi168495
OrthoMCL2088	CrosCROS1_T00001290_1 FuGrFGSG_06769T0 FuOxFOXG_02055T0 FuSo37893 FuVeFVEG_05218T0 MaOrMGG_00139T0 NeCrNCU07544T0 NeCrNCU07544T1 TrAt81973 TrRe102579 TrVi30121
OrthoMCL2089	CrosCROS1_T00001294_1 FuGrFGSG_06775T0 FuOxFOXG_02049T0 FuSo39031 FuVeFVEG_05213T0 NeCrNCU00309T0 TrAt237298 TrVi31434 CrosCROS1_T00010489_1 MaOrMGG_05690T0 TrRe102735
OrthoMCL2090	CrosCROS1_T00001310_1 FuGrFGSG_12985T0 FuOxFOXG_02073T0 FuSo92843 FuVeFVEG_05234T0 MaOrMGG_04989T0 NeCrNCU07556T0 NeCrNCU07556T1 TrAt133110 TrRe53381 TrVi178207
OrthoMCL2091	CrosCROS1_T00001313_1 FuGrFGSG_06731T0 FuOxFOXG_02076T0 FuSo102576 FuVeFVEG_05237T0 MaOrMGG_05187T0 NeCrNCU06201T0 NeCrNCU06201T1 TrAt91459 TrRe102599 TrVi29785
OrthoMCL2092	CrosCROS1_T00001323_1 FuGrFGSG_06744T0 FuOxFOXG_02081T0 FuSo38604 FuVeFVEG_05243T0 MaOrMGG_09603T0 NeCrNCU00350T0 TrAt290479 TrRe53220 TrVi30486 MaOrMGG_05175T0
OrthoMCL2093	CrosCROS1_T00001331_1 FuGrFGSG_07313T0 FuOxFOXG_02098T0 FuSo68561 FuVeFVEG_05262T0 MaOrMGG_04998T0 NeCrNCU00150T0 NeCrNCU00150T1 TrAt130441 TrRe105011 TrVi65524
OrthoMCL2094	CrosCROS1_T00001345_1 FuGrFGSG_07295T0 FuOxFOXG_02117T0 FuSo68573 FuVeFVEG_05280T0 MaOrMGG_06482T0 MaOrMGG_06482T1 NeCrNCU06419T0 TrAt142790 TrRe21168 TrVi30856
OrthoMCL2095	CrosCROS1_T00001349_1 FuGrFGSG_07291T0 FuOxFOXG_02122T0 FuSo68582 FuVeFVEG_05285T0 MaOrMGG_06479T0 NeCrNCU06431T0 NeCrNCU06431T1 TrAt298228 TrRe119626 TrVi110705
OrthoMCL2096	CrosCROS1_T00001372_1 FuGrFGSG_07278T0 FuOxFOXG_02138T0 FuSo104186 FuVeFVEG_05300T0 MaOrMGG_06476T0 NeCrNCU06435T0 NeCrNCU06435T1 TrAt227596 TrRe57465 TrVi210788
OrthoMCL2097	CrosCROS1_T00001376_1 FuGrFGSG_07274T0 FuOxFOXG_02142T0 FuSo37665 FuVeFVEG_05304T0 MaOrMGG_10189T0 NeCrNCU00130T0 NeCrNCU00130T1 TrAt135426 TrRe120749 TrVi41540
OrthoMCL2098	CrosCROS1_T00001382_1 FuGrFGSG_07269T0 FuOxFOXG_02148T0 FuSo102580 FuVeFVEG_05311T0 MaOrMGG_06453T0 NeCrNCU00137T0 NeCrNCU00137T1 TrAt301832 TrRe75995 TrVi131714
OrthoMCL2099	CrosCROS1_T00001383_1 FuGrFGSG_07268T0 FuOxFOXG_02149T0 FuSo68613 FuVeFVEG_05312T0 MaOrMGG_06454T0 NeCrNCU06191T0 NeCrNCU06191T1 TrAt227652 TrRe104972 TrVi184054
OrthoMCL2100	CrosCROS1_T00001385_1 CrosCROS1_T00013704_1 FuGrFGSG_07266T0 FuOxFOXG_02151T0 FuSo68614 FuVeFVEG_05314T0 MaOrMGG_06446T0 NeCrNCU06189T0 TrAt130416 TrRe57947 TrVi217047
OrthoMCL2101	CrosCROS1_T00001390_1 FuGrFGSG_07260T0 FuOxFOXG_02157T0 FuSo79331 FuVeFVEG_05321T0 MaOrMGG_13161T0 NeCrNCU00398T0 NeCrNCU00398T1 TrAt249655 TrRe57696 TrVi124692
OrthoMCL2102	CrosCROS1_T00001404_1 FuGrFGSG_07245T0 FuOxFOXG_02171T0 FuSo60384 FuVeFVEG_05338T0 MaOrMGG_06457T0 NeCrNCU00396T0 NeCrNCU00396T1 TrAt135379 TrRe75965 TrVi40938
OrthoMCL2103	CrosCROS1_T00001409_1 FuGrFGSG_13103T0 FuOxFOXG_02177T0 FuSo100201 FuVeFVEG_05345T0 MaOrMGG_15163T0 NeCrNCU11182T0 NeCrNCU11182T1 TrAt227724 TrRe104942 TrVi195562
OrthoMCL2104	CrosCROS1_T00001416_1 FuGrFGSG_07231T0 FuOxFOXG_02185T0 FuSo68652 FuVeFVEG_05353T0 MaOrMGG_10199T0 NeCrNCU00046T0 NeCrNCU00046T1 TrAt147835 TrRe75939 TrVi132856
OrthoMCL2105	CrosCROS1_T00001423_1 FuGrFGSG_07222T0 FuOxFOXG_02195T0 FuSo123140 FuVeFVEG_05364T0 FuVeFVEG_05365T0 MaOrMGG_06380T0 NeCrNCU06484T0 TrAt161405 TrRe21775 TrVi10155
OrthoMCL2106	CrosCROS1_T00001426_1 FuGrFGSG_07218T0 FuOxFOXG_02199T0 FuSo92928 FuVeFVEG_05369T0 MaOrMGG_08826T0 MaOrMGG_08826T1 NeCrNCU00064T0 TrAt301867 TrRe57603 TrVi123725
OrthoMCL2107	CrosCROS1_T00001432_1 FuGrFGSG_07212T0 FuOxFOXG_02204T0 FuSo38475 FuVeFVEG_05375T0 MaOrMGG_11340T0 NeCrNCU00068T0 NeCrNCU00068T1 TrAt295192 TrRe57476 TrVi214494
OrthoMCL2108	CrosCROS1_T00001440_1 FuGrFGSG_06722T0 FuOxFOXG_02214T0 FuSo79381 FuVeFVEG_05385T0 MaOrMGG_10158T0 NeCrNCU00076T0 NeCrNCU00076T1 TrAt31761 TrRe57424 TrVi41043
OrthoMCL2109	CrosCROS1_T00001452_1 FuGrFGSG_06710T0 FuOxFOXG_02224T0 FuSo38196 FuVeFVEG_05396T0 MaOrMGG_04985T0 TrAt147678 TrRe61532 TrVi165243 NeCrNCU06511T0 NeCrNCU06511T1
OrthoMCL2110	CrosCROS1_T00001461_1 FuGrFGSG_06701T0 FuOxFOXG_02234T0 FuSo92941 FuVeFVEG_05406T0 MaOrMGG_11371T0 NeCrNCU00285T0 NeCrNCU00285T1 TrAt165194 TrRe77878 TrVi211134
OrthoMCL2111	CrosCROS1_T00001468_1 FuOxFOXG_02246T0 FuSo100226 FuSo47627 FuVeFVEG_05419T0 TrAt127096 TrRe61746 TrVi82556 FuGrFGSG_06693T0 MaOrMGG_05332T0 NeCrNCU06245T0
OrthoMCL2112	CrosCROS1_T00001472_1 FuGrFGSG_06689T0 FuOxFOXG_02251T0 FuSo79411 FuVeFVEG_05425T0 MaOrMGG_05331T0 NeCrNCU00034T0 NeCrNCU00034T1 TrAt250077 TrRe31134 TrVi232664
OrthoMCL2113	CrosCROS1_T00001473_1 FuGrFGSG_06688T0 FuOxFOXG_02252T0 FuSo100228 FuVeFVEG_05426T0 MaOrMGG_05326T0 NeCrNCU00035T0 NeCrNCU00035T1 TrAt301974 TrRe61705 TrVi87128
OrthoMCL2114	CrosCROS1_T00001474_1 FuGrFGSG_06687T0 FuOxFOXG_02253T0 FuSo38892 FuVeFVEG_05427T0 MaOrMGG_05325T0 NeCrNCU00037T0 NeCrNCU00037T1 TrAt31063 TrRe22287 TrVi38629
OrthoMCL2115	CrosCROS1_T00001498_1 FuGrFGSG_06671T0 FuOxFOXG_02271T0 FuSo92958 FuVeFVEG_05446T0 TrAt297472 TrRe107279 TrVi74437 CrosCROS1_T00009871_1 MaOrMGG_09117T0 NeCrNCU05384T0
OrthoMCL2116	CrosCROS1_T00001499_1 FuGrFGSG_06673T0 FuOxFOXG_02269T0 FuOxFOXG_06939T0 FuSo79429 FuVeFVEG_05444T0 MaOrMGG_05225T0 NeCrNCU06235T0 TrAt205225 TrRe62078 TrVi228637
OrthoMCL2117	CrosCROS1_T00001504_1 FuGrFGSG_06664T0 FuOxFOXG_02277T0 FuSo60448 FuVeFVEG_05452T0 MaOrMGG_05306T0 NeCrNCU00223T0 NeCrNCU00223T1 TrAt301990 TrRe73417 TrVi56326
OrthoMCL2118	CrosCROS1_T00001512_1 FuGrFGSG_06659T0 FuOxFOXG_02282T0 FuSo100240 FuVeFVEG_05458T0 MaOrMGG_10127T0 NeCrNCU00134T0 NeCrNCU00134T1 TrAt130311 TrRe3892 TrVi56330
OrthoMCL2119	CrosCROS1_T00001518_1 CrosCROS1_T00006250_1 FuGrFGSG_05003T0 FuOxFOXG_13671T0 FuSo33292 FuSo41166 FuSo96108 FuVeFVEG_11104T0 TrAt255445 TrRe103132 TrVi83273
OrthoMCL2120	CrosCROS1_T00001539_1 CrosCROS1_T00010483_1 FuGrFGSG_02263T0 FuOxFOXG_02711T0 FuSo63858 FuVeFVEG_01546T0 MaOrMGG_10060T0 TrAt83650 TrRe69679 TrVi49647 FuSo51349
OrthoMCL2121	CrosCROS1_T00001552_1 FuGrFGSG_13824T0 FuOxFOXG_04057T0 FuSo34792 TrAt41622 TrVi155869 TrAt322971 FuOxFOXG_10200T0 FuSo54363 FuSo46383 TrVi149971
OrthoMCL2122	CrosCROS1_T00001557_1 FuGrFGSG_01244T0 FuOxFOXG_00143T0 FuSo32074 FuVeFVEG_01374T0 MaOrMGG_04558T0 MaOrMGG_04558T1 NeCrNCU10810T0 TrAt139066 TrRe22598 TrVi188676
OrthoMCL2123	CrosCROS1_T00001586_1 FuGrFGSG_01231T0 FuOxFOXG_00157T0 FuSo89945 FuVeFVEG_01360T0 MaOrMGG_09907T0 NeCrNCU08378T0 NeCrNCU08378T1 TrAt292767 TrRe122405 TrVi35696
OrthoMCL2124	CrosCROS1_T00001587_1 FuGrFGSG_01230T0 FuOxFOXG_00158T0 FuSo57232 FuVeFVEG_01359T0 MaOrMGG_09906T0 NeCrNCU07465T0 NeCrNCU07465T1 TrAt87880 TrRe78970 TrVi215265
OrthoMCL2125	CrosCROS1_T00001595_1 FuGrFGSG_01222T0 FuOxFOXG_00167T0 FuSo98694 FuVeFVEG_01350T0 MaOrMGG_01272T0 NeCrNCU03087T0 NeCrNCU03087T1 TrAt299931 TrRe78953 TrVi86413
OrthoMCL2126	CrosCROS1_T00001608_1 FuGrFGSG_01207T0 FuOxFOXG_00181T0 FuSo89958 FuVeFVEG_01335T0 MaOrMGG_04388T0 NeCrNCU02688T0 NeCrNCU02688T1 TrAt151489 TrRe78935 TrVi82333
OrthoMCL2127	CrosCROS1_T00001613_1 CrosCROS1_T00013812_1 FuGrFGSG_11912T0 FuOxFOXG_00184T0 FuSo103079 FuVeFVEG_01332T0 MaOrMGG_04378T0 NeCrNCU02690T0 TrAt221533 TrRe63914 TrVi35642
OrthoMCL2128	CrosCROS1_T00001630_1 FuGrFGSG_01188T0 FuOxFOXG_00200T0 FuSo65489 FuVeFVEG_01316T0 MaOrMGG_05376T0 MaOrMGG_09519T0 NeCrNCU07296T0 TrAt151447 TrRe78909 TrVi73792
OrthoMCL2129	CrosCROS1_T00001631_1 FuGrFGSG_01187T0 FuOxFOXG_00202T0 FuSo98714 FuVeFVEG_01315T0 MaOrMGG_05375T0 NeCrNCU07299T0 NeCrNCU07299T1 TrAt243608 TrRe63624 TrVi188750
OrthoMCL2130	CrosCROS1_T00001636_1 FuGrFGSG_01183T0 FuOxFOXG_00207T0 FuSo98717 FuVeFVEG_01311T0 MaOrMGG_11643T0 NeCrNCU03064T0 NeCrNCU03064T1 TrAt243621 TrRe36727 TrVi167072
OrthoMCL2131	CrosCROS1_T00001643_1 FuGrFGSG_01173T0 FuOxFOXG_00218T0 FuSo74594 FuVeFVEG_01300T0 MaOrMGG_10837T0 NeCrNCU02957T0 NeCrNCU02957T1 TrAt299973 TrRe122371 TrVi35604
OrthoMCL2132	CrosCROS1_T00001648_1 FuGrFGSG_01170T0 FuOxFOXG_00222T0 FuSo74598 FuVeFVEG_01296T0 MaOrMGG_10371T0 NeCrNCU00974T0 NeCrNCU00974T1 TrAt178954 TrRe49099 TrVi36379
OrthoMCL2133	CrosCROS1_T00001656_1 FuGrFGSG_01163T0 FuOxFOXG_00228T0 FuSo103095 FuVeFVEG_01288T0 MaOrMGG_04625T0 NeCrNCU09370T0 NeCrNCU09370T1 TrAt299980 TrRe22559 TrVi123235
OrthoMCL2134	CrosCROS1_T00001681_1 FuGrFGSG_01950T0 FuOxFOXG_04178T0 FuSo72327 FuVeFVEG_07295T0 MaOrMGG_06065T0 NeCrNCU05269T0 NeCrNCU05269T1 TrAt298484 TrRe82534 TrVi58765
OrthoMCL2135	CrosCROS1_T00001697_1 FuGrFGSG_01965T0 FuOxFOXG_04160T0 FuSo50080 FuVeFVEG_07278T0 MaOrMGG_06168T0 NeCrNCU06334T0 NeCrNCU06334T1 TrAt142372 TrRe122176 TrVi213395
OrthoMCL2136	CrosCROS1_T00001704_1 FuGrFGSG_12046T0 FuOxFOXG_12509T0 FuOxFOXG_14030T0 FuSo85748 FuVeFVEG_07271T0 MaOrMGG_06087T0 NeCrNCU05314T0 TrAt281973 TrRe122180 TrVi81140
OrthoMCL2137	CrosCROS1_T00001724_1 FuGrFGSG_05315T0 FuOxFOXG_06384T0 FuSo72266 FuVeFVEG_04233T0 MaOrMGG_01521T0 NeCrNCU08297T0 NeCrNCU08297T1 TrAt148848 TrRe122199 TrVi181161
OrthoMCL2138	CrosCROS1_T00001725_1 FuGrFGSG_05314T0 FuOxFOXG_06383T0 FuSo101831 FuVeFVEG_04232T0 MaOrMGG_06075T0 MaOrMGG_06075T1 NeCrNCU05313T0 TrAt130756 TrRe108082 TrVi81132
OrthoMCL2139	CrosCROS1_T00001736_1 FuGrFGSG_05303T0 FuOxFOXG_06370T0 FuSo63979 FuVeFVEG_04222T0 MaOrMGG_06104T0 NeCrNCU06624T0 NeCrNCU06624T1 TrAt281960 TrRe108069 TrVi154813
OrthoMCL2140	CrosCROS1_T00001740_1 FuGrFGSG_05299T0 FuOxFOXG_06366T0 FuSo85705 FuVeFVEG_04218T0 MaOrMGG_06109T0 NeCrNCU09746T0 NeCrNCU09746T1 TrAt238021 TrRe78561 TrVi58736
OrthoMCL2141	CrosCROS1_T00001753_1 FuGrFGSG_09551T0 FuOxFOXG_06248T0 FuSo91109 FuVeFVEG_04100T0 MaOrMGG_01489T0 NeCrNCU08331T0 NeCrNCU08331T1 TrAt294527 TrRe62789 TrVi81118
OrthoMCL2142	CrosCROS1_T00001786_1 FuGrFGSG_06272T0 FuOxFOXG_08021T0 FuSo38788 FuVeFVEG_04941T0 MaOrMGG_01115T0 NeCrNCU06756T0 NeCrNCU06756T1 TrAt161743 TrRe54441 TrVi122664
OrthoMCL2143	CrosCROS1_T00001796_1 FuGrFGSG_12899T0 FuOxFOXG_08033T0 FuSo37787 FuVeFVEG_04953T0 MaOrMGG_01103T0 NeCrNCU01665T0 NeCrNCU01665T1 TrAt82516 TrRe73933 TrVi219895
OrthoMCL2144	CrosCROS1_T00001804_1 FuGrFGSG_12934T0 FuOxFOXG_02436T0 FuSo93073 FuVeFVEG_05622T0 MaOrMGG_12760T0 MaOrMGG_12760T1 NeCrNCU05129T0 TrAt297768 TrRe102744 TrVi84460
OrthoMCL2145	CrosCROS1_T00001806_1 FuGrFGSG_12901T0 FuOxFOXG_08041T0 FuSo99925 FuVeFVEG_04962T0 MaOrMGG_03196T0 NeCrNCU06842T0 NeCrNCU06842T1 TrAt172465 TrRe102616 TrVi208488
OrthoMCL2146	CrosCROS1_T00001807_1 FuGrFGSG_00333T0 FuOxFOXG_00729T0 FuSo30729 FuVeFVEG_00786T0 MaOrMGG_03197T0 NeCrNCU06839T0 NeCrNCU06839T1 TrAt156284 TrRe102617 TrVi84455
OrthoMCL2147	CrosCROS1_T00001810_1 FuGrFGSG_11745T0 FuOxFOXG_00733T0 FuSo98871 FuVeFVEG_00782T0 MaOrMGG_03200T0 NeCrNCU06834T0 TrAt213759 TrRe53343 TrVi219879 CrosCROS1_T00004162_1
OrthoMCL2148	FuOxFOXG_05006T0 TrAt81453 TrRe54239 TrVi91146 FuGrFGSG_10395T0 FuSo50101 FuVeFVEG_03124T0 MaOrMGG_08523T0 FuOxFOXG_05589T0 FuOxFOXG_16709T0 FuOxFOXG_16776T0
OrthoMCL2149	CrosCROS1_T00001822_1 FuGrFGSG_00327T0 FuOxFOXG_00737T0 FuSo30719 FuVeFVEG_00778T0 MaOrMGG_03204T0 NeCrNCU06767T0 TrAt289887 TrRe25225 TrVi168290 FuVeFVEG_00777T0
OrthoMCL2150	CrosCROS1_T00001835_1 FuGrFGSG_00324T0 FuOxFOXG_00743T0 FuSo98872 FuVeFVEG_00773T0 TrAt281078 TrRe119768 TrVi189731 MaOrMGG_14558T0 NeCrNCU10346T0 NeCrNCU10346T1
OrthoMCL2151	CrosCROS1_T00001837_1 FuGrFGSG_00304T0 FuOxFOXG_00764T0 FuSo90232 FuVeFVEG_00751T0 MaOrMGG_03901T0 NeCrNCU03407T0 NeCrNCU03407T1 TrAt143775 TrRe53562 TrVi31417
OrthoMCL2152	CrosCROS1_T00001838_1 FuGrFGSG_00303T0 FuOxFOXG_00765T0 FuSo75090 FuVeFVEG_00750T0 MaOrMGG_03902T0 NeCrNCU03406T0 NeCrNCU03406T1 TrAt235820 TrRe1947 TrVi61187
OrthoMCL2153	CrosCROS1_T00001842_1 FuGrFGSG_00299T0 FuOxFOXG_00769T0 FuSo123248 FuSo90234 FuVeFVEG_00746T0 MaOrMGG_12766T0 NeCrNCU01768T0 TrAt317291 TrRe75036 TrVi87658
OrthoMCL2154	CrosCROS1_T00001894_1 FuGrFGSG_00636T0 FuOxFOXG_00953T0 FuSo65768 FuVeFVEG_00560T0 MaOrMGG_03237T0 NeCrNCU08503T0 NeCrNCU08503T1 TrAt240236 TrRe76050 TrVi80277
OrthoMCL2155	CrosCROS1_T00001899_1 FuGrFGSG_00631T0 FuOxFOXG_00948T0 FuSo102385 FuVeFVEG_00566T0 MaOrMGG_03251T0 NeCrNCU08500T0 NeCrNCU08500T1 TrAt299044 TrRe120779 TrVi217060
OrthoMCL2156	CrosCROS1_T00001946_1 FuGrFGSG_01445T0 FuOxFOXG_11267T0 FuSo29935 FuVeFVEG_09527T0 MaOrMGG_08582T0 NeCrNCU01728T0 NeCrNCU01728T1 TrAt153721 TrRe78732 TrVi39971
OrthoMCL2157	CrosCROS1_T00001948_1 FuGrFGSG_01442T0 FuOxFOXG_11271T0 FuSo89812 FuVeFVEG_09523T0 MaOrMGG_14003T0 NeCrNCU01722T0 NeCrNCU01722T1 TrAt317414 TrVi227906 TrRe108227
OrthoMCL2158	CrosCROS1_T00001956_1 FuGrFGSG_01433T0 FuOxFOXG_11281T0 FuSo57063 FuVeFVEG_09511T0 MaOrMGG_07187T0 NeCrNCU01744T0 NeCrNCU01744T1 TrAt141213 TrRe122287 TrVi87581
OrthoMCL2159	CrosCROS1_T00001959_1 FuGrFGSG_01430T0 FuOxFOXG_11284T0 FuSo57070 FuVeFVEG_09508T0 MaOrMGG_08591T0 NeCrNCU01701T0 NeCrNCU01701T1 TrAt141221 TrRe63092 TrVi74916
OrthoMCL2160	CrosCROS1_T00001978_1 TrAt164755 TrRe108287 TrVi135033 CrosCROS1_T00004856_1 FuGrFGSG_02944T0 FuOxFOXG_12201T0 FuSo52354 FuVeFVEG_10912T0 MaOrMGG_02521T0 NeCrNCU01839T0
OrthoMCL2161	CrosCROS1_T00001980_1 FuGrFGSG_01547T0 FuOxFOXG_11163T0 FuSo30328 FuVeFVEG_09627T0 MaOrMGG_02519T0 NeCrNCU06737T0 TrAt26272 TrRe63217 TrVi232455 TrRe108284
OrthoMCL2162	CrosCROS1_T00001999_1 FuGrFGSG_01558T0 FuOxFOXG_11150T0 FuSo123068 FuVeFVEG_09639T0 MaOrMGG_09186T0 MaOrMGG_09186T1 NeCrNCU03505T0 TrAt291656 TrRe62964 TrVi163714
OrthoMCL2163	NeCrNCU03351T0 FuGrFGSG_01563T0 FuOxFOXG_11144T0 FuSo30505 FuVeFVEG_09646T0 MaOrMGG_03262T0 TrAt291661 TrRe62938 TrVi40031 FuOxFOXG_11143T0 FuVeFVEG_09647T0
OrthoMCL2164	CrosCROS1_T00002010_1 FuGrFGSG_01593T0 FuOxFOXG_11111T0 FuOxFOXG_15219T0 FuSo65141 FuVeFVEG_12551T0 MaOrMGG_09193T0 NeCrNCU05897T0 TrAt153866 TrRe78833 TrVi87510
OrthoMCL2165	CrosCROS1_T00002026_1 FuGrFGSG_01574T0 FuOxFOXG_11124T0 FuSo102961 FuVeFVEG_09665T0 MaOrMGG_02386T0 NeCrNCU03543T0 TrAt158159 TrRe30275 TrVi184539 FuVeFVEG_09666T0
OrthoMCL2166	CrosCROS1_T00002029_1 FuGrFGSG_01572T0 FuOxFOXG_11134T0 FuSo102963 FuSo54444 FuVeFVEG_09655T0 MaOrMGG_02378T0 NeCrNCU06803T0 TrAt255456 TrRe122350 TrVi217152
OrthoMCL2167	CrosCROS1_T00002033_1 FuGrFGSG_11978T0 FuOxFOXG_11101T0 FuSo29788 FuVeFVEG_09697T0 MaOrMGG_09192T0 MaOrMGG_09192T1 NeCrNCU09270T0 TrAt80849 TrRe78823 TrVi39169
OrthoMCL2168	CrosCROS1_T00002034_1 FuGrFGSG_11979T0 FuOxFOXG_11100T0 FuSo89680 FuVeFVEG_09698T0 MaOrMGG_01376T0 MaOrMGG_01376T1 NeCrNCU05364T0 TrAt80848 TrRe25159 TrVi20663
OrthoMCL2169	CrosCROS1_T00002038_1 FuGrFGSG_01606T0 FuOxFOXG_11097T0 FuSo101770 FuSo65123 FuVeFVEG_09701T0 MaOrMGG_01381T0 NeCrNCU05360T0 TrAt291674 TrRe62835 TrVi74860
OrthoMCL2170	CrosCROS1_T00002040_1 FuGrFGSG_01613T0 FuOxFOXG_11088T0 FuSo89674 FuVeFVEG_09711T0 MaOrMGG_03285T0 NeCrNCU05386T0 NeCrNCU05386T1 TrAt128605 TrRe78811 TrVi214679
OrthoMCL2171	CrosCROS1_T00002114_1 FuGrFGSG_05674T0 FuOxFOXG_09208T0 FuSo86328 FuVeFVEG_06810T0 MaOrMGG_04918T0 TrAt307960 TrRe68207 TrVi180851 FuSo106302 NeCrNCU16902T0
OrthoMCL2172	CrosCROS1_T00002135_1 FuGrFGSG_09549T0 FuOxFOXG_06246T0 FuSo91202 FuVeFVEG_04098T0 MaOrMGG_03028T0 NeCrNCU02998T0 NeCrNCU02998T1 TrAt219692 TrRe65411 TrVi216665
OrthoMCL2173	CrosCROS1_T00002165_1 FuGrFGSG_05651T0 FuOxFOXG_09234T0 FuSo47217 FuVeFVEG_06834T0 MaOrMGG_13218T0 NeCrNCU04347T0 NeCrNCU04347T1 TrAt292213 TrRe68291 TrVi50503
OrthoMCL2174	CrosCROS1_T00002204_1 FuGrFGSG_11387T0 FuOxFOXG_13472T0 FuSo45329 FuVeFVEG_13928T0 NeCrNCU02850T0 CrosCROS1_T00011895_1 FuSo91486 TrAt29726 TrVi38685 FuSo94116
OrthoMCL2175	CrosCROS1_T00002219_1 CrosCROS1_T00005403_1 FuGrFGSG_08346T0 FuOxFOXG_03477T0 FuSo36605 FuVeFVEG_02344T0 TrAt261131 TrRe56897 TrVi67296 CrosCROS1_T00004776_1 NeCrNCU01138T0
OrthoMCL2176	CrosCROS1_T00002253_1 CrosCROS1_T00011770_1 FuGrFGSG_07829T0 FuOxFOXG_04050T0 FuSo106572 FuVeFVEG_07168T0 TrAt300661 TrVi45536 CrosCROS1_T00003858_1 MaOrMGG_02330T0 TrRe108676
OrthoMCL2177	CrosCROS1_T00002256_1 TrRe120229 TrVi53264 CrosCROS1_T00008189_1 FuGrFGSG_11487T0 FuOxFOXG_14504T0 FuSo39302 FuVeFVEG_13343T0 MaOrMGG_01542T0 NeCrNCU05924T0 TrAt88310
OrthoMCL2178	CrosCROS1_T00002265_1 FuGrFGSG_03582T0 FuOxFOXG_09556T0 FuSo72904 FuSo90520 FuVeFVEG_14089T0 MaOrMGG_00392T0 NeCrNCU09858T0 TrAt216336 TrRe65975 TrVi173557
OrthoMCL2179	CrosCROS1_T00002266_1 CrosCROS1_T00011050_1 FuGrFGSG_01866T0 FuOxFOXG_04267T0 FuSo64155 FuVeFVEG_07389T0 MaOrMGG_09212T0 NeCrNCU03696T0 TrAt280857 TrRe123149 TrVi175552
OrthoMCL2180	CrosCROS1_T00002299_1 FuGrFGSG_05333T0 FuOxFOXG_07019T0 FuOxFOXG_07437T0 FuOxFOXG_14965T0 FuSo34742 FuVeFVEG_04254T0 TrAt190116 TrRe74215 TrVi52793 TrVi193645
OrthoMCL2181	CrosCROS1_T00002309_1 FuGrFGSG_11475T0 FuOxFOXG_15728T0 FuSo37059 FuSo94050 FuVeFVEG_13193T0 MaOrMGG_02319T0 NeCrNCU07820T0 TrAt40284 TrRe69563 TrVi59067
OrthoMCL2182	CrosCROS1_T00002310_1 FuGrFGSG_01672T0 FuOxFOXG_11035T0 FuSo65106 FuVeFVEG_09760T0 NeCrNCU09345T0 NeCrNCU09345T1 NeCrNCU09345T2 TrAt300248 TrRe121620 TrVi215795
OrthoMCL2183	CrosCROS1_T00002364_1 FuGrFGSG_13586T0 FuSo36093 FuVeFVEG_10210T0 MaOrMGG_11860T0 NeCrNCU00874T0 NeCrNCU00874T1 TrAt295765 TrVi132216 TrAt272631 FuSo50281
OrthoMCL2184	CrosCROS1_T00002394_1 FuGrFGSG_08834T0 FuOxFOXG_03545T0 FuSo36281 MaOrMGG_05763T0 NeCrNCU09182T0 TrAt84035 TrRe112105 TrVi65083 MaOrMGG_13796T0 MaOrMGG_15996T0
OrthoMCL2185	CrosCROS1_T00002424_1 TrAt298667 TrRe66647 TrVi66123 CrosCROS1_T00005217_1 FuGrFGSG_06381T0 FuOxFOXG_08135T0 FuSo38525 FuVeFVEG_05058T0 MaOrMGG_10360T0 TrVi47753
OrthoMCL2186	CrosCROS1_T00002455_1 FuSo50617 FuVeFVEG_12923T0 NeCrNCU07255T0 NeCrNCU07255T1 TrAt188779 TrRe120381 TrVi124796 FuOxFOXG_16913T0 TrVi134565 TrVi157114
OrthoMCL2187	FuGrFGSG_00125T0 TrVi45954 FuOxFOXG_01342T0 FuVeFVEG_00147T0 FuGrFGSG_02410T0 FuOxFOXG_10696T0 FuSo43563 FuVeFVEG_09358T0 TrAt83616 TrRe58389 TrVi52617
OrthoMCL2188	CrosCROS1_T00002505_1 CrosCROS1_T00009436_1 FuGrFGSG_05127T0 FuOxFOXG_07873T0 FuSo63698 FuVeFVEG_04795T0 MaOrMGG_07444T0 NeCrNCU09551T0 TrAt251030 TrRe76992 TrVi188499
OrthoMCL2189	CrosCROS1_T00002533_1 FuGrFGSG_03734T0 FuOxFOXG_09768T0 FuSo72943 TrAt159395 TrRe107949 TrVi70160 CrosCROS1_T00007098_1 NeCrNCU01521T0 MaOrMGG_01896T0 MaOrMGG_10466T0
OrthoMCL2190	CrosCROS1_T00002535_1 FuGrFGSG_02075T0 FuOxFOXG_04413T0 FuSo72556 FuVeFVEG_07533T0 CrosCROS1_T00003543_1 MaOrMGG_05346T0 NeCrNCU08882T0 TrAt212983 TrRe82591 TrVi80933
OrthoMCL2191	CrosCROS1_T00002548_1 FuSo4612 FuSo90486 CrosCROS1_T00007934_1 FuOxFOXG_05902T0 FuVeFVEG_03772T0 MaOrMGG_02203T0 CrosCROS1_T00010088_1 TrAt289508 TrRe111881 TrVi46664
OrthoMCL2192	CrosCROS1_T00002553_1 FuVeFVEG_05513T0 MaOrMGG_11613T0 NeCrNCU08153T0 CrosCROS1_T00007767_1 FuGrFGSG_06610T0 FuOxFOXG_02340T0 FuSo39397 NeCrNCU09631T0 FuOxFOXG_13359T0 FuVeFVEG_12185T0
OrthoMCL2193	CrosCROS1_T00002586_1 CrosCROS1_T00005340_1 FuGrFGSG_10979T0 FuOxFOXG_12923T0 FuSo7689 FuVeFVEG_11687T0 MaOrMGG_08815T0 NeCrNCU06533T0 TrAt180212 TrRe42053 TrVi37060
OrthoMCL2194	CrosCROS1_T00002610_1 FuGrFGSG_07678T0 FuOxFOXG_16878T0 FuSo64597 FuVeFVEG_12928T0 MaOrMGG_00552T0 NeCrNCU03404T0 TrAt301729 TrRe76155 TrVi87714 FuOxFOXG_11878T0
OrthoMCL2195	MaOrMGG_00993T0 CrosCROS1_T00014010_1 FuGrFGSG_07832T0 FuOxFOXG_04047T0 FuSo105740 FuVeFVEG_07165T0 NeCrNCU11307T0 TrAt303093 TrRe41590 TrVi53723 TrVi215418
OrthoMCL2196	CrosCROS1_T00002623_1 CrosCROS1_T00008167_1 FuGrFGSG_09845T0 FuOxFOXG_08156T0 FuSo103962 FuVeFVEG_05080T0 MaOrMGG_03569T0 NeCrNCU02408T0 TrAt150047 TrRe61367 TrVi74251
OrthoMCL2197	CrosCROS1_T00002650_1 MaOrMGG_08527T0 NeCrNCU11417T0 CrosCROS1_T00003868_1 CrosCROS1_T00007391_1 FuGrFGSG_01811T0 FuOxFOXG_04589T0 FuSo83531 FuVeFVEG_07723T0 TrVi158572 FuSo44493
OrthoMCL2198	CrosCROS1_T00002690_1 FuGrFGSG_10779T0 FuOxFOXG_12711T0 FuSo100411 FuVeFVEG_11450T0 MaOrMGG_00905T0 NeCrNCU02263T0 TrAt131315 TrRe77583 TrVi17075 CrosCROS1_T00003570_1
OrthoMCL2199	CrosCROS1_T00002699_1 TrRe34402 TrVi215798 FuGrFGSG_10800T0 FuOxFOXG_12732T0 FuSo123152 FuVeFVEG_11471T0 MaOrMGG_12797T0 NeCrNCU06863T0 NeCrNCU06863T1 TrAt300261
OrthoMCL2200	CrosCROS1_T00002701_1 FuGrFGSG_10798T0 FuOxFOXG_12730T0 FuSo39776 FuVeFVEG_11469T0 MaOrMGG_06567T0 NeCrNCU06867T0 NeCrNCU06867T1 TrAt36076 TrRe60756 TrVi64127
OrthoMCL2201	CrosCROS1_T00002705_1 FuGrFGSG_10795T0 FuOxFOXG_12727T0 FuSo40329 FuVeFVEG_11466T0 MaOrMGG_06570T0 NeCrNCU06869T0 NeCrNCU06869T1 TrAt79096 TrRe61000 TrVi37526
OrthoMCL2202	CrosCROS1_T00002725_1 FuGrFGSG_06080T0 FuOxFOXG_07790T0 FuSo100012 FuVeFVEG_04716T0 MaOrMGG_03389T0 NeCrNCU06150T0 NeCrNCU06150T1 TrAt185227 TrRe107011 TrVi208818
OrthoMCL2203	CrosCROS1_T00002756_1 FuGrFGSG_07040T0 FuOxFOXG_01768T0 FuSo60041 FuVeFVEG_08138T0 MaOrMGG_00853T0 NeCrNCU10715T0 NeCrNCU10715T1 TrAt127739 TrRe77661 TrVi212560
OrthoMCL2204	CrosCROS1_T00002765_1 FuGrFGSG_00343T0 FuOxFOXG_00717T0 FuSo98867 FuVeFVEG_00798T0 MaOrMGG_00926T0 NeCrNCU09432T0 NeCrNCU09432T1 TrAt79173 TrRe77672 TrVi55945
OrthoMCL2205	CrosCROS1_T00002783_1 FuGrFGSG_06298T0 FuOxFOXG_08049T0 FuSo37767 FuVeFVEG_04970T0 MaOrMGG_00913T0 NeCrNCU02267T0 NeCrNCU02267T1 TrAt137964 TrRe61032 TrVi63998
OrthoMCL2206	CrosCROS1_T00002784_1 FuGrFGSG_06299T0 FuOxFOXG_08050T0 FuSo104004 FuVeFVEG_04971T0 MaOrMGG_00915T0 NeCrNCU02268T0 TrAt150464 TrRe61159 TrVi36741 FuVeFVEG_04972T0
OrthoMCL2207	CrosCROS1_T00002789_1 FuGrFGSG_06305T0 FuOxFOXG_08057T0 FuSo106029 FuVeFVEG_04979T0 MaOrMGG_11475T0 NeCrNCU02235T0 NeCrNCU02235T1 TrAt284729 TrRe22252 TrVi112062
OrthoMCL2208	CrosCROS1_T00002826_1 FuGrFGSG_06356T0 FuOxFOXG_08110T0 FuSo99900 FuVeFVEG_05033T0 MaOrMGG_00856T0 NeCrNCU06095T0 NeCrNCU06095T1 TrAt319089 TrRe60761 TrVi148539
OrthoMCL2209	CrosCROS1_T00002841_1 FuOxFOXG_08118T0 FuSo103977 FuVeFVEG_05041T0 FuVeFVEG_05041T1 MaOrMGG_13530T0 NeCrNCU02400T0 TrAt150123 TrRe60676 TrVi178714 FuGrFGSG_12913T0
OrthoMCL2210	CrosCROS1_T00002843_1 FuGrFGSG_06368T0 FuOxFOXG_08121T0 FuSo38036 FuVeFVEG_05044T0 MaOrMGG_03543T0 NeCrNCU02412T0 NeCrNCU02412T1 TrAt36395 TrRe77425 TrVi37380
OrthoMCL2211	CrosCROS1_T00002849_1 FuGrFGSG_09857T0 FuOxFOXG_08169T0 FuSo92391 FuVeFVEG_05095T0 MaOrMGG_03581T0 NeCrNCU02432T0 NeCrNCU02432T1 TrAt302432 TrRe62613 TrVi13328
OrthoMCL2212	CrosCROS1_T00002850_1 FuGrFGSG_09856T0 FuOxFOXG_08168T0 FuSo38033 FuVeFVEG_05094T0 MaOrMGG_03582T0 NeCrNCU02431T0 NeCrNCU02431T1 TrAt35572 TrRe77339 TrVi148805
OrthoMCL2213	CrosCROS1_T00002852_1 FuGrFGSG_09853T0 FuOxFOXG_08165T0 FuSo59709 FuVeFVEG_05090T0 MaOrMGG_03587T0 NeCrNCU02428T0 NeCrNCU02428T1 TrAt302430 TrRe121955 TrVi81340
OrthoMCL2214	CrosCROS1_T00002854_1 FuGrFGSG_09851T0 FuOxFOXG_08163T0 FuSo67958 FuVeFVEG_05088T0 NeCrNCU02420T0 NeCrNCU02420T1 TrAt37319 TrVi56176 MaOrMGG_09557T0 TrRe22154
OrthoMCL2215	CrosCROS1_T00002859_1 FuGrFGSG_09847T0 FuOxFOXG_08158T0 FuSo38507 FuVeFVEG_05083T0 MaOrMGG_03567T0 NeCrNCU02410T0 NeCrNCU02410T1 TrAt293017 TrRe106731 TrVi36820
OrthoMCL2216	CrosCROS1_T00002875_1 FuGrFGSG_06385T0 FuOxFOXG_08140T0 FuSo103967 FuVeFVEG_05063T0 MaOrMGG_09565T0 NeCrNCU02393T0 NeCrNCU02393T1 TrAt150085 TrRe121539 TrVi74211
OrthoMCL2217	CrosCROS1_T00002885_1 FuGrFGSG_00515T0 FuOxFOXG_00543T0 FuSo90126 FuVeFVEG_00971T0 MaOrMGG_04758T0 MaOrMGG_04758T1 NeCrNCU00499T0 TrAt182347 TrRe73654 TrVi212339
OrthoMCL2218	CrosCROS1_T00002887_1 FuGrFGSG_00512T0 FuOxFOXG_00545T0 FuSo98820 FuVeFVEG_00969T0 MaOrMGG_04760T0 NeCrNCU03048T0 NeCrNCU03048T1 TrAt290555 TrRe21150 TrVi178368
OrthoMCL2219	CrosCROS1_T00002904_1 FuGrFGSG_00500T0 FuOxFOXG_00556T0 FuSo105821 FuVeFVEG_00957T0 MaOrMGG_09289T0 NeCrNCU02542T0 NeCrNCU02542T1 TrAt298279 TrRe73665 TrVi81875
OrthoMCL2220	CrosCROS1_T00002929_1 FuGrFGSG_00472T0 FuOxFOXG_00582T0 FuSo65669 FuVeFVEG_00931T0 MaOrMGG_14773T0 NeCrNCU03200T0 NeCrNCU03200T1 TrAt298248 TrRe119614 TrVi84695
OrthoMCL2221	CrosCROS1_T00002931_1 FuGrFGSG_00468T0 FuOxFOXG_00586T0 FuSo90152 FuVeFVEG_00927T0 MaOrMGG_01259T0 NeCrNCU11251T0 NeCrNCU11251T1 TrAt237465 TrRe21166 TrVi145460
OrthoMCL2222	CrosCROS1_T00002934_1 FuGrFGSG_00465T0 FuOxFOXG_00589T0 FuSo98830 FuVeFVEG_00924T0 MaOrMGG_04540T0 NeCrNCU03084T0 NeCrNCU03084T1 TrAt298237 TrRe102555 TrVi72019
OrthoMCL2223	CrosCROS1_T00002952_1 FuGrFGSG_00444T0 FuOxFOXG_00608T0 FuSo98839 FuVeFVEG_00904T0 MaOrMGG_04818T0 NeCrNCU02738T0 NeCrNCU02738T1 TrAt301781 TrRe105081 TrVi210826
OrthoMCL2224	CrosCROS1_T00002954_1 FuGrFGSG_00442T0 FuOxFOXG_00610T0 FuSo74951 FuVeFVEG_00902T0 MaOrMGG_04816T0 TrRe120801 TrVi174423 TrAt301780 NeCrNCU02736T0 NeCrNCU02736T1
OrthoMCL2225	CrosCROS1_T00002957_1 FuGrFGSG_00439T0 FuOxFOXG_00613T0 FuSo74953 FuVeFVEG_00899T0 MaOrMGG_04806T0 NeCrNCU02733T0 TrAt31132 TrRe57784 TrVi40425 NeCrNCU02733T1
OrthoMCL2226	CrosCROS1_T00002959_1 FuGrFGSG_00436T0 FuOxFOXG_00616T0 FuSo74956 FuVeFVEG_00896T0 MaOrMGG_14748T0 NeCrNCU02748T0 NeCrNCU02748T1 TrAt321349 TrRe76082 TrVi41109
OrthoMCL2227	CrosCROS1_T00002971_1 FuGrFGSG_00423T0 FuOxFOXG_00628T0 FuSo57455 FuVeFVEG_00884T0 MaOrMGG_04834T0 NeCrNCU09135T0 NeCrNCU09135T1 TrAt249414 TrRe57975 TrVi41053
OrthoMCL2228	CrosCROS1_T00002973_1 FuGrFGSG_00421T0 FuOxFOXG_00630T0 FuSo98845 FuVeFVEG_00882T0 MaOrMGG_00383T0 NeCrNCU02657T0 NeCrNCU02657T1 TrAt301763 TrRe46238 TrVi87758
OrthoMCL2229	CrosCROS1_T00002976_1 FuGrFGSG_00417T0 FuOxFOXG_00634T0 FuSo74974 FuVeFVEG_00878T0 MaOrMGG_10834T0 NeCrNCU00963T0 NeCrNCU00963T1 TrAt85094 TrRe46244 TrVi227673
OrthoMCL2230	CrosCROS1_T00002982_1 FuGrFGSG_00407T0 FuOxFOXG_00645T0 FuSo98848 FuVeFVEG_00866T0 TrAt301758 TrRe76114 TrVi56808 CrosCROS1_T00007382_1 MaOrMGG_05138T0 NeCrNCU07958T0
OrthoMCL2231	CrosCROS1_T00003000_1 FuGrFGSG_00386T0 FuOxFOXG_00671T0 FuSo75005 FuVeFVEG_00841T0 MaOrMGG_04493T0 NeCrNCU09994T0 NeCrNCU09994T1 TrAt321298 TrRe76141 TrVi163085
OrthoMCL2232	CrosCROS1_T00003010_1 FuGrFGSG_00374T0 FuOxFOXG_00682T0 FuSo57472 FuVeFVEG_00829T0 MaOrMGG_04363T0 NeCrNCU09319T0 NeCrNCU09319T1 TrAt28439 TrRe57609 TrVi124096
OrthoMCL2233	CrosCROS1_T00003017_1 FuGrFGSG_00368T0 FuOxFOXG_00688T0 FuSo90195 FuVeFVEG_00823T0 MaOrMGG_01244T0 NeCrNCU08606T0 NeCrNCU08606T1 TrAt28657 TrRe21846 TrVi38220
OrthoMCL2234	CrosCROS1_T00003021_1 FuGrFGSG_00364T0 FuOxFOXG_00693T0 FuSo90199 FuVeFVEG_00818T0 MaOrMGG_09283T0 NeCrNCU02532T0 NeCrNCU02532T1 TrAt267399 TrRe105192 TrVi196549
OrthoMCL2235	CrosCROS1_T00003024_1 FuGrFGSG_02942T0 FuOxFOXG_12197T0 FuSo75030 FuVeFVEG_10916T0 MaOrMGG_06257T0 MaOrMGG_06797T0 TrAt246916 TrRe59778 TrVi29548 FuSo97370
OrthoMCL2236	CrosCROS1_T00003029_1 FuGrFGSG_07054T0 FuOxFOXG_01752T0 FuSo60055 FuVeFVEG_08121T0 MaOrMGG_04745T0 NeCrNCU03050T0 NeCrNCU03050T1 TrAt301701 TrRe105202 TrVi82510
OrthoMCL2237	CrosCROS1_T00003045_1 FuGrFGSG_00358T0 FuOxFOXG_00699T0 FuSo75034 FuVeFVEG_00812T0 MaOrMGG_04741T0 NeCrNCU00505T0 NeCrNCU00505T1 TrAt301687 TrRe124285 TrVi64379
OrthoMCL2238	CrosCROS1_T00003047_1 FuGrFGSG_07057T0 FuOxFOXG_01750T0 FuSo92655 FuVeFVEG_08119T0 MaOrMGG_17430T0 NeCrNCU03283T0 NeCrNCU03283T1 TrAt135688 TrRe6096 TrVi86995
OrthoMCL2239	CrosCROS1_T00003054_1 FuGrFGSG_13056T0 FuOxFOXG_01729T0 FuSo100043 FuVeFVEG_08097T0 MaOrMGG_00143T0 NeCrNCU03274T0 NeCrNCU03274T1 TrAt78278 TrRe23489 TrVi214933
OrthoMCL2240	CrosCROS1_T00003056_1 FuGrFGSG_07077T0 FuOxFOXG_01728T0 FuSo100042 FuVeFVEG_08098T0 MaOrMGG_00142T0 NeCrNCU03276T0 NeCrNCU03276T1 TrAt301678 TrRe71021 TrVi56240
OrthoMCL2241	CrosCROS1_T00003058_1 FuGrFGSG_07074T0 FuOxFOXG_01732T0 FuSo102553 FuVeFVEG_08101T0 MaOrMGG_00848T0 NeCrNCU02507T0 TrAt301668 TrRe58404 TrVi9518 NeCrNCU08794T0
OrthoMCL2242	CrosCROS1_T00003059_1 FuGrFGSG_07075T0 FuOxFOXG_01733T0 FuSo100039 FuVeFVEG_08102T0 FuVeFVEG_08103T0 MaOrMGG_07756T0 NeCrNCU02505T0 TrAt249131 TrRe21957 TrVi79975
OrthoMCL2243	CrosCROS1_T00003075_1 FuGrFGSG_07087T0 FuOxFOXG_01718T0 FuSo100046 FuVeFVEG_08087T0 MaOrMGG_01653T0 NeCrNCU09248T0 NeCrNCU09248T1 TrAt169472 TrRe121080 TrVi38079
OrthoMCL2244	CrosCROS1_T00003084_1 FuGrFGSG_00607T0 FuOxFOXG_00441T0 FuSo90076 FuVeFVEG_01071T0 MaOrMGG_02801T0 NeCrNCU04473T0 TrAt157240 TrRe56876 TrVi57327 FuSo76525
OrthoMCL2245	CrosCROS1_T00003106_1 FuSo74774 FuVeFVEG_01103T0 NeCrNCU08612T0 TrAt212312 TrRe56218 TrVi57348 FuGrFGSG_11872T0 FuGrFGSG_11873T0 FuVeFVEG_01104T0 FuOxFOXG_00413T0
OrthoMCL2246	CrosCROS1_T00003107_1 FuGrFGSG_00982T0 FuOxFOXG_00412T0 FuSo74773 FuVeFVEG_01105T0 MaOrMGG_04524T0 NeCrNCU08611T0 NeCrNCU08611T1 TrAt51301 TrRe104451 TrVi88583
OrthoMCL2247	CrosCROS1_T00003112_1 FuGrFGSG_00986T0 FuOxFOXG_00407T0 FuSo90059 FuVeFVEG_01109T0 MaOrMGG_06847T0 NeCrNCU04421T0 TrAt144672 TrRe21646 TrVi88587 NeCrNCU04421T1
OrthoMCL2248	CrosCROS1_T00003131_1 FuGrFGSG_11882T0 FuOxFOXG_00384T0 FuSo98777 FuVeFVEG_01133T0 MaOrMGG_15540T0 NeCrNCU02634T0 NeCrNCU02634T1 TrAt297339 TrRe45595 TrVi111491
OrthoMCL2249	CrosCROS1_T00003136_1 FuGrFGSG_01014T0 FuOxFOXG_00379T0 FuSo102366 FuVeFVEG_01138T0 MaOrMGG_04438T0 NeCrNCU08340T0 NeCrNCU08340T1 TrAt297344 TrRe45604 TrVi111493
OrthoMCL2250	CrosCROS1_T00003174_1 FuGrFGSG_01051T0 FuOxFOXG_00338T0 FuSo90033 FuVeFVEG_01183T0 MaOrMGG_00519T0 NeCrNCU09240T0 NeCrNCU09240T1 TrAt212486 TrRe56261 TrVi210391
OrthoMCL2251	CrosCROS1_T00003187_1 FuGrFGSG_01064T0 FuOxFOXG_00325T0 FuSo65581 FuVeFVEG_01198T0 MaOrMGG_04679T0 NeCrNCU03238T0 NeCrNCU03238T1 TrAt136196 TrRe56426 TrVi180426
OrthoMCL2252	CrosCROS1_T00003208_1 FuGrFGSG_01099T0 FuOxFOXG_00296T0 FuSo65563 FuVeFVEG_01222T0 MaOrMGG_09952T0 NeCrNCU09269T0 NeCrNCU09269T1 TrAt297396 TrRe75547 TrVi82957
OrthoMCL2253	CrosCROS1_T00003212_1 FuGrFGSG_01095T0 FuOxFOXG_00292T0 FuSo90017 FuVeFVEG_01226T0 MaOrMGG_00543T0 NeCrNCU03290T0 NeCrNCU03290T1 TrAt157100 TrRe21668 TrVi76008
OrthoMCL2254	CrosCROS1_T00003250_1 FuGrFGSG_05963T0 FuOxFOXG_07665T0 FuSo72019 FuVeFVEG_04587T0 MaOrMGG_04872T0 NeCrNCU05642T0 TrAt193353 TrRe60250 TrVi86126 TrAt134650
OrthoMCL2255	CrosCROS1_T00003251_1 FuGrFGSG_01946T0 FuOxFOXG_04182T0 FuSo96780 FuVeFVEG_07299T0 MaOrMGG_13224T0 NeCrNCU06366T0 NeCrNCU06366T1 TrAt154863 TrRe82544 TrVi202887
OrthoMCL2256	CrosCROS1_T00003257_1 FuGrFGSG_01940T0 FuOxFOXG_04189T0 FuSo96786 FuVeFVEG_07305T0 MaOrMGG_01508T0 NeCrNCU11369T0 NeCrNCU11369T1 TrAt296822 TrRe6037 TrVi216360
OrthoMCL2257	CrosCROS1_T00003258_1 FuGrFGSG_01939T0 FuOxFOXG_04190T0 FuSo96787 FuVeFVEG_07306T0 MaOrMGG_01507T0 NeCrNCU07682T0 NeCrNCU07682T1 TrAt44131 TrRe55123 TrVi50200
OrthoMCL2258	CrosCROS1_T00003276_1 FuGrFGSG_01921T0 FuOxFOXG_04211T0 FuSo50267 FuVeFVEG_07329T0 MaOrMGG_01767T0 NeCrNCU08007T0 NeCrNCU08007T1 TrAt298497 TrRe82560 TrVi181081
OrthoMCL2259	CrosCROS1_T00003292_1 FuGrFGSG_05399T0 FuOxFOXG_09505T0 FuSo62953 FuVeFVEG_07130T0 MaOrMGG_00373T0 NeCrNCU06503T0 NeCrNCU06503T1 TrAt232454 TrRe112342 TrVi51124
OrthoMCL2260	CrosCROS1_T00003306_1 FuGrFGSG_06009T0 FuOxFOXG_07715T0 FuSo44437 FuSo68206 FuVeFVEG_04639T0 MaOrMGG_02432T0 NeCrNCU09463T0 TrAt127329 TrRe48146 TrVi74555
OrthoMCL2261	CrosCROS1_T00003316_1 FuGrFGSG_09059T0 FuOxFOXG_08913T0 FuSo42807 FuVeFVEG_06531T0 MaOrMGG_08846T0 NeCrNCU01089T0 NeCrNCU01089T1 TrAt281337 TrRe61642 TrVi66643
OrthoMCL2262	CrosCROS1_T00003337_1 FuGrFGSG_02530T0 FuOxFOXG_10559T0 FuSo43981 FuVeFVEG_09207T0 MaOrMGG_05684T0 NeCrNCU00154T0 NeCrNCU00154T1 TrAt281414 TrRe61765 TrVi76070
OrthoMCL2263	CrosCROS1_T00003361_1 FuGrFGSG_02566T0 FuOxFOXG_10482T0 FuSo43809 FuVeFVEG_09135T0 MaOrMGG_05255T0 NeCrNCU06267T0 NeCrNCU06267T1 TrAt214750 TrRe107509 TrVi76043
OrthoMCL2264	CrosCROS1_T00003368_1 FuGrFGSG_02576T0 FuOxFOXG_10471T0 FuSo94525 FuVeFVEG_09124T0 MaOrMGG_05263T0 NeCrNCU00458T0 NeCrNCU00458T1 TrAt315861 TrRe42377 TrVi187216
OrthoMCL2265	CrosCROS1_T00003369_1 FuGrFGSG_02577T0 FuOxFOXG_10470T0 FuSo70370 FuVeFVEG_09123T0 MaOrMGG_05262T0 NeCrNCU00459T0 NeCrNCU00459T1 TrAt93662 TrRe61715 TrVi42640
OrthoMCL2266	CrosCROS1_T00003392_1 FuGrFGSG_04157T0 FuOxFOXG_11476T0 FuSo62085 FuVeFVEG_10344T0 TrAt185385 TrRe41895 TrVi91258 CrosCROS1_T00006243_1 MaOrMGG_13106T0 NeCrNCU04676T0
OrthoMCL2267	CrosCROS1_T00003398_1 FuGrFGSG_04151T0 FuOxFOXG_11483T0 FuSo42949 FuVeFVEG_10337T0 MaOrMGG_05298T0 NeCrNCU08995T0 NeCrNCU08995T1 TrAt53286 TrRe58361 TrVi209433
OrthoMCL2268	CrosCROS1_T00003406_1 FuGrFGSG_04141T0 FuOxFOXG_11495T0 FuSo94497 FuVeFVEG_10328T0 MaOrMGG_05278T0 NeCrNCU00470T0 NeCrNCU00470T1 TrAt53388 TrRe58804 TrVi213141
OrthoMCL2269	CrosCROS1_T00003408_1 FuGrFGSG_04139T0 FuOxFOXG_11498T0 FuSo62071 FuVeFVEG_10325T0 MaOrMGG_05276T0 NeCrNCU00468T0 NeCrNCU00468T1 TrAt158094 TrRe46545 TrVi52587
OrthoMCL2270	CrosCROS1_T00003412_1 FuGrFGSG_04119T0 FuOxFOXG_11518T0 FuSo44134 FuVeFVEG_10305T0 MaOrMGG_05292T0 NeCrNCU07842T0 NeCrNCU07842T1 TrAt185153 TrRe120972 TrVi25376
OrthoMCL2271	CrosCROS1_T00003414_1 FuGrFGSG_04121T0 FuOxFOXG_11516T0 FuSo70299 FuVeFVEG_10307T0 MaOrMGG_05249T0 NeCrNCU00465T0 NeCrNCU00465T1 TrAt298093 TrRe76393 TrVi83729
OrthoMCL2272	CrosCROS1_T00003417_1 FuGrFGSG_04124T0 FuOxFOXG_11513T0 FuSo43986 FuVeFVEG_10310T0 MaOrMGG_05281T0 MaOrMGG_05281T1 NeCrNCU07851T0 TrAt161047 TrRe120968 TrVi59828
OrthoMCL2273	CrosCROS1_T00003421_1 FuGrFGSG_04128T0 FuOxFOXG_11509T0 FuSo94485 FuVeFVEG_10314T0 MaOrMGG_16900T0 NeCrNCU07849T0 NeCrNCU07849T1 TrAt53302 TrRe59068 TrVi213554
OrthoMCL2274	CrosCROS1_T00003425_1 FuGrFGSG_04134T0 FuOxFOXG_11503T0 FuSo94491 FuVeFVEG_10320T0 MaOrMGG_05287T0 NeCrNCU07846T0 NeCrNCU07846T1 TrAt256509 TrRe58628 TrVi117213
OrthoMCL2275	CrosCROS1_T00003429_1 FuGrFGSG_04118T0 FuOxFOXG_11519T0 FuSo94475 FuVeFVEG_10304T0 NeCrNCU00006T0 NeCrNCU00006T1 TrAt291727 TrRe105432 TrVi193249 MaOrMGG_06439T0
OrthoMCL2276	CrosCROS1_T00003437_1 FuSo94470 NeCrNCU00432T0 NeCrNCU00432T1 TrRe105423 FuGrFGSG_04110T0 FuOxFOXG_11526T0 FuVeFVEG_10297T0 MaOrMGG_05206T0 TrVi58370 TrAt42840
OrthoMCL2277	CrosCROS1_T00003445_1 FuGrFGSG_02810T0 FuOxFOXG_15662T0 FuSo92223 FuVeFVEG_13122T0 MaOrMGG_10586T0 NeCrNCU00881T0 NeCrNCU00881T1 TrAt300768 TrRe21982 TrVi28291
OrthoMCL2278	CrosCROS1_T00003447_1 FuGrFGSG_02812T0 FuOxFOXG_15664T0 FuSo59580 FuVeFVEG_13124T0 MaOrMGG_10588T0 NeCrNCU00879T0 NeCrNCU00879T1 TrAt6146 TrRe105891 TrVi71130
OrthoMCL2279	CrosCROS1_T00003450_1 FuGrFGSG_02807T0 FuOxFOXG_15659T0 FuSo122449 FuVeFVEG_13119T0 MaOrMGG_10591T0 NeCrNCU07347T0 NeCrNCU07347T1 TrAt34248 TrRe76700 TrVi180091
OrthoMCL2280	CrosCROS1_T00003472_1 FuGrFGSG_01916T0 FuOxFOXG_04219T0 FuSo105493 FuVeFVEG_07338T0 MaOrMGG_06896T0 NeCrNCU01315T0 TrAt129529 TrRe123173 TrVi196588 FuVeFVEG_07337T0
OrthoMCL2281	CrosCROS1_T00003477_1 FuGrFGSG_01904T0 FuOxFOXG_04224T0 FuSo72372 FuVeFVEG_07344T0 MaOrMGG_07511T0 NeCrNCU04164T0 NeCrNCU04164T1 TrAt297628 TrRe50712 TrVi185271
OrthoMCL2282	CrosCROS1_T00003479_1 FuGrFGSG_01906T0 FuOxFOXG_04226T0 FuSo106426 FuVeFVEG_07346T0 FuVeFVEG_07346T1 MaOrMGG_07515T0 NeCrNCU01276T0 TrAt315240 TrRe66433 TrVi70062
OrthoMCL2283	CrosCROS1_T00003482_1 FuGrFGSG_01909T0 FuOxFOXG_04229T0 FuSo64104 FuVeFVEG_07349T0 MaOrMGG_06893T0 NeCrNCU01324T0 NeCrNCU01324T1 TrAt213340 TrRe110088 TrVi175513
OrthoMCL2284	CrosCROS1_T00003498_1 FuGrFGSG_01886T0 FuOxFOXG_04247T0 FuSo50865 FuVeFVEG_07367T0 MaOrMGG_06877T0 NeCrNCU04116T0 NeCrNCU04116T1 TrAt156902 TrRe80437 TrVi78277
OrthoMCL2285	CrosCROS1_T00003528_1 FuGrFGSG_01848T0 FuOxFOXG_04288T0 FuSo96866 FuVeFVEG_07411T0 MaOrMGG_16251T0 NeCrNCU03684T0 NeCrNCU03684T1 TrAt315186 TrRe5016 TrVi51356
OrthoMCL2286	CrosCROS1_T00003529_1 FuGrFGSG_01847T0 FuOxFOXG_04289T0 FuSo85880 FuVeFVEG_07412T0 MaOrMGG_11758T0 TrAt82864 TrRe110023 TrVi112184 NeCrNCU03685T0 NeCrNCU03685T1
OrthoMCL2287	CrosCROS1_T00003539_1 FuGrFGSG_02079T0 FuOxFOXG_04417T0 FuSo96958 FuVeFVEG_07537T0 MaOrMGG_06752T0 NeCrNCU04133T0 TrAt156710 TrRe23475 TrVi46164 FuOxFOXG_04418T0
OrthoMCL2288	CrosCROS1_T00003559_1 FuGrFGSG_08649T0 FuOxFOXG_03150T0 FuSo5986 MaOrMGG_02302T0 NeCrNCU02035T0 TrAt26345 TrRe30578 TrVi24735 FuSo77955 FuVeFVEG_02017T0
OrthoMCL2289	CrosCROS1_T00003585_1 FuGrFGSG_07168T0 FuOxFOXG_01632T0 FuSo63490 FuVeFVEG_07995T0 MaOrMGG_03993T0 NeCrNCU04105T0 NeCrNCU04105T1 TrAt288880 TrRe1683 TrVi33609
OrthoMCL2290	CrosCROS1_T00003594_1 FuGrFGSG_07159T0 FuOxFOXG_01641T0 FuSo63485 FuVeFVEG_08004T0 MaOrMGG_00731T0 NeCrNCU03727T0 NeCrNCU03727T1 TrAt288875 TrRe73517 TrVi661
OrthoMCL2291	CrosCROS1_T00003597_1 FuGrFGSG_07157T0 FuOxFOXG_01644T0 FuSo84694 FuVeFVEG_08005T0 MaOrMGG_00729T0 NeCrNCU03725T0 NeCrNCU03725T1 TrAt145258 TrRe54675 TrVi114530
OrthoMCL2292	CrosCROS1_T00003624_1 FuGrFGSG_07142T0 FuOxFOXG_01658T0 FuSo49386 FuVeFVEG_08023T0 MaOrMGG_07059T0 NeCrNCU01143T0 TrAt53057 TrRe124318 TrRe53044 TrVi73272
OrthoMCL2293	CrosCROS1_T00003635_1 FuGrFGSG_07373T0 FuOxFOXG_01525T0 FuSo45398 FuSo63445 FuVeFVEG_07887T0 MaOrMGG_07478T0 NeCrNCU04653T0 TrAt210990 TrRe69222 TrVi73295
OrthoMCL2294	CrosCROS1_T00003640_1 FuGrFGSG_07378T0 FuOxFOXG_01530T0 FuSo105262 FuVeFVEG_07892T0 MaOrMGG_07464T0 NeCrNCU03793T0 TrAt83457 TrRe123888 TrVi33997 FuSo51051
OrthoMCL2295	CrosCROS1_T00003651_1 FuGrFGSG_07406T0 FuOxFOXG_01487T0 FuSo48670 FuVeFVEG_07851T0 MaOrMGG_06931T0 NeCrNCU03836T0 NeCrNCU03836T1 TrAt52866 TrRe69257 TrVi215135
OrthoMCL2296	CrosCROS1_T00003653_1 FuGrFGSG_07404T0 FuOxFOXG_01489T0 FuSo71682 FuVeFVEG_07853T0 MaOrMGG_06933T0 NeCrNCU03833T0 NeCrNCU03833T1 TrAt254295 TrRe52130 TrVi85975
OrthoMCL2297	CrosCROS1_T00003665_1 FuGrFGSG_07391T0 FuOxFOXG_01505T0 FuSo84632 FuVeFVEG_07868T0 TrAt134016 TrRe123903 TrVi34967 MaOrMGG_12308T0 NeCrNCU01390T0 NeCrNCU01390T1
OrthoMCL2298	CrosCROS1_T00003716_1 FuGrFGSG_07466T0 FuOxFOXG_01428T0 FuSo49472 FuVeFVEG_07792T0 MaOrMGG_06925T0 NeCrNCU10143T0 TrAt315257 TrRe123183 TrVi78217 FuOxFOXG_01427T0
OrthoMCL2299	CrosCROS1_T00003741_1 MaOrMGG_05976T0 CrosCROS1_T00006845_1 FuGrFGSG_05706T0 FuOxFOXG_08711T0 FuSo94711 FuVeFVEG_05963T0 NeCrNCU08469T0 TrVi53282 FuSo105768 MaOrMGG_09175T0
OrthoMCL2300	CrosCROS1_T00003763_1 FuGrFGSG_07526T0 FuOxFOXG_15443T0 FuSo71563 FuVeFVEG_12774T0 MaOrMGG_08061T0 NeCrNCU06073T0 NeCrNCU06073T1 TrAt230361 TrRe78437 TrVi213745
OrthoMCL2301	CrosCROS1_T00003765_1 FuGrFGSG_07528T0 FuOxFOXG_15445T0 FuSo71566 FuVeFVEG_12776T0 MaOrMGG_08063T0 NeCrNCU06075T0 NeCrNCU06075T1 TrAt161079 TrRe78439 TrVi182031
OrthoMCL2302	CrosCROS1_T00003787_1 FuGrFGSG_07520T0 FuOxFOXG_15448T0 FuSo96018 FuVeFVEG_12779T0 MaOrMGG_00700T0 NeCrNCU08177T0 NeCrNCU08177T1 TrAt140480 TrRe62181 TrVi49572
OrthoMCL2303	CrosCROS1_T00003799_1 FuGrFGSG_07500T0 FuOxFOXG_15463T0 FuSo96028 FuVeFVEG_12794T0 MaOrMGG_05992T0 NeCrNCU06931T0 NeCrNCU06931T1 TrAt313009 TrRe62367 TrVi213747
OrthoMCL2304	CrosCROS1_T00003812_1 FuGrFGSG_03083T0 FuOxFOXG_12122T0 FuSo37236 FuSo86652 FuVeFVEG_10695T0 MaOrMGG_17825T0 NeCrNCU06384T0 TrAt54532 TrRe82309 TrVi40256
OrthoMCL2305	CrosCROS1_T00003814_1 CrosCROS1_T00007842_1 FuGrFGSG_07488T0 FuOxFOXG_15479T0 FuSo102796 FuVeFVEG_12809T0 MaOrMGG_08055T0 NeCrNCU06034T0 TrAt132255 TrRe122095 TrVi81239
OrthoMCL2306	CrosCROS1_T00003826_1 FuGrFGSG_07539T0 FuOxFOXG_15427T0 FuSo84461 FuVeFVEG_12758T0 MaOrMGG_08257T0 MaOrMGG_08257T1 NeCrNCU06032T0 TrAt322594 TrRe62651 TrVi49558
OrthoMCL2307	CrosCROS1_T00003828_1 FuGrFGSG_13160T0 FuOxFOXG_15428T0 FuSo11461 FuVeFVEG_12759T0 MaOrMGG_08255T0 NeCrNCU06030T0 NeCrNCU06030T1 TrAt153046 TrRe78401 TrVi172318
OrthoMCL2308	CrosCROS1_T00003859_1 CrosCROS1_T00005329_1 CrosCROS1_T00010561_1 FuGrFGSG_11037T0 FuOxFOXG_17404T0 FuVeFVEG_12486T0 TrAt44429 TrRe123232 TrVi42536 CrosCROS1_T00011110_1 MaOrMGG_00677T0
OrthoMCL2309	CrosCROS1_T00003918_1 FuGrFGSG_08672T0 FuOxFOXG_03129T0 FuOxFOXG_12995T0 FuSo35289 FuVeFVEG_01992T0 MaOrMGG_10131T0 NeCrNCU01968T0 TrAt247137 TrRe21422 TrVi54136
OrthoMCL2310	FuGrFGSG_10460T0 FuOxFOXG_15298T0 FuVeFVEG_12608T0 MaOrMGG_03424T0 MaOrMGG_08363T0 TrVi149423 FuOxFOXG_14588T0 MaOrMGG_08380T0 TrVi48208 FuSo56442 MaOrMGG_08391T0
OrthoMCL2311	CrosCROS1_T00003922_1 FuGrFGSG_10205T0 FuOxFOXG_05198T0 FuSo41304 FuVeFVEG_02936T0 MaOrMGG_00770T0 NeCrNCU04642T0 NeCrNCU04642T1 TrAt39198 TrRe63889 TrVi82279
OrthoMCL2312	CrosCROS1_T00003924_1 FuGrFGSG_10207T0 FuOxFOXG_05200T0 FuSo61163 FuVeFVEG_02935T0 NeCrNCU04231T0 TrAt293826 TrAt39597 TrRe63727 TrVi166812 TrVi222252
OrthoMCL2313	CrosCROS1_T00003926_1 FuGrFGSG_10051T0 FuOxFOXG_05414T0 FuSo80428 FuVeFVEG_02717T0 MaOrMGG_05507T0 NeCrNCU04667T0 TrAt318608 TrRe49366 TrVi127703 MaOrMGG_09261T0
OrthoMCL2314	CrosCROS1_T00003933_1 FuGrFGSG_10061T0 FuOxFOXG_05422T0 FuSo40480 FuVeFVEG_02713T0 MaOrMGG_01150T0 NeCrNCU09847T0 NeCrNCU09847T1 TrAt79887 TrRe122480 TrVi55586
OrthoMCL2315	CrosCROS1_T00003939_1 FuGrFGSG_10066T0 FuOxFOXG_05428T0 FuSo61152 FuVeFVEG_02707T0 MaOrMGG_08097T0 NeCrNCU04005T0 NeCrNCU04005T1 TrAt243093 TrRe79171 TrVi86249
OrthoMCL2316	CrosCROS1_T00003959_1 FuGrFGSG_09968T0 FuOxFOXG_05453T0 FuSo80397 FuVeFVEG_02685T0 MaOrMGG_00786T0 MaOrMGG_00786T1 NeCrNCU04639T0 TrAt88066 TrRe21392 TrVi215076
OrthoMCL2317	CrosCROS1_T00003961_1 FuGrFGSG_09966T0 FuOxFOXG_05455T0 FuSo41007 FuVeFVEG_02683T0 MaOrMGG_00789T0 NeCrNCU04640T0 NeCrNCU04640T1 TrAt198017 TrRe74498 TrVi82154
OrthoMCL2318	CrosCROS1_T00003969_1 FuGrFGSG_09960T0 FuOxFOXG_05463T0 FuSo61128 FuVeFVEG_02675T0 MaOrMGG_07270T0 NeCrNCU04013T0 NeCrNCU04013T1 TrAt221016 TrRe74502 TrVi175915
OrthoMCL2319	CrosCROS1_T00003971_1 FuGrFGSG_09957T0 FuOxFOXG_05466T0 FuSo106135 FuVeFVEG_02672T0 MaOrMGG_07272T0 NeCrNCU17108T0 NeCrNCU17108T1 TrAt292592 TrRe74505 TrVi34440
OrthoMCL2320	CrosCROS1_T00003973_1 FuGrFGSG_09955T0 FuOxFOXG_05468T0 FuSo100528 FuVeFVEG_02670T0 MaOrMGG_01009T0 NeCrNCU03873T0 TrAt79919 TrRe119963 TrVi79522 TrVi48810
OrthoMCL2321	CrosCROS1_T00003977_1 FuGrFGSG_09951T0 FuOxFOXG_05472T0 FuSo69376 FuVeFVEG_02667T0 MaOrMGG_01005T0 NeCrNCU03882T0 NeCrNCU03882T1 TrAt299769 TrRe119965 TrVi207697
OrthoMCL2322	CrosCROS1_T00003988_1 FuGrFGSG_10142T0 FuOxFOXG_05265T0 FuSo69482 FuVeFVEG_02866T0 MaOrMGG_08212T0 NeCrNCU01345T0 NeCrNCU01345T1 TrAt39837 TrRe103372 TrVi229017
OrthoMCL2323	CrosCROS1_T00004002_1 FuGrFGSG_10127T0 FuOxFOXG_05279T0 FuSo80512 FuVeFVEG_02851T0 MaOrMGG_00691T0 NeCrNCU10417T0 NeCrNCU10417T1 TrAt283989 TrRe41794 TrVi34225
OrthoMCL2324	CrosCROS1_T00004004_1 FuGrFGSG_10124T0 FuOxFOXG_05282T0 FuSo104503 FuVeFVEG_02847T0 MaOrMGG_00738T0 NeCrNCU01419T0 TrAt139331 TrRe119974 TrVi215065 TrVi222808
OrthoMCL2325	CrosCROS1_T00004013_1 FuGrFGSG_10248T0 FuOxFOXG_05164T0 FuSo93712 FuVeFVEG_02969T0 MaOrMGG_03138T0 NeCrNCU08966T0 NeCrNCU08966T1 TrAt288405 TrRe110922 TrVi177522
OrthoMCL2326	CrosCROS1_T00004020_1 FuGrFGSG_09980T0 FuOxFOXG_05331T0 FuSo61302 FuVeFVEG_02799T0 MaOrMGG_07331T0 NeCrNCU01162T0 NeCrNCU07253T0 TrAt91699 TrRe123538 TrVi85296
OrthoMCL2327	CrosCROS1_T00004029_1 FuGrFGSG_10089T0 FuOxFOXG_17752T0 FuSo61287 FuVeFVEG_02811T0 MaOrMGG_06189T0 NeCrNCU08936T0 NeCrNCU08936T1 TrAt303002 TrRe68067 TrVi72615
OrthoMCL2328	CrosCROS1_T00004035_1 FuGrFGSG_10095T0 FuOxFOXG_05313T0 FuSo41140 FuVeFVEG_02817T0 MaOrMGG_00760T0 NeCrNCU06638T0 NeCrNCU06638T1 TrAt48574 TrRe81219 TrVi219259
OrthoMCL2329	CrosCROS1_T00004036_1 FuGrFGSG_10096T0 FuOxFOXG_05312T0 FuSo61279 FuVeFVEG_02818T0 MaOrMGG_00759T0 NeCrNCU06637T0 NeCrNCU06637T1 TrAt175884 TrRe68026 TrVi32214
OrthoMCL2330	CrosCROS1_T00004041_1 FuGrFGSG_10106T0 FuOxFOXG_05301T0 FuSo41438 FuVeFVEG_02828T0 MaOrMGG_07244T0 NeCrNCU01401T0 NeCrNCU01401T1 TrAt178789 TrRe68068 TrVi85265
OrthoMCL2331	CrosCROS1_T00004069_1 FuGrFGSG_08327T0 FuOxFOXG_03498T0 FuSo6025 FuVeFVEG_02365T0 MaOrMGG_00438T0 NeCrNCU05521T0 NeCrNCU05521T1 TrAt177983 TrRe3824 TrVi73979
OrthoMCL2332	CrosCROS1_T00004082_1 FuOxFOXG_02948T0 FuSo99498 FuVeFVEG_01803T0 MaOrMGG_09779T0 MaOrMGG_09779T1 NeCrNCU05527T0 TrAt309419 TrVi215839 FuGrFGSG_08290T0 TrRe107140
OrthoMCL2333	CrosCROS1_T00004115_1 FuGrFGSG_08380T0 FuSo35775 FuVeFVEG_02315T0 MaOrMGG_00318T0 NeCrNCU05536T0 TrAt223010 TrRe60627 TrVi113125 FuOxFOXG_10780T0 FuOxFOXG_03443T0
OrthoMCL2334	CrosCROS1_T00004118_1 FuGrFGSG_08375T0 FuOxFOXG_03447T0 FuSo35479 FuVeFVEG_02319T0 MaOrMGG_17450T0 NeCrNCU10732T0 NeCrNCU10732T1 TrAt300400 TrRe47930 TrVi215857
OrthoMCL2335	CrosCROS1_T00004121_1 FuGrFGSG_08608T0 FuOxFOXG_03424T0 FuSo91733 FuVeFVEG_02296T0 MaOrMGG_12377T0 NeCrNCU04834T0 NeCrNCU05790T0 TrAt319399 TrRe77764 TrVi190601
OrthoMCL2336	CrosCROS1_T00004130_1 FuOxFOXG_03421T0 FuVeFVEG_02293T0 TrAt150578 TrRe5924 TrVi37338 CrosCROS1_T00011399_1 FuGrFGSG_08605T0 FuSo35477 MaOrMGG_00451T0 NeCrNCU10012T0
OrthoMCL2337	CrosCROS1_T00004133_1 FuGrFGSG_08603T0 FuOxFOXG_03419T0 FuSo58889 FuVeFVEG_02291T0 MaOrMGG_00449T0 NeCrNCU04790T0 NeCrNCU04790T1 TrAt138079 TrRe70305 TrVi11674
OrthoMCL2338	CrosCROS1_T00004149_1 FuGrFGSG_08486T0 FuOxFOXG_03289T0 FuSo91745 FuVeFVEG_02159T0 MaOrMGG_00458T0 NeCrNCU09871T0 TrAt138111 TrRe112190 TrVi73899 TrVi47030
OrthoMCL2339	CrosCROS1_T00004166_1 FuGrFGSG_08447T0 FuOxFOXG_03244T0 FuSo58956 FuVeFVEG_02116T0 MaOrMGG_01043T0 NeCrNCU03965T0 NeCrNCU03965T1 TrAt319543 TrRe64608 TrVi76650
OrthoMCL2340	CrosCROS1_T00004213_1 FuGrFGSG_00786T0 FuOxFOXG_01121T0 FuSo75411 FuVeFVEG_00394T0 MaOrMGG_08547T0 NeCrNCU09212T0 NeCrNCU09212T1 TrAt42549 TrRe22381 TrVi90745
OrthoMCL2341	CrosCROS1_T00004223_1 FuGrFGSG_00796T0 FuOxFOXG_01133T0 FuSo75426 FuVeFVEG_00383T0 MaOrMGG_01857T0 NeCrNCU08637T0 NeCrNCU08637T1 TrAt295995 TrRe22388 TrVi59302
OrthoMCL2342	CrosCROS1_T00004225_1 FuGrFGSG_00798T0 FuOxFOXG_01135T0 FuSo73430 FuVeFVEG_00381T0 MaOrMGG_06837T0 NeCrNCU08627T0 NeCrNCU08627T1 TrAt259787 TrRe78233 TrVi193591
OrthoMCL2343	CrosCROS1_T00004272_1 FuGrFGSG_05615T0 FuOxFOXG_09273T0 FuSo62736 FuVeFVEG_06874T0 MaOrMGG_05155T0 NeCrNCU07930T0 NeCrNCU07930T1 TrAt129664 TrRe110171 TrVi82877
OrthoMCL2344	CrosCROS1_T00004288_1 FuGrFGSG_05638T0 FuOxFOXG_09248T0 FuSo95441 FuVeFVEG_06848T0 MaOrMGG_04110T0 NeCrNCU07015T0 NeCrNCU07015T1 TrAt318034 TrRe109602 TrVi213883
OrthoMCL2345	CrosCROS1_T00004307_1 FuGrFGSG_14034T0 FuOxFOXG_09394T0 FuSo95557 FuVeFVEG_07026T0 MaOrMGG_12862T0 NeCrNCU10397T0 TrAt93217 TrRe123013 TrVi57076 FuGrFGSG_14033T0
OrthoMCL2346	CrosCROS1_T00004318_1 FuGrFGSG_05510T0 FuOxFOXG_09383T0 FuSo46516 FuVeFVEG_07015T0 MaOrMGG_08859T0 NeCrNCU00333T0 NeCrNCU00333T1 TrAt241399 TrRe67116 TrVi88924
OrthoMCL2347	CrosCROS1_T00004370_1 CrosCROS1_T00008146_1 FuGrFGSG_00068T0 FuGrFGSG_01803T0 FuOxFOXG_04597T0 FuSo87127 FuVeFVEG_00004T0 FuVeFVEG_07716T0 TrAt82772 TrRe124016 TrVi46577
OrthoMCL2348	CrosCROS1_T00004377_1 FuGrFGSG_05513T0 FuOxFOXG_09380T0 FuSo6115 FuVeFVEG_07012T0 MaOrMGG_06433T0 NeCrNCU07862T0 NeCrNCU07862T1 TrAt168592 TrRe110358 TrVi119390
OrthoMCL2349	CrosCROS1_T00004390_1 FuGrFGSG_05530T0 FuOxFOXG_09364T0 FuSo71084 FuVeFVEG_06966T0 MaOrMGG_05193T0 NeCrNCU00018T0 NeCrNCU00018T1 TrAt152588 TrRe22994 TrVi76254
OrthoMCL2350	CrosCROS1_T00004400_1 FuGrFGSG_05541T0 FuOxFOXG_09352T0 FuSo95521 FuVeFVEG_06956T0 MaOrMGG_06425T0 NeCrNCU00200T0 NeCrNCU00200T1 TrAt152602 TrRe67003 TrVi43682
OrthoMCL2351	CrosCROS1_T00004419_1 FuGrFGSG_05561T0 FuOxFOXG_09330T0 FuSo46968 FuVeFVEG_06934T0 MaOrMGG_01669T0 NeCrNCU09006T0 NeCrNCU09006T1 TrAt177803 TrRe37833 TrVi23894
OrthoMCL2352	CrosCROS1_T00004420_1 FuGrFGSG_05562T0 FuSo95505 MaOrMGG_01670T0 NeCrNCU09005T0 NeCrNCU09005T1 TrRe110420 TrVi115597 FuOxFOXG_09329T0 FuVeFVEG_06933T0 TrAt164711
OrthoMCL2353	CrosCROS1_T00004430_1 FuGrFGSG_05572T0 FuOxFOXG_09319T0 FuSo83743 FuVeFVEG_06923T0 MaOrMGG_08862T0 NeCrNCU00364T0 TrAt238608 TrRe80115 TrVi75730 TrVi51661
OrthoMCL2354	CrosCROS1_T00004479_1 FuGrFGSG_05452T0 FuOxFOXG_09450T0 FuSo47078 FuVeFVEG_07077T0 MaOrMGG_00467T0 NeCrNCU06445T0 NeCrNCU06445T1 TrAt144885 TrRe80105 TrVi42056
OrthoMCL2355	CrosCROS1_T00004483_1 FuGrFGSG_05448T0 FuOxFOXG_09452T0 FuSo47268 FuVeFVEG_07079T0 MaOrMGG_15438T0 NeCrNCU09207T0 TrAt314322 TrRe110843 TrVi135139 TrVi70229
OrthoMCL2356	CrosCROS1_T00004487_1 FuGrFGSG_05442T0 FuOxFOXG_09457T0 FuSo95605 FuVeFVEG_07085T0 MaOrMGG_05695T0 NeCrNCU00161T0 NeCrNCU00161T1 TrAt51864 TrRe66023 TrVi41718
OrthoMCL2357	CrosCROS1_T00004493_1 FuGrFGSG_05434T0 FuOxFOXG_09464T0 FuSo83870 FuVeFVEG_07093T0 MaOrMGG_05674T0 NeCrNCU00490T0 NeCrNCU00490T1 TrAt90720 TrRe54329 TrVi78479
OrthoMCL2358	CrosCROS1_T00004495_1 FuGrFGSG_05432T0 FuOxFOXG_09466T0 FuSo95611 FuVeFVEG_07095T0 MaOrMGG_16443T0 NeCrNCU11185T0 NeCrNCU11185T1 TrAt291406 TrRe119854 TrVi170862
OrthoMCL2359	CrosCROS1_T00004505_1 FuGrFGSG_05422T0 FuOxFOXG_09476T0 FuSo95620 FuVeFVEG_07105T0 NeCrNCU07868T1 TrAt217846 TrRe2050 TrVi180640 MaOrMGG_06396T0 NeCrNCU07868T0
OrthoMCL2360	CrosCROS1_T00004523_1 FuGrFGSG_02504T0 FuOxFOXG_10533T0 FuSo62182 FuVeFVEG_09181T0 MaOrMGG_08835T0 NeCrNCU06211T0 NeCrNCU06211T1 TrAt298009 TrRe4009 TrVi92614
OrthoMCL2361	CrosCROS1_T00004525_1 FuGrFGSG_02593T0 FuOxFOXG_10508T0 FuSo42829 FuVeFVEG_09152T0 MaOrMGG_08851T0 NeCrNCU00135T0 NeCrNCU00135T1 TrAt315674 TrRe70703 TrVi80658
OrthoMCL2362	CrosCROS1_T00004528_1 FuGrFGSG_02597T0 FuOxFOXG_10504T0 FuSo44179 FuVeFVEG_09156T0 MaOrMGG_08854T0 NeCrNCU11314T0 NeCrNCU11314T1 TrAt236461 TrRe124222 TrVi43114
OrthoMCL2363	CrosCROS1_T00004536_1 FuGrFGSG_02604T0 FuOxFOXG_10577T0 FuSo43042 FuVeFVEG_09227T0 MaOrMGG_00475T0 NeCrNCU16656T0 NeCrNCU16656T1 TrAt54773 TrRe5991 TrVi81397
OrthoMCL2364	CrosCROS1_T00004547_1 FuGrFGSG_04314T0 FuOxFOXG_13926T0 FuSo47433 FuVeFVEG_11350T0 MaOrMGG_03187T0 NeCrNCU05427T0 NeCrNCU05427T1 TrAt316445 TrRe109895 TrVi231966
OrthoMCL2365	CrosCROS1_T00004548_1 FuGrFGSG_04313T0 FuOxFOXG_13927T0 FuSo63014 FuVeFVEG_11351T0 MaOrMGG_03186T0 NeCrNCU05429T0 NeCrNCU05429T1 TrAt299280 TrRe123368 TrVi88828
OrthoMCL2366	CrosCROS1_T00004564_1 FuGrFGSG_04294T0 FuOxFOXG_13948T0 FuSo62990 FuVeFVEG_11370T0 MaOrMGG_03131T0 NeCrNCU06812T0 NeCrNCU06812T1 TrAt54215 TrRe6011 TrVi43365
OrthoMCL2367	CrosCROS1_T00004575_1 FuGrFGSG_07968T0 FuSo78598 FuVeFVEG_12165T0 NeCrNCU02363T0 CrosCROS1_T00006956_1 FuSo81136 MaOrMGG_02988T0 TrAt88587 TrVi224400 MaOrMGG_15193T0
OrthoMCL2368	CrosCROS1_T00004592_1 FuGrFGSG_07950T0 FuOxFOXG_03716T0 FuSo59675 FuVeFVEG_12149T0 MaOrMGG_00871T0 NeCrNCU06877T0 NeCrNCU06877T1 TrAt78942 TrRe60815 TrVi212439
OrthoMCL2369	CrosCROS1_T00004642_1 FuGrFGSG_04355T0 FuOxFOXG_13879T0 FuSo95721 FuVeFVEG_11306T0 MaOrMGG_01071T0 NeCrNCU01563T0 NeCrNCU01563T1 TrAt40849 TrRe5196 TrVi83013
OrthoMCL2370	CrosCROS1_T00004650_1 FuGrFGSG_04361T0 FuOxFOXG_13875T0 FuSo84024 FuVeFVEG_11302T0 MaOrMGG_07174T0 NeCrNCU01486T0 NeCrNCU01486T1 TrAt152656 TrRe67130 TrVi43582
OrthoMCL2371	CrosCROS1_T00004682_1 FuGrFGSG_04407T0 FuOxFOXG_13827T0 FuSo63086 FuVeFVEG_11255T0 MaOrMGG_01098T0 NeCrNCU01500T0 NeCrNCU01500T1 TrAt291295 TrRe122828 TrVi47570
OrthoMCL2372	CrosCROS1_T00004692_1 CrosCROS1_T00010958_1 FuGrFGSG_05259T0 FuOxFOXG_08447T0 FuSo99148 FuVeFVEG_06229T0 MaOrMGG_06118T0 NeCrNCU06601T0 TrAt90550 TrRe56440 TrVi114237
OrthoMCL2373	CrosCROS1_T00004702_1 FuGrFGSG_05271T0 FuOxFOXG_08436T0 FuSo76204 FuVeFVEG_06241T0 MaOrMGG_01696T0 MaOrMGG_01696T1 NeCrNCU16767T0 TrAt211578 TrRe104156 TrVi67141
OrthoMCL2374	CrosCROS1_T00004707_1 CrosCROS1_T00011410_1 FuGrFGSG_05277T0 FuOxFOXG_08430T0 FuSo76199 FuVeFVEG_06248T0 MaOrMGG_08002T0 NeCrNCU07334T0 TrAt44649 TrRe45317 TrVi57833
OrthoMCL2375	CrosCROS1_T00004714_1 FuGrFGSG_05279T0 FuOxFOXG_08428T0 FuOxFOXG_17233T0 FuSo66207 FuVeFVEG_06250T0 MaOrMGG_05434T0 TrAt141876 TrRe56214 TrVi76453 NeCrNCU05733T0
OrthoMCL2376	CrosCROS1_T00004736_1 FuOxFOXG_08407T0 FuSo106504 FuSo99132 FuVeFVEG_06271T0 MaOrMGG_08692T0 NeCrNCU06541T0 TrAt297159 TrRe21576 TrVi76470 FuGrFGSG_13620T0
OrthoMCL2377	CrosCROS1_T00004757_1 FuGrFGSG_09692T0 FuOxFOXG_08376T0 FuSo76148 MaOrMGG_05567T0 NeCrNCU09853T0 TrAt297178 TrRe104207 TrVi26885 MaOrMGG_11096T0 TrAt43454
OrthoMCL2378	CrosCROS1_T00004770_1 CrosCROS1_T00009365_1 FuGrFGSG_09697T0 FuOxFOXG_08371T0 FuSo57916 FuVeFVEG_06303T0 MaOrMGG_17677T0 NeCrNCU00754T0 TrAt130396 TrRe75937 TrVi195551
OrthoMCL2379	CrosCROS1_T00004784_1 FuGrFGSG_05026T0 FuOxFOXG_08677T0 FuSo57904 FuVeFVEG_05995T0 MaOrMGG_05571T0 MaOrMGG_05571T1 NeCrNCU00734T0 TrAt211867 TrRe75258 TrVi194528
OrthoMCL2380	CrosCROS1_T00004788_1 FuGrFGSG_09092T0 FuOxFOXG_08904T0 FuSo70720 FuVeFVEG_06523T0 MaOrMGG_05357T0 NeCrNCU07782T0 NeCrNCU07782T1 TrAt38600 TrRe68508 TrVi34657
OrthoMCL2381	CrosCROS1_T00004831_1 CrosCROS1_T00012856_1 FuGrFGSG_06234T0 FuOxFOXG_07955T0 FuSo48880 FuVeFVEG_04872T0 MaOrMGG_17696T0 NeCrNCU01430T0 TrAt228935 TrRe3481 TrVi63385
OrthoMCL2382	CrosCROS1_T00004857_1 CrosCROS1_T00008073_1 CrosCROS1_T00013078_1 FuGrFGSG_01712T0 FuGrFGSG_02945T0 FuOxFOXG_10989T0 FuOxFOXG_12202T0 FuSo52459 FuSo74047 FuVeFVEG_09812T0 FuVeFVEG_10911T0
OrthoMCL2383	CrosCROS1_T00004869_1 FuGrFGSG_05942T0 FuOxFOXG_07641T0 FuSo96341 FuVeFVEG_04566T0 MaOrMGG_17002T0 NeCrNCU07167T0 TrAt242204 TrRe111832 TrVi49722 TrVi62607
OrthoMCL2384	CrosCROS1_T00004871_1 FuGrFGSG_09009T0 FuOxFOXG_09056T0 FuSo46356 FuVeFVEG_06657T0 MaOrMGG_05970T0 NeCrNCU09826T0 TrAt29824 TrRe59919 TrVi215161 FuVeFVEG_06657T1
OrthoMCL2385	CrosCROS1_T00004873_1 FuVeFVEG_06673T0 CrosCROS1_T00004874_1 FuGrFGSG_08994T0 FuSo95283 FuVeFVEG_06671T0 NeCrNCU00240T0 TrAt322287 TrRe106645 TrVi68697 FuOxFOXG_09071T0
OrthoMCL2386	CrosCROS1_T00004881_1 FuGrFGSG_08589T0 FuOxFOXG_03404T0 FuSo35407 FuVeFVEG_02275T0 MaOrMGG_12538T0 NeCrNCU03175T0 NeCrNCU03175T1 TrAt157492 TrRe80181 TrVi65984
OrthoMCL2387	CrosCROS1_T00004886_1 FuGrFGSG_08586T0 FuOxFOXG_03401T0 FuSo103782 FuVeFVEG_02272T0 MaOrMGG_17877T0 NeCrNCU00579T0 NeCrNCU00579T1 TrAt88852 TrRe54683 TrVi57679
OrthoMCL2388	CrosCROS1_T00004937_1 FuGrFGSG_09428T0 FuOxFOXG_06114T0 FuSo58425 FuVeFVEG_03978T0 MaOrMGG_02604T0 NeCrNCU08091T0 NeCrNCU08091T1 TrAt80276 TrRe111029 TrVi76335
OrthoMCL2389	CrosCROS1_T00004951_1 FuGrFGSG_09541T0 FuOxFOXG_06239T0 FuVeFVEG_04091T0 CrosCROS1_T00006089_1 FuSo91209 MaOrMGG_03021T0 NeCrNCU03173T0 TrAt40794 TrRe68178 TrVi44087
OrthoMCL2390	CrosCROS1_T00004974_1 FuGrFGSG_09577T0 FuOxFOXG_06279T0 FuSo76575 FuVeFVEG_04131T0 MaOrMGG_12634T0 NeCrNCU04323T0 NeCrNCU04323T1 TrAt302974 TrRe110899 TrVi54986
OrthoMCL2391	CrosCROS1_T00004978_1 FuGrFGSG_09420T0 FuOxFOXG_06070T0 FuSo33950 FuVeFVEG_03938T0 MaOrMGG_03088T0 NeCrNCU02466T0 NeCrNCU02466T1 TrAt152423 TrRe4913 TrVi43802
OrthoMCL2392	CrosCROS1_T00005008_1 CrosCROS1_T00005252_1 FuGrFGSG_09219T0 FuOxFOXG_06022T0 FuSo80719 FuVeFVEG_03889T0 MaOrMGG_02876T0 NeCrNCU00526T0 TrAt40409 TrRe122948 TrVi194054
OrthoMCL2393	CrosCROS1_T00005012_1 FuGrFGSG_09216T0 FuOxFOXG_06025T0 FuSo41782 FuVeFVEG_03892T0 NeCrNCU02018T0 TrVi43958 CrosCROS1_T00011173_1 MaOrMGG_02825T0 TrAt299475 TrRe65496
OrthoMCL2394	CrosCROS1_T00005038_1 CrosCROS1_T00012298_1 CrosCROS1_T00013055_1 FuGrFGSG_08042T0 FuOxFOXG_04497T0 FuSo94691 MaOrMGG_03095T0 NeCrNCU04400T0 TrAt88202 TrRe68466 TrVi33781
OrthoMCL2395	CrosCROS1_T00005043_1 FuGrFGSG_09005T0 FuOxFOXG_09059T0 FuSo95277 FuVeFVEG_06660T0 MaOrMGG_07542T0 NeCrNCU01142T0 NeCrNCU01142T1 TrAt259707 TrRe106617 TrVi121795
OrthoMCL2396	CrosCROS1_T00005045_1 FuGrFGSG_09003T0 FuOxFOXG_09061T0 FuSo70830 FuVeFVEG_06662T0 MaOrMGG_04008T0 NeCrNCU01474T0 NeCrNCU01474T1 TrAt32450 TrRe121469 TrVi58587
OrthoMCL2397	CrosCROS1_T00005056_1 FuGrFGSG_08691T0 FuOxFOXG_03107T0 FuSo36390 FuVeFVEG_01970T0 MaOrMGG_10268T0 NeCrNCU00587T0 NeCrNCU00587T1 TrAt157499 TrRe80186 TrVi80473
OrthoMCL2398	CrosCROS1_T00005059_1 FuGrFGSG_08688T0 FuOxFOXG_03110T0 FuSo92030 FuVeFVEG_01973T0 MaOrMGG_10320T0 NeCrNCU00591T0 NeCrNCU00591T1 TrAt157505 TrRe65921 TrVi210528
OrthoMCL2399	CrosCROS1_T00005068_1 FuSo20598 TrAt316518 TrRe65705 TrVi226841 FuGrFGSG_08720T0 FuOxFOXG_03077T0 FuVeFVEG_01941T0 MaOrMGG_03059T0 NeCrNCU00550T0 NeCrNCU00550T1
OrthoMCL2400	CrosCROS1_T00005099_1 FuGrFGSG_08816T0 FuOxFOXG_03522T0 FuSo35841 FuVeFVEG_02389T0 TrAt302416 CrosCROS1_T00010969_1 NeCrNCU16454T0 TrRe60052 TrVi58627 MaOrMGG_03050T0
OrthoMCL2401	CrosCROS1_T00005100_1 FuOxFOXG_03521T0 FuSo67581 FuVeFVEG_02387T0 MaOrMGG_03053T0 NeCrNCU00556T0 TrAt164924 TrRe106108 TrVi22864 FuGrFGSG_13291T0 FuGrFGSG_13292T0
OrthoMCL2402	CrosCROS1_T00005113_1 FuGrFGSG_08803T0 FuOxFOXG_02990T0 FuSo67579 FuVeFVEG_01841T0 MaOrMGG_17982T0 NeCrNCU09090T0 NeCrNCU09090T1 TrAt320148 TrRe3350 TrVi230658
OrthoMCL2403	CrosCROS1_T00005122_1 FuGrFGSG_08639T0 FuOxFOXG_03160T0 FuSo92059 FuVeFVEG_02028T0 MaOrMGG_02839T0 NeCrNCU00691T0 TrAt224758 TrRe76822 TrVi230653 FuGrFGSG_09202T0
OrthoMCL2404	CrosCROS1_T00005170_1 FuGrFGSG_06378T0 FuOxFOXG_08131T0 FuSo92424 FuVeFVEG_05054T0 MaOrMGG_03562T0 NeCrNCU02388T0 NeCrNCU02388T1 TrAt244247 TrRe61288 TrVi36914
OrthoMCL2405	CrosCROS1_T00005174_1 FuGrFGSG_04107T0 FuOxFOXG_11529T0 FuSo19018 FuVeFVEG_10294T0 MaOrMGG_05203T0 NeCrNCU00443T0 NeCrNCU00443T1 TrAt299165 TrRe76329 TrVi89722
OrthoMCL2406	CrosCROS1_T00005185_1 TrAt175217 TrVi194234 CrosCROS1_T00006409_1 FuOxFOXG_10794T0 FuSo80660 FuVeFVEG_09442T0 CrosCROS1_T00007876_1 FuGrFGSG_00052T0 FuSo29157 TrRe65133
OrthoMCL2407	CrosCROS1_T00005231_1 FuGrFGSG_02738T0 FuOxFOXG_10304T0 FuSo70249 FuSo89483 FuVeFVEG_08957T0 MaOrMGG_08765T0 NeCrNCU05721T0 TrAt240732 TrRe46446 TrVi113039
OrthoMCL2408	CrosCROS1_T00005245_1 FuGrFGSG_02701T0 FuOxFOXG_10348T0 FuSo100890 FuVeFVEG_09000T0 MaOrMGG_10955T0 NeCrNCU09162T0 NeCrNCU09162T1 TrAt153960 TrRe58694 TrVi203300
OrthoMCL2409	CrosCROS1_T00005281_1 MaOrMGG_15888T0 NeCrNCU01147T0 CrosCROS1_T00009716_1 FuGrFGSG_10194T0 FuOxFOXG_05210T0 FuSo93620 FuVeFVEG_02923T0 TrAt221166 TrRe122468 TrVi211639
OrthoMCL2410	CrosCROS1_T00005309_1 FuSo40267 TrAt50845 TrRe53378 TrVi152214 CrosCROS1_T00012185_1 CrosCROS1_T00013529_1 FuGrFGSG_11029T0 FuOxFOXG_17425T0 FuSo97427 FuVeFVEG_12506T0
OrthoMCL2411	MaOrMGG_02544T0 CrosCROS1_T00009610_1 FuGrFGSG_08511T0 FuOxFOXG_03314T0 FuSo58988 FuVeFVEG_02183T0 NeCrNCU02128T0 NeCrNCU02128T1 TrAt258690 TrRe65433 TrVi146238
OrthoMCL2412	CrosCROS1_T00005366_1 FuGrFGSG_10967T0 FuOxFOXG_12915T0 FuSo60667 FuVeFVEG_11677T0 MaOrMGG_10854T0 NeCrNCU02333T0 NeCrNCU02333T1 TrAt300444 TrRe123738 TrVi36504
OrthoMCL2413	CrosCROS1_T00005427_1 FuOxFOXG_16815T0 FuVeFVEG_12875T0 CrosCROS1_T00010914_1 FuSo106006 MaOrMGG_17657T0 TrAt93728 TrVi179232 TrVi61610 TrAt257773 TrAt314648
OrthoMCL2414	CrosCROS1_T00005475_1 FuGrFGSG_08885T0 FuOxFOXG_03610T0 FuSo59411 FuVeFVEG_02484T0 MaOrMGG_03720T0 NeCrNCU01983T0 NeCrNCU01983T1 TrAt149530 TrRe59579 TrVi28468
OrthoMCL2415	CrosCROS1_T00005484_1 FuGrFGSG_05370T0 FuSo34650 MaOrMGG_04213T0 NeCrNCU07139T0 TrAt139614 TrRe69972 TrVi33583 CrosCROS1_T00008267_1 FuVeFVEG_04292T0 TrVi72912
OrthoMCL2416	CrosCROS1_T00005506_1 FuGrFGSG_05038T0 FuOxFOXG_08655T0 FuSo66115 FuVeFVEG_06017T0 MaOrMGG_09369T0 NeCrNCU04312T0 NeCrNCU04534T0 TrAt293267 TrRe77642 TrVi190487
OrthoMCL2417	CrosCROS1_T00005515_1 FuOxFOXG_14891T0 NeCrNCU09796T0 TrAt130989 TrRe55561 CrosCROS1_T00007073_1 FuGrFGSG_03237T0 FuOxFOXG_09988T0 FuSo54189 FuVeFVEG_08525T0 MaOrMGG_03706T0
OrthoMCL2418	CrosCROS1_T00005547_1 CrosCROS1_T00011371_1 FuGrFGSG_03447T0 FuOxFOXG_16581T0 FuSo54479 FuVeFVEG_13660T0 TrAt251669 CrosCROS1_T00010104_1 FuOxFOXG_10242T0 FuVeFVEG_04315T0 TrVi45186
OrthoMCL2419	CrosCROS1_T00005598_1 CrosCROS1_T00007350_1 FuGrFGSG_02060T0 FuOxFOXG_04399T0 FuSo72548 FuVeFVEG_07519T0 MaOrMGG_13068T0 NeCrNCU07814T0 TrAt129483 TrRe123090 TrVi76973
OrthoMCL2420	CrosCROS1_T00005599_1 FuGrFGSG_07590T0 FuOxFOXG_15356T0 FuSo76975 FuVeFVEG_12683T0 MaOrMGG_12505T0 NeCrNCU07610T0 TrAt132655 TrVi232090 FuGrFGSG_02298T0 FuSo49706
OrthoMCL2421	CrosCROS1_T00005609_1 FuGrFGSG_03667T0 FuOxFOXG_09698T0 FuSo53630 FuVeFVEG_08774T0 TrAt41510 TrRe62165 TrVi51698 CrosCROS1_T00008964_1 MaOrMGG_03773T0 NeCrNCU00055T0
OrthoMCL2422	CrosCROS1_T00005610_1 FuGrFGSG_03666T0 FuOxFOXG_09699T0 FuSo105666 FuVeFVEG_08773T0 MaOrMGG_03774T0 MaOrMGG_05580T0 NeCrNCU00052T0 TrAt41602 TrRe78462 TrVi70156
OrthoMCL2423	CrosCROS1_T00005637_1 FuGrFGSG_02043T0 FuOxFOXG_04379T0 FuSo101930 FuVeFVEG_07500T0 MaOrMGG_13020T0 NeCrNCU07779T0 NeCrNCU07779T1 TrAt156750 TrRe22911 TrVi76983
OrthoMCL2424	CrosCROS1_T00005648_1 FuGrFGSG_02026T0 FuOxFOXG_04350T0 FuSo72504 FuVeFVEG_07473T0 MaOrMGG_06776T0 NeCrNCU08919T0 NeCrNCU08919T1 TrAt156738 TrRe50539 TrVi122314
OrthoMCL2425	CrosCROS1_T00005692_1 FuGrFGSG_02099T0 FuOxFOXG_04442T0 FuSo64318 FuVeFVEG_07560T0 MaOrMGG_05449T0 NeCrNCU01221T0 NeCrNCU01221T1 TrAt297491 TrRe124010 TrVi111666
OrthoMCL2426	TrAt137475 TrRe70998 TrVi90794 FuGrFGSG_00116T0 FuOxFOXG_01274T0 FuOxFOXG_06563T0 FuOxFOXG_06699T0 FuOxFOXG_07263T0 FuOxFOXG_17634T0 FuSo70566 FuVeFVEG_00221T0
OrthoMCL2427	CrosCROS1_T00005726_1 FuGrFGSG_09554T0 FuOxFOXG_06251T0 FuSo91112 FuVeFVEG_04103T0 MaOrMGG_01743T0 NeCrNCU07732T0 NeCrNCU07732T1 TrAt148882 TrRe122226 TrVi90070
OrthoMCL2428	CrosCROS1_T00005754_1 CrosCROS1_T00010354_1 FuGrFGSG_00427T0 FuOxFOXG_00624T0 FuSo90163 FuVeFVEG_00888T0 MaOrMGG_14689T0 NeCrNCU09141T0 TrAt249429 TrRe57528 TrVi40784
OrthoMCL2429	CrosCROS1_T00005824_1 FuOxFOXG_10892T0 FuSo30230 FuVeFVEG_09909T0 MaOrMGG_14948T0 TrAt28691 TrRe66510 TrVi53024 FuSo52820 FuSo56259 FuSo92316
OrthoMCL2430	CrosCROS1_T00005853_1 FuGrFGSG_00719T0 FuOxFOXG_01048T0 FuSo31073 FuVeFVEG_00466T0 MaOrMGG_00672T0 NeCrNCU02094T0 NeCrNCU02094T1 TrAt80549 TrRe108872 TrVi33222
OrthoMCL2431	CrosCROS1_T00005855_1 FuGrFGSG_00717T0 FuOxFOXG_01046T0 FuSo73421 FuVeFVEG_00469T0 MaOrMGG_00162T0 NeCrNCU00930T0 NeCrNCU00930T1 TrAt140711 TrRe49594 TrVi31914
OrthoMCL2432	CrosCROS1_T00005870_1 FuGrFGSG_00705T0 FuOxFOXG_01031T0 FuSo75344 FuVeFVEG_00483T0 MaOrMGG_11269T0 NeCrNCU00917T0 NeCrNCU00917T1 TrAt322742 TrRe63955 TrVi61867
OrthoMCL2433	CrosCROS1_T00005885_1 FuGrFGSG_00684T0 FuOxFOXG_01008T0 FuSo90362 FuVeFVEG_00506T0 MaOrMGG_11267T0 NeCrNCU00892T0 NeCrNCU00892T1 TrAt252788 TrRe28050 TrVi81938
OrthoMCL2434	CrosCROS1_T00005898_1 FuGrFGSG_00663T0 FuOxFOXG_00982T0 FuSo102392 FuVeFVEG_00532T0 MaOrMGG_01210T0 NeCrNCU02623T0 TrAt302790 TrRe122679 TrVi72446 FuSo67826
OrthoMCL2435	CrosCROS1_T00005909_1 CrosCROS1_T00013869_1 FuGrFGSG_00849T0 FuOxFOXG_00808T0 FuSo98939 FuVeFVEG_00706T0 MaOrMGG_00150T0 NeCrNCU07491T0 TrAt302778 TrRe22739 TrVi215408
OrthoMCL2436	CrosCROS1_T00005910_1 FuGrFGSG_00852T0 FuOxFOXG_00811T0 FuSo57603 FuVeFVEG_00704T0 MaOrMGG_00149T0 NeCrNCU07489T0 NeCrNCU07489T1 TrAt253020 TrRe79535 TrVi32949
OrthoMCL2437	CrosCROS1_T00005933_1 FuGrFGSG_00873T0 FuOxFOXG_00833T0 FuSo75270 FuVeFVEG_00629T0 MaOrMGG_11518T0 NeCrNCU02098T0 TrAt18278 TrRe64832 TrVi177250 FuVeFVEG_08412T0
OrthoMCL2438	CrosCROS1_T00005935_1 FuGrFGSG_00875T0 FuOxFOXG_00835T0 FuSo57588 FuVeFVEG_00631T0 MaOrMGG_00161T0 NeCrNCU00931T0 NeCrNCU00931T1 TrAt302767 TrRe71783 TrVi2608
OrthoMCL2439	CrosCROS1_T00005948_1 FuGrFGSG_00887T0 FuOxFOXG_00854T0 FuSo31795 FuVeFVEG_00651T0 MaOrMGG_01215T0 NeCrNCU02609T0 NeCrNCU02609T1 TrAt173565 TrRe4663 TrVi72409
OrthoMCL2440	CrosCROS1_T00005950_1 FuGrFGSG_00890T0 FuOxFOXG_00859T0 FuSo31169 FuVeFVEG_00655T0 MaOrMGG_11261T0 NeCrNCU02606T0 NeCrNCU02606T1 TrAt80597 TrRe49795 TrVi189120
OrthoMCL2441	CrosCROS1_T00005955_1 FuGrFGSG_00896T0 FuOxFOXG_00867T0 FuSo75242 FuVeFVEG_00663T0 MaOrMGG_01221T0 NeCrNCU02601T0 NeCrNCU02601T1 TrAt153329 TrRe64358 TrVi130235
OrthoMCL2442	CrosCROS1_T00005957_1 FuOxFOXG_07114T0 FuOxFOXG_17467T0 FuSo123084 FuVeFVEG_00666T0 MaOrMGG_00152T0 NeCrNCU07496T0 TrAt171932 TrRe35240 TrVi143655 FuGrFGSG_00899T0
OrthoMCL2443	CrosCROS1_T00005971_1 FuGrFGSG_00914T0 FuOxFOXG_00885T0 FuSo30739 FuVeFVEG_00681T0 MaOrMGG_14742T0 NeCrNCU02105T0 NeCrNCU02105T1 TrAt322812 TrRe64065 TrVi219010
OrthoMCL2444	CrosCROS1_T00005985_1 FuGrFGSG_00932T0 FuOxFOXG_00905T0 FuSo65796 FuVeFVEG_00700T0 MaOrMGG_03703T0 NeCrNCU03115T0 NeCrNCU03115T1 TrAt153294 TrRe108829 TrVi113187
OrthoMCL2445	CrosCROS1_T00005994_1 FuGrFGSG_00739T0 FuOxFOXG_01070T0 FuSo31773 FuSo52952 FuVeFVEG_00444T0 MaOrMGG_00750T0 NeCrNCU02110T0 TrAt302802 TrRe79498 TrVi32702
OrthoMCL2446	CrosCROS1_T00005995_1 FuGrFGSG_00737T0 FuOxFOXG_01068T0 FuSo90292 FuVeFVEG_00446T0 MaOrMGG_01342T0 NeCrNCU02057T0 NeCrNCU02057T1 TrAt152868 TrRe62751 TrVi50684
OrthoMCL2447	CrosCROS1_T00006001_1 FuGrFGSG_00952T0 FuOxFOXG_00921T0 FuOxFOXG_17257T0 FuSo90287 FuVeFVEG_00592T0 MaOrMGG_11231T0 NeCrNCU03026T0 TrAt42532 TrRe62704 TrVi69839
OrthoMCL2448	CrosCROS1_T00006006_1 FuGrFGSG_00941T0 FuOxFOXG_14156T0 FuSo90283 FuSo98124 FuVeFVEG_00602T0 MaOrMGG_03595T0 NeCrNCU02114T0 TrAt302490 TrRe48486 TrVi58878
OrthoMCL2449	CrosCROS1_T00006010_1 FuGrFGSG_01506T0 FuOxFOXG_11222T0 FuSo29794 FuVeFVEG_09569T0 MaOrMGG_03729T0 NeCrNCU08346T0 NeCrNCU08346T1 TrAt89145 TrRe78309 TrVi69167
OrthoMCL2450	CrosCROS1_T00006034_1 FuGrFGSG_01519T0 FuOxFOXG_11194T0 FuSo98563 FuVeFVEG_09597T0 MaOrMGG_03652T0 NeCrNCU08388T0 NeCrNCU08388T1 TrAt152940 TrRe107781 TrVi58905
OrthoMCL2451	CrosCROS1_T00006035_1 FuGrFGSG_01516T0 FuOxFOXG_11195T0 FuSo65202 FuVeFVEG_09596T0 MaOrMGG_03653T0 NeCrNCU08389T1 TrAt146396 TrRe107784 TrVi92973 NeCrNCU08389T0
OrthoMCL2452	CrosCROS1_T00006041_1 FuGrFGSG_01485T0 FuOxFOXG_11203T0 FuSo98561 FuVeFVEG_09588T0 MaOrMGG_08597T0 NeCrNCU02786T0 NeCrNCU02786T1 TrAt302522 TrRe22415 TrVi81209
OrthoMCL2453	CrosCROS1_T00006043_1 FuGrFGSG_01488T0 FuOxFOXG_11206T0 FuSo102976 FuVeFVEG_09585T0 MaOrMGG_08594T0 TrAt302525 TrRe22417 TrVi193677 NeCrNCU02068T0 NeCrNCU02068T1
OrthoMCL2454	CrosCROS1_T00006051_1 FuGrFGSG_01406T0 FuOxFOXG_11309T0 FuSo74353 FuVeFVEG_09482T0 MaOrMGG_07238T0 NeCrNCU02457T0 NeCrNCU02457T1 TrAt42536 TrRe107805 TrVi69218
OrthoMCL2455	CrosCROS1_T00006059_1 FuGrFGSG_01398T0 FuOxFOXG_11317T0 FuSo98612 FuVeFVEG_09473T0 MaOrMGG_08132T0 NeCrNCU06922T0 NeCrNCU06922T1 TrAt146399 TrRe122071 TrVi90358
OrthoMCL2456	TrAt298736 TrRe120086 NeCrNCU04369T0 NeCrNCU04369T1 NeCrNCU08713T0 TrVi201750 NeCrNCU07079T0 NeCrNCU07079T1 NeCrNCU07079T2 NeCrNCU07079T3 NeCrNCU09152T0
OrthoMCL2457	CrosCROS1_T00006097_1 FuGrFGSG_10756T0 FuOxFOXG_12683T0 FuSo40291 FuVeFVEG_11418T0 MaOrMGG_03894T0 NeCrNCU01613T0 NeCrNCU01613T1 TrAt295253 TrRe107383 TrVi214851
OrthoMCL2458	CrosCROS1_T00006106_1 FuGrFGSG_06039T0 FuOxFOXG_07743T0 FuSo59989 FuVeFVEG_04667T0 MaOrMGG_06720T0 NeCrNCU06783T0 NeCrNCU06783T1 TrAt301521 TrRe121826 TrVi217256
OrthoMCL2459	CrosCROS1_T00006113_1 FuGrFGSG_06030T0 FuOxFOXG_07736T0 FuSo78867 FuVeFVEG_04660T0 MaOrMGG_06733T0 NeCrNCU03526T0 NeCrNCU03526T1 TrAt148461 TrRe61945 TrVi38683
OrthoMCL2460	CrosCROS1_T00006149_1 CrosCROS1_T00013824_1 FuGrFGSG_05990T0 FuOxFOXG_07695T0 FuVeFVEG_04615T0 MaOrMGG_11882T0 NeCrNCU01833T0 NeCrNCU01833T1 TrAt32149 TrRe78012 TrVi39025
OrthoMCL2461	CrosCROS1_T00006150_1 FuGrFGSG_05987T0 FuSo78831 FuVeFVEG_04614T0 MaOrMGG_06642T0 NeCrNCU01845T0 NeCrNCU01845T1 TrAt130601 TrRe121868 TrVi74579 FuOxFOXG_07694T0
OrthoMCL2462	CrosCROS1_T00006159_1 FuGrFGSG_05180T0 CrosCROS1_T00006160_1 FuOxFOXG_07934T0 FuSo78821 FuVeFVEG_04853T0 MaOrMGG_02401T0 NeCrNCU03365T0 TrAt213515 TrRe54596 TrVi30992
OrthoMCL2463	CrosCROS1_T00006161_1 FuGrFGSG_05179T0 FuOxFOXG_07933T0 FuSo38535 FuVeFVEG_04852T0 MaOrMGG_02398T0 NeCrNCU03364T0 NeCrNCU03364T1 TrAt143595 TrRe1935 TrVi31312
OrthoMCL2464	CrosCROS1_T00006175_1 CrosCROS1_T00006820_1 FuGrFGSG_05164T0 FuOxFOXG_07910T0 FuSo68157 FuVeFVEG_04833T0 MaOrMGG_03920T0 NeCrNCU03492T0 TrAt129308 TrRe1925 TrVi110700
OrthoMCL2465	CrosCROS1_T00006181_1 FuGrFGSG_05158T0 FuOxFOXG_07903T0 FuSo92541 FuVeFVEG_04826T0 MaOrMGG_03964T0 NeCrNCU03486T0 NeCrNCU03486T1 TrAt49159 TrRe74017 TrVi146317
OrthoMCL2466	CrosCROS1_T00006191_1 FuGrFGSG_05204T0 FuOxFOXG_07982T0 FuSo78784 FuVeFVEG_04901T0 MaOrMGG_03153T0 NeCrNCU01766T0 NeCrNCU01766T1 TrAt213626 TrRe102799 TrVi229887
OrthoMCL2467	CrosCROS1_T00006194_1 FuGrFGSG_05201T0 FuOxFOXG_07985T0 FuSo78781 FuVeFVEG_04904T0 MaOrMGG_03157T0 NeCrNCU01762T0 NeCrNCU01762T1 TrAt280992 TrRe54419 TrVi119111
OrthoMCL2468	CrosCROS1_T00006197_1 MaOrMGG_03160T0 NeCrNCU01759T0 CrosCROS1_T00010573_1 FuGrFGSG_06240T0 FuOxFOXG_07990T0 FuSo68132 FuVeFVEG_04909T0 TrAt50132 TrRe102766 TrVi54441
OrthoMCL2469	CrosCROS1_T00006202_1 FuGrFGSG_06245T0 FuOxFOXG_07995T0 FuSo78771 FuVeFVEG_04914T0 MaOrMGG_03164T0 NeCrNCU01587T0 NeCrNCU01587T1 TrAt297733 TrRe73967 TrVi84490
OrthoMCL2470	CrosCROS1_T00006211_1 FuGrFGSG_06257T0 FuOxFOXG_08006T0 FuSo59877 FuVeFVEG_04927T0 MaOrMGG_01084T0 NeCrNCU01528T0 TrAt297741 TrRe119735 TrVi217322 TrVi79043
OrthoMCL2471	CrosCROS1_T00006238_1 FuGrFGSG_03911T0 FuOxFOXG_11745T0 FuVeFVEG_10071T0 MaOrMGG_01367T0 TrAt297087 TrRe67579 TrVi78354 CrosCROS1_T00007806_1 FuSo42079 NeCrNCU06650T0
OrthoMCL2472	CrosCROS1_T00006248_1 FuGrFGSG_08901T0 FuOxFOXG_03625T0 FuSo85242 FuVeFVEG_11063T0 MaOrMGG_17908T0 NeCrNCU01954T0 TrAt300967 TrRe119991 TrVi129043 FuSo78149
OrthoMCL2473	CrosCROS1_T00006253_1 FuGrFGSG_05950T0 FuOxFOXG_07651T0 FuSo53474 FuSo72055 FuVeFVEG_04575T0 MaOrMGG_11702T0 NeCrNCU01119T0 TrAt146906 TrRe59846 TrVi89890
OrthoMCL2474	CrosCROS1_T00006274_1 FuGrFGSG_05929T0 FuOxFOXG_07576T0 FuSo49125 FuVeFVEG_04504T0 MaOrMGG_05960T0 NeCrNCU08889T0 NeCrNCU08889T1 TrAt295778 TrRe77193 TrVi47853
OrthoMCL2475	CrosCROS1_T00006293_1 FuGrFGSG_05894T0 FuOxFOXG_07616T0 FuSo49236 FuVeFVEG_04543T0 MaOrMGG_12130T0 MaOrMGG_12130T1 NeCrNCU03786T0 TrAt126920 TrRe77135 TrVi35847
OrthoMCL2476	CrosCROS1_T00006294_1 FuGrFGSG_12836T0 FuOxFOXG_07615T0 FuSo101721 FuVeFVEG_04542T0 MaOrMGG_04019T0 NeCrNCU03787T0 NeCrNCU03787T1 TrAt229209 TrRe60585 TrVi73413
OrthoMCL2477	CrosCROS1_T00006300_1 FuGrFGSG_05899T0 FuOxFOXG_07608T0 FuSo96404 FuVeFVEG_04537T0 MaOrMGG_02443T0 NeCrNCU01278T0 NeCrNCU01278T1 TrAt147075 TrRe60426 TrVi211539
OrthoMCL2478	CrosCROS1_T00006301_1 FuGrFGSG_05900T0 FuOxFOXG_07607T0 FuSo49189 FuVeFVEG_04536T0 MaOrMGG_02442T0 NeCrNCU11027T0 NeCrNCU11027T1 TrAt287323 TrRe47286 TrVi73420
OrthoMCL2479	FuGrFGSG_03853T0 CrosCROS1_T00010658_1 FuOxFOXG_14663T0 MaOrMGG_04323T0 TrAt229881 TrRe60518 TrVi61793 FuOxFOXG_17177T0 FuSo72849 FuVeFVEG_13065T0 TrVi48225
OrthoMCL2480	CrosCROS1_T00006455_1 FuGrFGSG_09595T0 FuSo34100 FuVeFVEG_04150T0 MaOrMGG_01778T0 NeCrNCU04391T0 TrAt225948 TrRe74953 TrVi48610 FuOxFOXG_03950T0 FuOxFOXG_06299T0
OrthoMCL2481	CrosCROS1_T00006472_1 CrosCROS1_T00010500_1 FuGrFGSG_03259T0 FuOxFOXG_09969T0 FuSo105688 FuVeFVEG_08543T0 MaOrMGG_10087T0 NeCrNCU07112T0 TrAt299260 TrRe76215 TrVi83404
OrthoMCL2482	CrosCROS1_T00006533_1 FuGrFGSG_04998T0 FuOxFOXG_09173T0 FuSo46324 FuVeFVEG_06772T0 MaOrMGG_14150T0 NeCrNCU06315T0 NeCrNCU06315T1 TrAt219961 TrRe123655 TrVi90638
OrthoMCL2483	CrosCROS1_T00006569_1 FuGrFGSG_10843T0 FuOxFOXG_12776T0 FuSo93319 FuVeFVEG_11517T0 NeCrNCU08475T0 CrosCROS1_T00010859_1 MaOrMGG_12994T0 TrAt138765 TrRe5275 TrVi77874
OrthoMCL2484	CrosCROS1_T00006599_1 FuGrFGSG_06524T0 FuOxFOXG_02437T0 FuSo60589 FuVeFVEG_05623T0 MaOrMGG_09114T0 NeCrNCU08550T0 NeCrNCU08550T1 TrAt147435 TrRe67647 TrVi38605
OrthoMCL2485	CrosCROS1_T00006637_1 FuGrFGSG_06586T0 FuOxFOXG_02368T0 FuSo79540 FuVeFVEG_05547T0 MaOrMGG_07663T0 NeCrNCU07528T0 NeCrNCU07528T1 TrAt228328 TrRe27492 TrVi13584
OrthoMCL2486	CrosCROS1_T00006641_1 FuGrFGSG_06566T0 FuOxFOXG_02391T0 FuSo79543 FuVeFVEG_05572T0 MaOrMGG_07616T0 NeCrNCU08561T0 TrAt228302 TrRe121743 TrVi56504 FuOxFOXG_02390T0
OrthoMCL2487	CrosCROS1_T00006647_1 FuGrFGSG_06590T0 FuOxFOXG_02363T0 FuSo68763 FuVeFVEG_05535T0 MaOrMGG_00271T0 MaOrMGG_00271T1 NeCrNCU00253T0 TrAt18590 TrRe32204 TrVi80105
OrthoMCL2488	CrosCROS1_T00006664_1 FuGrFGSG_10302T0 FuOxFOXG_05102T0 FuSo61347 FuVeFVEG_03033T0 MaOrMGG_06001T0 NeCrNCU08948T0 NeCrNCU08948T1 TrAt82249 TrRe72796 TrVi32849
OrthoMCL2489	CrosCROS1_T00006668_1 FuGrFGSG_10299T0 FuOxFOXG_05106T0 FuSo41626 FuVeFVEG_03029T0 MaOrMGG_07496T0 NeCrNCU08944T0 NeCrNCU08944T1 TrAt253571 TrRe124158 TrVi32946
OrthoMCL2490	CrosCROS1_T00006673_1 FuGrFGSG_10296T0 FuOxFOXG_05110T0 FuSo8856 FuVeFVEG_03026T0 MaOrMGG_07503T0 NeCrNCU08931T1 TrAt169578 TrRe70488 TrVi19160 NeCrNCU08931T0
OrthoMCL2491	CrosCROS1_T00006683_1 FuGrFGSG_10282T0 FuOxFOXG_05122T0 FuSo41691 FuVeFVEG_03011T0 MaOrMGG_04092T0 NeCrNCU00244T0 NeCrNCU00244T1 TrAt91778 TrRe71117 TrVi62287
OrthoMCL2492	CrosCROS1_T00006691_1 FuGrFGSG_10232T0 FuOxFOXG_05148T0 FuSo69572 FuVeFVEG_02985T0 MaOrMGG_07302T0 MaOrMGG_07302T1 NeCrNCU10360T0 TrAt210063 TrRe51407 TrVi167806
OrthoMCL2493	CrosCROS1_T00006702_1 FuGrFGSG_10239T0 FuOxFOXG_05154T0 FuSo41155 FuVeFVEG_02979T0 MaOrMGG_01351T0 NeCrNCU04600T0 NeCrNCU04600T1 TrAt302981 TrRe81164 TrVi72651
OrthoMCL2494	CrosCROS1_T00006704_1 FuGrFGSG_10236T0 FuOxFOXG_05152T0 FuSo40943 FuVeFVEG_02981T0 MaOrMGG_01349T0 NeCrNCU04602T0 NeCrNCU04602T1 TrAt129183 TrRe67988 TrVi32160
OrthoMCL2495	CrosCROS1_T00006707_1 FuGrFGSG_10216T0 FuOxFOXG_05132T0 FuSo61333 FuVeFVEG_03001T0 MaOrMGG_08464T0 NeCrNCU07240T0 NeCrNCU07240T1 TrAt302959 TrRe81148 TrVi79352
OrthoMCL2496	CrosCROS1_T00006726_1 FuGrFGSG_09524T0 FuOxFOXG_06221T0 FuSo32901 FuVeFVEG_04074T0 MaOrMGG_06492T0 NeCrNCU05994T0 NeCrNCU05994T1 TrAt142510 TrRe4885 TrVi31547
OrthoMCL2497	CrosCROS1_T00006728_1 FuGrFGSG_09522T0 FuOxFOXG_06218T0 FuSo66755 FuVeFVEG_04071T0 MaOrMGG_11545T0 MaOrMGG_14598T0 NeCrNCU05978T0 TrAt212071 TrRe45445 TrVi76576
OrthoMCL2498	CrosCROS1_T00006757_1 FuGrFGSG_09491T0 FuOxFOXG_06187T0 FuSo103537 FuVeFVEG_04042T0 MaOrMGG_06496T0 NeCrNCU03897T0 NeCrNCU03897T1 TrAt129641 TrRe120418 TrVi231811
OrthoMCL2499	CrosCROS1_T00006760_1 FuGrFGSG_09489T0 FuOxFOXG_06184T0 FuSo99351 FuVeFVEG_04039T0 MaOrMGG_01305T0 NeCrNCU05989T0 NeCrNCU05989T1 TrAt298383 TrRe4878 TrVi215706
OrthoMCL2500	CrosCROS1_T00006775_1 FuGrFGSG_09466T0 FuOxFOXG_06160T0 FuSo99342 FuVeFVEG_04016T0 MaOrMGG_02504T0 NeCrNCU03981T0 NeCrNCU03981T1 TrAt262741 TrRe65530 TrVi208650
OrthoMCL2501	CrosCROS1_T00006777_1 FuGrFGSG_09464T0 FuOxFOXG_06157T0 FuSo99340 FuVeFVEG_04014T0 NeCrNCU03931T0 CrosCROS1_T00012628_1 FuSo81580 TrAt37322 TrRe112401 TrVi67718
OrthoMCL2502	CrosCROS1_T00006805_1 FuGrFGSG_08752T0 FuOxFOXG_03010T0 FuSo35861 FuVeFVEG_01865T0 MaOrMGG_01294T0 NeCrNCU04730T0 NeCrNCU04730T1 TrAt245602 TrRe49832 TrVi112874
OrthoMCL2503	CrosCROS1_T00006806_1 MaOrMGG_01033T0 NeCrNCU03925T0 TrAt35759 TrRe64834 TrVi45460 CrosCROS1_T00013431_1 FuGrFGSG_08751T0 FuOxFOXG_03001T0 FuSo35713 FuVeFVEG_01854T0
OrthoMCL2504	CrosCROS1_T00006857_1 CrosCROS1_T00011192_1 TrAt214714 TrRe107525 TrVi8674 CrosCROS1_T00011002_1 FuOxFOXG_09755T0 FuVeFVEG_08727T0 CrosCROS1_T00013814_1 FuSo53318 FuSo75804
OrthoMCL2505	CrosCROS1_T00006859_1 CrosCROS1_T00006902_1 CrosCROS1_T00007630_1 FuGrFGSG_02560T0 FuOxFOXG_10488T0 FuSo100964 FuVeFVEG_09142T0 MaOrMGG_02347T0 TrAt53493 TrRe61526 TrVi205388
OrthoMCL2506	CrosCROS1_T00006889_1 CrosCROS1_T00008140_1 FuGrFGSG_04539T0 FuOxFOXG_13696T0 FuSo18397 TrAt317091 TrRe54487 TrVi47613 FuSo47452 FuVeFVEG_11129T0 MaOrMGG_09233T0
OrthoMCL2507	FuGrFGSG_08977T0 MaOrMGG_04860T0 NeCrNCU10292T0 NeCrNCU10292T1 CrosCROS1_T00011120_1 FuOxFOXG_09030T0 FuSo46061 FuVeFVEG_06632T0 TrAt229679 TrRe3596 TrVi47826
OrthoMCL2508	CrosCROS1_T00006986_1 FuOxFOXG_01239T0 TrAt315143 TrRe109905 TrVi46740 CrosCROS1_T00013132_1 FuGrFGSG_00237T0 FuSo52814 FuVeFVEG_04306T0 FuOxFOXG_07384T0 TrAt285087
OrthoMCL2509	CrosCROS1_T00007045_1 NeCrNCU08856T0 CrosCROS1_T00007456_1 FuGrFGSG_02751T0 FuOxFOXG_10294T0 FuSo69919 FuVeFVEG_08943T0 MaOrMGG_09462T0 TrAt49527 TrRe119790 TrVi215567
OrthoMCL2510	CrosCROS1_T00007123_1 CrosCROS1_T00008108_1 FuGrFGSG_03628T0 FuOxFOXG_09643T0 FuSo73991 FuVeFVEG_08825T0 MaOrMGG_05520T0 NeCrNCU09680T0 TrAt44894 TrRe72567 TrVi78675
OrthoMCL2511	CrosCROS1_T00007150_1 FuGrFGSG_11644T0 FuGrFGSG_12550T0 FuSo88743 NeCrNCU07032T0 TrAt27656 TrRe104333 TrVi159283 FuGrFGSG_00965T0 TrVi201403 TrAt314699
OrthoMCL2512	CrosCROS1_T00007183_1 FuGrFGSG_10466T0 FuOxFOXG_04747T0 FuSo101135 FuVeFVEG_03655T0 FuVeFVEG_10628T0 NeCrNCU07530T0 TrAt161179 TrRe79644 TrVi190781 FuOxFOXG_12012T0
OrthoMCL2513	CrosCROS1_T00007226_1 CrosCROS1_T00013521_1 FuOxFOXG_09187T0 FuVeFVEG_06790T0 MaOrMGG_06586T0 NeCrNCU04443T0 TrAt299492 CrosCROS1_T00009098_1 FuGrFGSG_05690T0 FuSo83601 TrVi50532
OrthoMCL2514	CrosCROS1_T00007234_1 CrosCROS1_T00010751_1 FuGrFGSG_03345T0 FuOxFOXG_09813T0 FuOxFOXG_14655T0 FuSo94856 FuVeFVEG_08664T0 FuVeFVEG_13479T0 TrAt210609 TrRe70319 TrVi184629
OrthoMCL2515	CrosCROS1_T00007237_1 CrosCROS1_T00012351_1 FuOxFOXG_17020T0 FuSo86647 FuVeFVEG_13822T0 MaOrMGG_08950T0 TrAt217405 TrRe4774 TrVi151596 TrVi191936 TrVi47385
OrthoMCL2516	CrosCROS1_T00007269_1 FuGrFGSG_10950T0 FuOxFOXG_12893T0 FuOxFOXG_12977T0 FuSo39949 FuVeFVEG_11645T0 NeCrNCU09885T0 NeCrNCU09885T1 TrAt201231 TrRe106885 TrVi178831
OrthoMCL2517	CrosCROS1_T00007360_1 CrosCROS1_T00011017_1 FuGrFGSG_08967T0 FuGrFGSG_11467T0 FuOxFOXG_12172T0 FuOxFOXG_15189T0 FuSo64476 FuSo98253 FuVeFVEG_10746T0 NeCrNCU07141T0 TrVi151735
OrthoMCL2518	FuSo53866 TrAt211749 TrVi44652 FuGrFGSG_03173T0 FuOxFOXG_10058T0 FuVeFVEG_08446T0 MaOrMGG_13290T0 NeCrNCU08156T0 TrRe59642 TrAt300823 TrVi60448
OrthoMCL2519	CrosCROS1_T00007421_1 FuGrFGSG_04046T0 FuOxFOXG_11605T0 FuSo69870 FuVeFVEG_10217T0 MaOrMGG_00123T0 NeCrNCU04498T0 NeCrNCU04498T1 TrAt50067 TrRe74172 TrVi146019
OrthoMCL2520	CrosCROS1_T00007437_1 FuGrFGSG_04069T0 FuOxFOXG_11572T0 FuSo81283 FuVeFVEG_10253T0 MaOrMGG_02456T0 MaOrMGG_02456T1 NeCrNCU08682T0 TrAt171742 TrRe21293 TrVi30653
OrthoMCL2521	CrosCROS1_T00007472_1 FuGrFGSG_02770T0 FuOxFOXG_10275T0 FuSo69951 FuVeFVEG_08924T0 MaOrMGG_00223T0 NeCrNCU07807T0 NeCrNCU07807T1 TrAt299667 TrRe23200 TrVi33817
OrthoMCL2522	CrosCROS1_T00007476_1 FuGrFGSG_12199T0 FuOxFOXG_10270T0 FuSo104662 FuVeFVEG_08919T0 MaOrMGG_05147T0 NeCrNCU07937T0 NeCrNCU07937T1 TrAt128219 TrRe68412 TrVi187904
OrthoMCL2523	CrosCROS1_T00007493_1 FuGrFGSG_11602T0 FuOxFOXG_10251T0 FuSo100803 FuVeFVEG_08899T0 MaOrMGG_05164T0 NeCrNCU04415T0 NeCrNCU04415T1 TrAt151996 TrRe123697 TrVi72979
OrthoMCL2524	CrosCROS1_T00007504_1 FuGrFGSG_04693T0 FuOxFOXG_17114T0 FuSo85215 FuVeFVEG_00078T0 TrRe39587 TrVi197528 CrosCROS1_T00010345_1 FuSo26479 MaOrMGG_04339T0 NeCrNCU07769T0
OrthoMCL2525	CrosCROS1_T00007539_1 FuGrFGSG_04268T0 FuOxFOXG_11358T0 FuSo69991 FuVeFVEG_10458T0 MaOrMGG_01832T0 NeCrNCU08040T0 NeCrNCU08040T1 TrAt153484 TrRe55891 TrVi40269
OrthoMCL2526	CrosCROS1_T00007544_1 FuGrFGSG_04263T0 FuOxFOXG_11363T0 FuSo10717 FuVeFVEG_10453T0 MaOrMGG_11129T0 NeCrNCU04364T0 NeCrNCU04364T1 TrAt218026 TrRe75078 TrVi195758
OrthoMCL2527	CrosCROS1_T00007548_1 FuGrFGSG_04259T0 FuOxFOXG_11367T0 FuSo43836 FuVeFVEG_10450T0 MaOrMGG_04174T0 NeCrNCU05195T0 NeCrNCU05195T1 TrAt298982 TrRe75072 TrVi39874
OrthoMCL2528	CrosCROS1_T00007554_1 FuGrFGSG_02480T0 FuOxFOXG_10440T0 FuSo61889 FuVeFVEG_09094T0 MaOrMGG_04113T0 NeCrNCU07608T0 NeCrNCU07608T1 TrAt298158 TrRe120267 TrVi187516
OrthoMCL2529	CrosCROS1_T00007580_1 CrosCROS1_T00012134_1 FuGrFGSG_02555T0 FuOxFOXG_10491T0 FuSo44201 FuVeFVEG_09145T0 MaOrMGG_09393T0 NeCrNCU07926T0 TrAt132872 TrRe22804 TrVi81025
OrthoMCL2530	CrosCROS1_T00007581_1 FuGrFGSG_04179T0 FuOxFOXG_11453T0 FuSo81503 FuVeFVEG_10367T0 MaOrMGG_09394T0 NeCrNCU07925T0 NeCrNCU07925T1 TrAt281091 TrRe1949 TrVi61171
OrthoMCL2531	CrosCROS1_T00007585_1 FuGrFGSG_04169T0 FuOxFOXG_11464T0 FuSo42847 FuVeFVEG_10356T0 MaOrMGG_02887T0 NeCrNCU08787T0 TrAt213851 TrRe53167 TrVi30063 MaOrMGG_00325T0
OrthoMCL2532	CrosCROS1_T00007602_1 FuSo102828 MaOrMGG_09526T0 NeCrNCU01381T0 CrosCROS1_T00009494_1 FuGrFGSG_06088T0 FuOxFOXG_07798T0 FuVeFVEG_04723T0 TrAt302361 TrRe60562 TrVi68637
OrthoMCL2533	CrosCROS1_T00007657_1 FuGrFGSG_04886T0 FuOxFOXG_05738T0 FuSo63865 FuVeFVEG_03607T0 MaOrMGG_04244T0 NeCrNCU02936T0 TrAt82663 TrRe54564 TrVi177836 FuGrFGSG_02306T0
OrthoMCL2534	CrosCROS1_T00007675_1 FuVeFVEG_01548T0 TrAt317789 TrAt318349 TrAt322726 TrAt46239 TrRe103180 TrVi222162 TrVi229030 TrVi229355 TrVi231541
OrthoMCL2535	CrosCROS1_T00007688_1 FuGrFGSG_04876T0 FuOxFOXG_05678T0 FuSo49768 FuSo98486 FuVeFVEG_03537T0 MaOrMGG_04248T0 NeCrNCU09874T0 TrAt156562 TrRe44278 TrVi81566
OrthoMCL2536	CrosCROS1_T00007772_1 FuGrFGSG_05589T0 FuOxFOXG_09300T0 FuSo95486 FuVeFVEG_06901T0 MaOrMGG_08918T0 NeCrNCU00290T0 TrRe82626 TrVi151139 TrVi213562 TrVi65721
OrthoMCL2537	CrosCROS1_T00007774_1 FuGrFGSG_08904T0 FuOxFOXG_03630T0 FuSo36716 FuVeFVEG_02502T0 MaOrMGG_02961T0 NeCrNCU01953T0 TrAt161309 TrRe56149 TrVi212889 FuOxFOXG_03629T0
OrthoMCL2538	CrosCROS1_T00007829_1 FuGrFGSG_13920T0 FuOxFOXG_12709T0 FuSo3658 FuVeFVEG_11448T0 MaOrMGG_00096T0 TrAt34766 TrRe60665 TrVi147011 FuSo80102 TrAt222577
OrthoMCL2539	CrosCROS1_T00007837_1 FuGrFGSG_11352T0 FuOxFOXG_03985T0 FuSo41583 MaOrMGG_09785T0 NeCrNCU08784T0 NeCrNCU08784T1 TrAt38831 TrRe63435 TrVi63579 FuOxFOXG_12997T0
OrthoMCL2540	CrosCROS1_T00007871_1 CrosCROS1_T00008335_1 FuOxFOXG_07476T0 FuVeFVEG_04403T0 MaOrMGG_02648T0 CrosCROS1_T00011035_1 FuSo43438 NeCrNCU04935T0 TrAt290249 TrRe61605 TrVi210412
OrthoMCL2541	CrosCROS1_T00007942_1 FuGrFGSG_04577T0 FuOxFOXG_13649T0 FuSo95860 FuVeFVEG_11075T0 MaOrMGG_00944T0 NeCrNCU04290T0 NeCrNCU04290T1 TrAt231279 TrRe69021 TrVi31850
OrthoMCL2542	CrosCROS1_T00008006_1 FuGrFGSG_10369T0 FuOxFOXG_05031T0 FuSo69661 FuVeFVEG_03102T0 MaOrMGG_06184T0 NeCrNCU08955T0 NeCrNCU08955T1 TrAt302895 TrRe69068 TrVi167968
OrthoMCL2543	CrosCROS1_T00008015_1 FuGrFGSG_10356T0 FuOxFOXG_05044T0 FuSo93804 FuVeFVEG_03088T0 MaOrMGG_06887T0 NeCrNCU04224T0 NeCrNCU04224T1 TrAt302903 TrRe69131 TrVi126432
OrthoMCL2544	CrosCROS1_T00008039_1 FuVeFVEG_05553T0 NeCrNCU07514T0 NeCrNCU07514T1 FuGrFGSG_06583T0 FuOxFOXG_02372T0 FuSo68795 TrVi83653 MaOrMGG_09082T0 TrRe81105 TrAt171770
OrthoMCL2545	CrosCROS1_T00008054_1 FuGrFGSG_06493T0 FuOxFOXG_02473T0 FuSo68870 FuVeFVEG_05659T0 MaOrMGG_07660T0 NeCrNCU08779T0 NeCrNCU08779T1 TrAt250560 TrRe123502 TrVi51891
OrthoMCL2546	CrosCROS1_T00008101_1 CrosCROS1_T00009435_1 CrosCROS1_T00013312_1 FuGrFGSG_03172T0 FuOxFOXG_10059T0 FuSo64782 FuVeFVEG_08445T0 MaOrMGG_04251T0 TrAt144050 TrRe111890 TrVi80915
OrthoMCL2547	CrosCROS1_T00008127_1 FuGrFGSG_11999T0 FuOxFOXG_04661T0 FuSo101119 FuVeFVEG_03181T0 TrAt282746 TrVi198656 FuGrFGSG_04896T0 FuSo55675 FuSo87857 TrVi226720
OrthoMCL2548	CrosCROS1_T00008213_1 FuGrFGSG_02941T0 FuOxFOXG_12196T0 FuSo85963 FuSo98216 FuVeFVEG_10922T0 MaOrMGG_13308T0 NeCrNCU09621T0 TrAt133589 TrRe50583 TrVi216521
OrthoMCL2549	CrosCROS1_T00008222_1 CrosCROS1_T00010117_1 FuOxFOXG_04705T0 FuSo39739 FuSo49887 FuSo97888 FuVeFVEG_03420T0 NeCrNCU07901T0 TrAt35776 TrVi45674 FuVeFVEG_03419T0
OrthoMCL2550	TrAt137800 CrosCROS1_T00011432_1 CrosCROS1_T00013655_1 NeCrNCU07536T0 TrRe22210 TrVi86763 FuGrFGSG_11249T0 FuOxFOXG_13348T0 FuVeFVEG_12194T0 MaOrMGG_17822T0 MaOrMGG_09716T0
OrthoMCL2551	CrosCROS1_T00008265_1 FuGrFGSG_05371T0 FuOxFOXG_06447T0 FuSo91402 FuVeFVEG_04293T0 MaOrMGG_04212T0 NeCrNCU07117T0 NeCrNCU07117T1 TrAt37736 TrRe23368 TrVi33825
OrthoMCL2552	CrosCROS1_T00008271_1 FuGrFGSG_05357T0 FuOxFOXG_06432T0 FuSo29257 FuVeFVEG_04280T0 MaOrMGG_08337T0 NeCrNCU05948T0 NeCrNCU05948T1 TrAt299599 TrRe34183 TrVi33586
OrthoMCL2553	CrosCROS1_T00008282_1 CrosCROS1_T00012951_1 CrosCROS1_T00012998_1 FuGrFGSG_03530T0 FuGrFGSG_11280T0 FuOxFOXG_13366T0 FuOxFOXG_16941T0 FuSo41392 FuVeFVEG_12180T0 FuVeFVEG_13757T0 MaOrMGG_01195T0
OrthoMCL2554	CrosCROS1_T00008353_1 FuGrFGSG_10470T0 FuSo46227 FuVeFVEG_00106T0 MaOrMGG_15509T0 TrAt233832 TrRe120363 TrVi194515 MaOrMGG_15508T0 FuSo102084 TrAt280742
OrthoMCL2555	CrosCROS1_T00008482_1 CrosCROS1_T00011337_1 FuGrFGSG_13630T0 FuOxFOXG_08356T0 FuSo66376 FuVeFVEG_06317T0 MaOrMGG_01473T0 NeCrNCU09931T0 TrAt301110 TrRe120110 TrVi169884
OrthoMCL2556	CrosCROS1_T00008494_1 MaOrMGG_02651T0 CrosCROS1_T00009673_1 FuGrFGSG_08792T0 FuOxFOXG_03049T0 FuSo77697 FuVeFVEG_01912T0 TrAt298540 TrRe65992 TrVi75606 NeCrNCU03163T0
OrthoMCL2557	CrosCROS1_T00008624_1 FuGrFGSG_07028T0 FuOxFOXG_01780T0 FuSo55464 FuSo56811 FuSo79214 MaOrMGG_10147T0 TrAt215281 TrRe53475 TrVi61412 FuVeFVEG_08153T0
OrthoMCL2558	CrosCROS1_T00008766_1 FuGrFGSG_05734T0 FuOxFOXG_08759T0 FuSo33705 FuVeFVEG_05910T0 MaOrMGG_08746T0 NeCrNCU00772T0 NeCrNCU00772T1 TrAt280299 TrRe57016 TrVi159566
OrthoMCL2559	CrosCROS1_T00008791_1 CrosCROS1_T00013861_1 FuOxFOXG_08699T0 FuSo34242 FuVeFVEG_05974T0 MaOrMGG_02125T0 NeCrNCU00792T0 TrAt146044 TrRe75294 TrVi172991 FuGrFGSG_05696T0
OrthoMCL2560	CrosCROS1_T00008847_1 FuGrFGSG_09301T0 FuOxFOXG_05936T0 FuVeFVEG_03805T0 MaOrMGG_14672T0 NeCrNCU04039T0 TrAt298421 TrRe33387 TrVi145449 FuGrFGSG_08082T0 FuSo52117
OrthoMCL2561	CrosCROS1_T00008854_1 FuOxFOXG_05959T0 FuVeFVEG_03827T0 MaOrMGG_11457T0 MaOrMGG_11457T1 NeCrNCU07069T0 TrAt298403 TrRe122864 TrVi145450 FuGrFGSG_09282T0 FuSo33691
OrthoMCL2562	CrosCROS1_T00008855_1 FuGrFGSG_09281T0 FuOxFOXG_05960T0 FuSo32996 FuVeFVEG_03828T0 MaOrMGG_08896T0 NeCrNCU04802T0 NeCrNCU04802T1 TrAt237899 TrRe50131 TrVi30323
OrthoMCL2563	CrosCROS1_T00008858_1 FuGrFGSG_13552T0 FuOxFOXG_05932T0 FuVeFVEG_03803T0 NeCrNCU05973T0 TrAt81752 TrRe79919 TrVi168778 CrosCROS1_T00009968_1 MaOrMGG_15048T0 FuSo94915
OrthoMCL2564	CrosCROS1_T00008895_1 FuGrFGSG_04544T0 FuOxFOXG_03875T0 FuVeFVEG_11989T0 NeCrNCU01868T0 TrAt224443 TrRe59388 TrVi28667 TrVi69846 TrAt154801 TrRe65191
OrthoMCL2565	CrosCROS1_T00008982_1 FuGrFGSG_04329T0 FuOxFOXG_13909T0 FuSo95697 FuVeFVEG_11334T0 MaOrMGG_01081T0 NeCrNCU01535T0 TrAt219074 TrAt219075 TrRe80788 TrVi231517
OrthoMCL2566	CrosCROS1_T00008992_1 FuGrFGSG_03842T0 FuOxFOXG_16920T0 FuSo51674 FuVeFVEG_12957T0 MaOrMGG_10209T0 MaOrMGG_12595T0 NeCrNCU09805T0 TrAt149801 TrRe105956 TrVi53952
OrthoMCL2567	CrosCROS1_T00009006_1 FuGrFGSG_07867T0 FuOxFOXG_04085T0 FuSo73954 FuVeFVEG_07199T0 MaOrMGG_03483T0 NeCrNCU05009T0 NeCrNCU05009T1 TrAt80496 TrRe62219 TrVi83637
OrthoMCL2568	CrosCROS1_T00009018_1 FuGrFGSG_07853T0 FuOxFOXG_04071T0 FuSo54936 FuVeFVEG_07185T0 MaOrMGG_03485T0 NeCrNCU09300T0 NeCrNCU09300T1 TrAt89336 TrRe48686 TrVi90991
OrthoMCL2569	CrosCROS1_T00009119_1 FuGrFGSG_09925T0 FuOxFOXG_05499T0 FuSo80354 FuVeFVEG_02642T0 MaOrMGG_11498T0 NeCrNCU10476T0 NeCrNCU10476T1 TrAt128093 TrRe108530 TrVi35214
OrthoMCL2570	CrosCROS1_T00009123_1 FuGrFGSG_09920T0 FuOxFOXG_05503T0 FuSo41798 FuVeFVEG_02638T0 MaOrMGG_04109T0 NeCrNCU10237T0 NeCrNCU10237T1 TrAt318713 TrRe63395 TrVi36122
OrthoMCL2571	CrosCROS1_T00009126_1 FuGrFGSG_09917T0 FuOxFOXG_05506T0 FuSo80347 FuVeFVEG_02633T0 MaOrMGG_00960T0 NeCrNCU03955T0 TrAt243393 TrRe79019 TrVi36325 FuVeFVEG_02635T0
OrthoMCL2572	CrosCROS1_T00009134_1 FuGrFGSG_09995T0 FuOxFOXG_05347T0 FuSo41318 FuVeFVEG_02783T0 MaOrMGG_00984T0 NeCrNCU04272T0 NeCrNCU04272T1 TrAt148566 TrRe75794 TrVi80342
OrthoMCL2573	CrosCROS1_T00009136_1 FuGrFGSG_09993T0 FuOxFOXG_05345T0 FuSo80281 FuVeFVEG_02785T0 MaOrMGG_00961T0 NeCrNCU03954T0 NeCrNCU03954T1 TrAt130652 TrRe104790 TrVi82760
OrthoMCL2574	CrosCROS1_T00009148_1 FuGrFGSG_09988T0 FuOxFOXG_05338T0 FuSo40554 FuVeFVEG_02792T0 MaOrMGG_04204T0 NeCrNCU06729T0 NeCrNCU06729T1 TrAt301492 TrRe2845 TrVi183897
OrthoMCL2575	CrosCROS1_T00009149_1 FuGrFGSG_09992T0 FuOxFOXG_05342T0 FuSo104418 FuVeFVEG_02788T0 NeCrNCU01154T0 NeCrNCU01154T1 TrAt258818 TrRe57735 TrVi214458 MaOrMGG_07319T0
OrthoMCL2576	CrosCROS1_T00009187_1 FuGrFGSG_09903T0 FuOxFOXG_05521T0 FuSo61076 FuVeFVEG_02618T0 MaOrMGG_00800T0 NeCrNCU04612T0 NeCrNCU04612T1 TrAt147751 TrRe75872 TrVi75401
OrthoMCL2577	CrosCROS1_T00009190_1 FuGrFGSG_09908T0 FuOxFOXG_05517T0 FuSo69332 FuVeFVEG_02622T0 MaOrMGG_07335T0 NeCrNCU01166T0 NeCrNCU01166T1 TrAt29552 TrRe75878 TrVi214426
OrthoMCL2578	CrosCROS1_T00009197_1 FuGrFGSG_10267T0 FuOxFOXG_05185T0 FuSo60993 FuVeFVEG_02948T0 MaOrMGG_01014T0 NeCrNCU03877T0 NeCrNCU03877T1 TrAt147765 TrRe75890 TrVi88082
OrthoMCL2579	CrosCROS1_T00009202_1 FuGrFGSG_10271T0 FuOxFOXG_05189T0 FuSo40692 FuVeFVEG_02944T0 MaOrMGG_07252T0 NeCrNCU03946T0 NeCrNCU03946T1 TrAt169914 TrRe57869 TrVi19040
OrthoMCL2580	CrosCROS1_T00009214_1 FuGrFGSG_10009T0 FuOxFOXG_05400T0 FuSo104404 FuVeFVEG_02730T0 MaOrMGG_07047T0 NeCrNCU04329T0 TrAt127994 TrRe80961 TrVi229421 FuOxFOXG_05399T0
OrthoMCL2581	CrosCROS1_T00009224_1 FuGrFGSG_10020T0 FuOxFOXG_05388T0 FuSo60967 FuVeFVEG_02741T0 MaOrMGG_00773T0 NeCrNCU03862T0 NeCrNCU03862T1 TrAt221800 TrRe67507 TrVi59787
OrthoMCL2582	CrosCROS1_T00009239_1 FuGrFGSG_09888T0 FuOxFOXG_05537T0 FuSo41507 FuVeFVEG_02603T0 MaOrMGG_00988T0 NeCrNCU11263T0 NeCrNCU11263T1 TrAt131661 TrRe26746 TrVi78575
OrthoMCL2583	CrosCROS1_T00009240_1 FuGrFGSG_09887T0 FuOxFOXG_05538T0 FuSo104398 FuVeFVEG_02602T0 MaOrMGG_00987T0 NeCrNCU03870T0 NeCrNCU03870T1 TrAt243775 TrRe23070 TrVi59776
OrthoMCL2584	CrosCROS1_T00009255_1 FuGrFGSG_13665T0 FuOxFOXG_05552T0 FuSo100450 FuVeFVEG_02587T0 MaOrMGG_04710T0 NeCrNCU05803T0 TrAt311120 TrRe65242 TrVi79187 FuGrFGSG_13666T0
OrthoMCL2585	CrosCROS1_T00009262_1 FuGrFGSG_09867T0 FuOxFOXG_05560T0 FuSo41834 FuVeFVEG_02579T0 MaOrMGG_04502T0 NeCrNCU12112T0 NeCrNCU12112T1 TrAt31228 TrRe56345 TrVi59713
OrthoMCL2586	CrosCROS1_T00009265_1 FuGrFGSG_09864T0 FuOxFOXG_05563T0 FuSo102628 FuVeFVEG_02576T0 MaOrMGG_04482T0 NeCrNCU03990T0 NeCrNCU03990T1 TrAt258697 TrRe120535 TrVi81507
OrthoMCL2587	CrosCROS1_T00009292_1 FuGrFGSG_12578T0 FuOxFOXG_15626T0 FuSo67766 FuVeFVEG_13088T0 MaOrMGG_10930T0 NeCrNCU01854T0 NeCrNCU01854T1 TrAt149817 TrRe121169 TrVi150464
OrthoMCL2588	CrosCROS1_T00009294_1 FuGrFGSG_11623T0 FuOxFOXG_14230T0 FuSo99800 FuVeFVEG_13087T0 MaOrMGG_09010T0 NeCrNCU01856T0 TrAt137322 TrRe46902 TrVi83840 FuOxFOXG_15625T0
OrthoMCL2589	CrosCROS1_T00009304_1 FuGrFGSG_11590T0 FuOxFOXG_03690T0 FuSo67750 FuVeFVEG_02565T0 NeCrNCU01888T0 NeCrNCU01888T1 TrAt175965 TrRe124320 TrVi27743 MaOrMGG_17933T0
OrthoMCL2590	CrosCROS1_T00009331_1 CrosCROS1_T00012621_1 FuGrFGSG_00013T0 FuOxFOXG_06130T0 FuOxFOXG_08808T0 FuOxFOXG_13471T0 FuSo34050 FuSo37286 FuSo44115 FuVeFVEG_13929T0 CrosCROS1_T00011842_1
OrthoMCL2591	CrosCROS1_T00009336_1 FuGrFGSG_08948T0 FuOxFOXG_03682T0 FuSo78229 FuVeFVEG_02557T0 MaOrMGG_02897T0 NeCrNCU01895T0 NeCrNCU01895T1 TrAt149807 TrRe124302 TrVi29587
OrthoMCL2592	CrosCROS1_T00009348_1 FuGrFGSG_08935T0 FuOxFOXG_03668T0 FuSo36117 FuVeFVEG_02542T0 MaOrMGG_02954T0 NeCrNCU01912T0 NeCrNCU01912T1 TrAt149757 TrRe22005 TrVi28531
OrthoMCL2593	CrosCROS1_T00009356_1 FuGrFGSG_08926T0 FuOxFOXG_03659T0 FuSo92156 FuVeFVEG_02533T0 MaOrMGG_02941T0 NeCrNCU01927T0 NeCrNCU01927T1 TrAt246862 TrRe59434 TrVi191341
OrthoMCL2594	CrosCROS1_T00009380_1 FuGrFGSG_08884T0 FuOxFOXG_03609T0 FuSo36599 FuVeFVEG_02483T0 MaOrMGG_03721T0 NeCrNCU01977T0 NeCrNCU01977T1 TrAt247013 TrRe3412 TrVi179853
OrthoMCL2595	CrosCROS1_T00009440_1 FuGrFGSG_03975T0 FuOxFOXG_11705T0 FuSo21517 FuSo81095 FuVeFVEG_10109T0 MaOrMGG_11945T0 NeCrNCU07063T0 TrAt28954 TrRe121306 TrVi36107
OrthoMCL2596	CrosCROS1_T00009470_1 FuGrFGSG_06117T0 FuGrFGSG_11143T0 FuOxFOXG_07829T0 FuOxFOXG_13160T0 FuSo106373 FuSo83049 FuSo88614 FuVeFVEG_04751T0 FuVeFVEG_12368T0 MaOrMGG_06041T0
OrthoMCL2597	CrosCROS1_T00009478_1 FuGrFGSG_06108T0 FuOxFOXG_07819T0 FuSo101659 FuVeFVEG_04740T0 MaOrMGG_04030T0 NeCrNCU01456T0 NeCrNCU01456T1 TrAt84499 TrRe76949 TrVi176499
OrthoMCL2598	CrosCROS1_T00009483_1 FuGrFGSG_06103T0 FuOxFOXG_07814T0 FuSo48473 FuVeFVEG_04738T0 MaOrMGG_07456T0 NeCrNCU03804T0 NeCrNCU03804T1 TrAt207023 TrRe59944 TrVi211614
OrthoMCL2599	CrosCROS1_T00009498_1 FuGrFGSG_14037T0 FuOxFOXG_01808T0 FuSo48617 FuVeFVEG_08182T0 MaOrMGG_15090T0 NeCrNCU06676T0 TrAt295685 TrRe77098 TrVi73445 FuGrFGSG_14038T0
OrthoMCL2600	CrosCROS1_T00009510_1 FuGrFGSG_07014T0 FuOxFOXG_01793T0 FuSo23720 FuVeFVEG_08167T0 MaOrMGG_08088T0 NeCrNCU01208T0 NeCrNCU01208T1 TrAt147115 TrRe3508 TrVi35525
OrthoMCL2601	CrosCROS1_T00009558_1 FuGrFGSG_06790T0 FuOxFOXG_02033T0 FuSo36044 FuSo84813 FuVeFVEG_05198T0 MaOrMGG_08170T0 NeCrNCU09546T0 TrAt77776 TrRe103322 TrVi33839
OrthoMCL2602	CrosCROS1_T00009559_1 FuGrFGSG_06791T0 FuOxFOXG_02032T0 FuSo59514 FuSo73868 FuVeFVEG_05197T0 MaOrMGG_07529T0 NeCrNCU01301T0 TrAt180292 TrRe21388 TrVi131184
OrthoMCL2603	CrosCROS1_T00009560_1 CrosCROS1_T00013517_1 FuGrFGSG_06792T0 FuOxFOXG_02031T0 FuSo96236 FuVeFVEG_05196T0 MaOrMGG_07530T0 NeCrNCU01302T0 TrAt84532 TrRe74476 TrVi35097
OrthoMCL2604	CrosCROS1_T00009586_1 FuGrFGSG_08735T0 FuOxFOXG_03060T0 FuSo91820 NeCrNCU08334T0 TrAt52337 TrVi123419 FuOxFOXG_03061T0 FuVeFVEG_01923T0 MaOrMGG_02701T0 TrRe109870
OrthoMCL2605	CrosCROS1_T00009589_1 FuGrFGSG_08730T0 FuOxFOXG_03066T0 FuSo103727 FuVeFVEG_01930T0 MaOrMGG_02831T0 NeCrNCU00684T0 NeCrNCU00684T1 TrAt129729 TrRe80273 TrVi41569
OrthoMCL2606	CrosCROS1_T00009597_1 FuGrFGSG_13348T0 FuOxFOXG_03328T0 FuSo5514 FuVeFVEG_02199T0 MaOrMGG_03068T0 MaOrMGG_03068T1 NeCrNCU00657T0 TrAt52424 TrRe30330 TrVi56998
OrthoMCL2607	CrosCROS1_T00009600_1 FuGrFGSG_08521T0 FuOxFOXG_03323T0 FuSo99584 FuVeFVEG_02193T0 MaOrMGG_02566T0 NeCrNCU00655T0 NeCrNCU00655T1 TrAt89032 TrRe66960 TrVi76164
OrthoMCL2608	CrosCROS1_T00009605_1 FuGrFGSG_08516T0 FuOxFOXG_03318T0 FuSo2224 FuVeFVEG_02188T0 MaOrMGG_02535T0 NeCrNCU02121T0 TrAt283222 TrRe27020 TrVi225227 NeCrNCU02121T1
OrthoMCL2609	CrosCROS1_T00009624_1 FuGrFGSG_08498T0 FuOxFOXG_03301T0 FuSo35951 FuSo82782 FuVeFVEG_02169T0 MaOrMGG_03051T0 NeCrNCU00554T0 TrAt300621 TrRe122531 TrVi80881
OrthoMCL2610	CrosCROS1_T00009626_1 FuGrFGSG_08596T0 FuOxFOXG_03411T0 FuSo36647 FuVeFVEG_02282T0 MaOrMGG_02766T0 MaOrMGG_02766T1 NeCrNCU07442T0 TrAt87428 TrRe122533 TrVi45675
OrthoMCL2611	CrosCROS1_T00009628_1 FuGrFGSG_08598T0 FuOxFOXG_03416T0 FuSo91782 FuVeFVEG_02287T0 MaOrMGG_02761T0 NeCrNCU09094T0 NeCrNCU09094T1 TrAt87430 TrRe22667 TrVi76779
OrthoMCL2612	CrosCROS1_T00009633_1 FuGrFGSG_08494T0 FuSo7259 FuVeFVEG_02166T0 MaOrMGG_03588T0 NeCrNCU09193T0 TrAt265952 TrRe79244 TrVi117265 FuOxFOXG_03298T0 MaOrMGG_02851T0
OrthoMCL2613	CrosCROS1_T00009663_1 MaOrMGG_17878T0 NeCrNCU00581T0 CrosCROS1_T00009664_1 FuGrFGSG_08779T0 FuOxFOXG_03036T0 FuSo35672 FuVeFVEG_01894T0 TrAt52102 TrRe41504 TrVi194983
OrthoMCL2614	CrosCROS1_T00009665_1 FuGrFGSG_08780T0 FuOxFOXG_03037T0 FuSo103739 FuVeFVEG_01895T0 MaOrMGG_02570T0 NeCrNCU02124T0 NeCrNCU02124T1 TrAt298552 TrRe66016 TrVi88276
OrthoMCL2615	CrosCROS1_T00009676_1 FuGrFGSG_13341T0 FuOxFOXG_03373T0 FuSo67487 FuVeFVEG_02245T0 MaOrMGG_18003T0 NeCrNCU00636T0 NeCrNCU00636T1 TrAt146687 TrRe80216 TrVi161136
OrthoMCL2616	CrosCROS1_T00009678_1 FuGrFGSG_08561T0 FuOxFOXG_03375T0 FuSo99679 FuVeFVEG_02247T0 MaOrMGG_02659T0 MaOrMGG_02659T1 NeCrNCU00634T0 TrAt193949 TrRe80211 TrVi187281
OrthoMCL2617	CrosCROS1_T00009679_1 FuGrFGSG_08568T0 FuOxFOXG_03382T0 FuVeFVEG_02254T0 MaOrMGG_12644T0 NeCrNCU02131T0 NeCrNCU02131T1 TrAt171400 TrRe123030 TrVi112252 FuSo91985
OrthoMCL2618	CrosCROS1_T00009710_1 FuGrFGSG_10200T0 FuOxFOXG_05205T0 FuSo100552 FuVeFVEG_02930T0 MaOrMGG_06011T0 NeCrNCU06652T0 TrAt299817 TrRe22633 TrVi59188 TrVi86266
OrthoMCL2619	CrosCROS1_T00009720_1 FuGrFGSG_10189T0 FuOxFOXG_05215T0 FuSo40970 FuVeFVEG_02918T0 MaOrMGG_09255T0 NeCrNCU06733T0 NeCrNCU06733T1 TrAt79860 TrRe79124 TrVi35144
OrthoMCL2620	CrosCROS1_T00009723_1 FuGrFGSG_10188T0 FuOxFOXG_05217T0 FuSo104478 FuVeFVEG_02916T0 MaOrMGG_09481T0 NeCrNCU06732T0 TrAt284076 TrRe108592 TrVi73611 FuSo89546
OrthoMCL2621	CrosCROS1_T00009747_1 FuGrFGSG_10159T0 FuOxFOXG_05248T0 FuSo61211 FuVeFVEG_02884T0 MaOrMGG_12397T0 NeCrNCU04212T0 NeCrNCU04212T1 TrAt243287 TrRe4428 TrVi35902
OrthoMCL2622	CrosCROS1_T00009761_1 FuGrFGSG_06793T0 FuOxFOXG_02030T0 FuSo48520 FuVeFVEG_05195T0 MaOrMGG_07291T0 NeCrNCU06685T0 NeCrNCU06685T1 TrAt127006 TrRe53169 TrVi34843
OrthoMCL2623	CrosCROS1_T00009764_1 FuGrFGSG_06796T0 FuOxFOXG_02027T0 FuSo63615 FuVeFVEG_05191T0 MaOrMGG_07327T0 NeCrNCU06684T0 NeCrNCU06684T1 TrAt163678 TrRe21384 TrVi34131
OrthoMCL2624	CrosCROS1_T00009771_1 FuGrFGSG_06803T0 FuOxFOXG_02020T0 FuSo71878 FuVeFVEG_05183T0 MaOrMGG_07031T0 NeCrNCU01368T0 NeCrNCU01368T1 TrAt302124 TrRe53554 TrVi73156
OrthoMCL2625	CrosCROS1_T00009778_1 FuGrFGSG_06811T0 FuOxFOXG_02013T0 FuSo84794 FuVeFVEG_05174T0 MaOrMGG_07445T0 MaOrMGG_07445T1 NeCrNCU01475T0 TrAt29645 TrRe53596 TrVi188127
OrthoMCL2626	CrosCROS1_T00009788_1 FuGrFGSG_06821T0 FuOxFOXG_02004T0 FuSo96216 FuVeFVEG_05165T0 MaOrMGG_02460T0 NeCrNCU03764T0 NeCrNCU03764T1 TrAt147364 TrRe74442 TrVi73172
OrthoMCL2627	CrosCROS1_T00009794_1 FuGrFGSG_13133T0 FuOxFOXG_01556T0 FuSo101622 FuVeFVEG_07914T0 MaOrMGG_15895T0 NeCrNCU06695T0 NeCrNCU06695T1 TrAt259438 TrRe53318 TrVi140932
OrthoMCL2628	CrosCROS1_T00009798_1 FuGrFGSG_13131T0 FuOxFOXG_01558T0 FuSo48391 FuVeFVEG_07916T0 MaOrMGG_12119T0 MaOrMGG_12119T1 NeCrNCU04191T0 TrAt77806 TrRe53995 TrVi34510
OrthoMCL2629	CrosCROS1_T00009799_1 FuGrFGSG_07344T0 FuOxFOXG_01559T0 FuSo48922 FuVeFVEG_07917T0 MaOrMGG_12118T0 NeCrNCU04096T0 NeCrNCU04096T1 TrAt32174 TrRe21373 TrVi207728
OrthoMCL2630	CrosCROS1_T00009814_1 FuGrFGSG_07330T0 FuOxFOXG_01574T0 FuSo63557 FuVeFVEG_07935T0 MaOrMGG_08636T0 NeCrNCU01178T0 NeCrNCU01178T1 TrAt129753 TrRe2125 TrVi207735
OrthoMCL2631	CrosCROS1_T00009816_1 FuGrFGSG_07329T0 FuOxFOXG_01575T0 FuSo71824 FuVeFVEG_07936T0 MaOrMGG_12122T0 NeCrNCU04185T0 NeCrNCU04185T1 TrAt297064 TrRe74400 TrVi73199
OrthoMCL2632	CrosCROS1_T00009819_1 FuGrFGSG_07326T0 FuOxFOXG_01578T0 FuSo96198 FuVeFVEG_07939T0 MaOrMGG_08626T0 MaOrMGG_08626T1 NeCrNCU04153T0 TrAt157697 TrRe21363 TrVi166266
OrthoMCL2633	CrosCROS1_T00009828_1 FuGrFGSG_07196T0 FuOxFOXG_01606T0 FuSo49588 FuVeFVEG_07966T0 MaOrMGG_07523T0 NeCrNCU01288T0 NeCrNCU01288T1 TrAt211196 TrRe2108 TrVi176036
OrthoMCL2634	CrosCROS1_T00009843_1 FuGrFGSG_01511T0 FuOxFOXG_11200T0 FuSo76044 FuVeFVEG_09591T0 MaOrMGG_14008T0 NeCrNCU02788T0 TrAt89180 TrRe62401 TrVi90332 FuSo74238
OrthoMCL2635	CrosCROS1_T00009845_1 FuGrFGSG_07193T0 FuOxFOXG_01609T0 FuSo48840 FuVeFVEG_07969T0 NeCrNCU03645T0 TrAt279975 TrRe25947 MaOrMGG_08198T0 FuVeFVEG_07970T0 TrVi229081
OrthoMCL2636	CrosCROS1_T00009874_1 FuGrFGSG_10500T0 FuOxFOXG_13603T0 FuSo51665 FuVeFVEG_11034T0 MaOrMGG_17057T0 TrAt229731 TrRe60352 TrVi47980 TrVi51015 TrVi191613
OrthoMCL2637	CrosCROS1_T00009942_1 FuGrFGSG_02361T0 FuOxFOXG_08950T0 FuSo81272 FuVeFVEG_06582T0 TrAt214995 CrosCROS1_T00013487_1 FuGrFGSG_08001T0 FuSo25866 TrVi47629 MaOrMGG_03454T0
OrthoMCL2638	CrosCROS1_T00009947_1 FuGrFGSG_06996T0 FuOxFOXG_01813T0 FuSo104068 FuVeFVEG_08187T0 MaOrMGG_07115T0 NeCrNCU08395T0 NeCrNCU08395T1 TrAt51231 TrRe21618 TrVi83122
OrthoMCL2639	CrosCROS1_T00009950_1 CrosCROS1_T00014007_1 FuGrFGSG_01696T0 FuOxFOXG_11022T0 FuSo65059 FuVeFVEG_09778T0 MaOrMGG_06866T0 NeCrNCU07977T0 TrAt90581 TrRe56771 TrVi57819
OrthoMCL2640	CrosCROS1_T00009955_1 FuGrFGSG_01690T0 FuOxFOXG_11017T0 FuSo89622 FuVeFVEG_09783T0 MaOrMGG_02425T0 NeCrNCU06832T0 NeCrNCU06832T1 TrAt181269 TrRe112231 TrVi210991
OrthoMCL2641	CrosCROS1_T00009956_1 FuGrFGSG_01689T0 FuOxFOXG_11016T0 FuSo29922 FuVeFVEG_09784T0 MaOrMGG_00838T0 NeCrNCU11088T0 NeCrNCU11088T1 TrAt54556 TrRe112230 TrVi39282
OrthoMCL2642	CrosCROS1_T00010063_1 TrAt288356 TrVi219365 CrosCROS1_T00011151_1 CrosCROS1_T00013294_1 CrosCROS1_T00013299_1 MaOrMGG_13861T0 MaOrMGG_14022T0 MaOrMGG_15333T0 TrAt220414 TrVi140059
OrthoMCL2643	CrosCROS1_T00010275_1 FuGrFGSG_10941T0 FuOxFOXG_12884T0 FuSo68927 FuVeFVEG_11634T0 MaOrMGG_07928T0 NeCrNCU04553T0 NeCrNCU04553T1 TrAt300462 TrRe123753 TrVi179162
OrthoMCL2644	CrosCROS1_T00010297_1 FuGrFGSG_07173T0 FuOxFOXG_17364T0 FuSo49211 FuVeFVEG_07989T0 MaOrMGG_09516T0 NeCrNCU04099T0 TrAt52972 TrRe21120 TrVi85903 FuOxFOXG_01627T0
OrthoMCL2645	MaOrMGG_02336T0 MaOrMGG_08352T0 FuGrFGSG_02906T0 FuOxFOXG_11857T0 FuSo34332 FuSo88293 FuVeFVEG_09972T0 FuGrFGSG_04748T0 FuVeFVEG_07235T0 FuSo43859 FuSo46233
OrthoMCL2646	CrosCROS1_T00010319_1 FuGrFGSG_13892T0 FuOxFOXG_12860T0 FuVeFVEG_11607T0 MaOrMGG_17618T0 CrosCROS1_T00012616_1 FuSo104309 NeCrNCU05535T0 TrAt87276 TrRe68755 TrVi63798
OrthoMCL2647	CrosCROS1_T00010341_1 NeCrNCU02299T0 CrosCROS1_T00011805_1 FuGrFGSG_10920T0 FuOxFOXG_12854T0 FuSo79958 FuVeFVEG_11599T0 MaOrMGG_10413T0 TrAt127833 TrRe123787 TrVi73820
OrthoMCL2648	CrosCROS1_T00010350_1 FuGrFGSG_08205T0 FuOxFOXG_03805T0 FuSo58707 FuVeFVEG_11897T0 MaOrMGG_03494T0 NeCrNCU08011T0 TrRe69228 TrVi34713 FuGrFGSG_02168T0 FuVeFVEG_12051T0
OrthoMCL2649	CrosCROS1_T00010535_1 FuGrFGSG_08133T0 FuOxFOXG_15946T0 FuSo34931 FuVeFVEG_01648T0 MaOrMGG_15156T0 NeCrNCU05608T0 TrAt293155 TrRe121610 TrVi56056 FuOxFOXG_02818T0
OrthoMCL2650	CrosCROS1_T00010578_1 FuGrFGSG_13439T0 FuOxFOXG_02810T0 FuSo34971 FuVeFVEG_01640T0 MaOrMGG_05587T0 NeCrNCU05587T0 NeCrNCU05587T1 TrAt37684 TrRe77541 TrVi178848
OrthoMCL2651	CrosCROS1_T00010609_1 FuGrFGSG_01462T0 FuOxFOXG_11252T0 FuSo30214 FuVeFVEG_09541T0 MaOrMGG_03915T0 NeCrNCU05165T0 TrAt18014 TrRe63001 TrVi232423 TrAt299068
OrthoMCL2652	CrosCROS1_T00010650_1 FuGrFGSG_06373T0 FuOxFOXG_08126T0 FuSo68009 FuVeFVEG_05049T0 MaOrMGG_03558T0 NeCrNCU02425T0 NeCrNCU02425T1 TrAt293060 TrRe60664 TrVi212461
OrthoMCL2653	CrosCROS1_T00010656_1 FuGrFGSG_03482T0 FuOxFOXG_16554T0 FuSo51322 FuVeFVEG_13683T0 MaOrMGG_08333T0 NeCrNCU07126T0 TrAt36308 TrRe106798 TrVi215770 TrVi143676
OrthoMCL2654	CrosCROS1_T00010675_1 FuGrFGSG_02681T0 FuOxFOXG_10373T0 FuSo122645 FuVeFVEG_09026T0 MaOrMGG_03361T0 NeCrNCU07338T0 TrAt132346 TrRe4561 TrVi32495 NeCrNCU08232T0
OrthoMCL2655	CrosCROS1_T00010716_1 FuGrFGSG_10505T0 FuOxFOXG_04916T0 FuSo53038 TrAt316898 TrRe26871 TrVi124741 FuSo90539 FuVeFVEG_03225T0 FuOxFOXG_13307T0 FuVeFVEG_12232T0
OrthoMCL2656	CrosCROS1_T00010719_1 FuGrFGSG_09042T0 FuOxFOXG_08976T0 FuSo46277 FuVeFVEG_06567T0 MaOrMGG_17079T0 NeCrNCU02361T0 NeCrNCU02361T1 TrAt299691 TrRe81511 TrVi141245
OrthoMCL2657	CrosCROS1_T00010764_1 FuGrFGSG_05377T0 FuOxFOXG_09534T0 FuSo62977 FuVeFVEG_07158T0 MaOrMGG_06334T0 NeCrNCU00311T0 NeCrNCU00311T1 TrAt134137 TrRe23452 TrVi88811
OrthoMCL2658	CrosCROS1_T00010767_1 FuGrFGSG_12724T0 FuOxFOXG_09530T0 FuSo95654 FuVeFVEG_07154T0 MaOrMGG_06335T0 NeCrNCU00317T0 NeCrNCU00317T1 TrAt158516 TrRe70560 TrVi78188
OrthoMCL2659	CrosCROS1_T00010794_1 FuGrFGSG_10733T0 FuOxFOXG_12657T0 FuSo100434 FuVeFVEG_11394T0 MaOrMGG_01066T0 NeCrNCU01552T0 NeCrNCU01552T1 TrAt297445 TrRe120540 TrVi216950
OrthoMCL2660	CrosCROS1_T00010806_1 FuGrFGSG_10746T0 FuOxFOXG_12671T0 FuSo80162 FuVeFVEG_11407T0 MaOrMGG_06530T0 NeCrNCU08411T0 NeCrNCU08411T1 TrAt318984 TrRe5233 TrVi229456
OrthoMCL2661	CrosCROS1_T00010819_1 FuGrFGSG_10889T0 FuOxFOXG_12823T0 FuSo39985 FuVeFVEG_11565T0 MaOrMGG_00199T0 NeCrNCU09758T0 NeCrNCU09758T1 TrAt318977 TrRe67275 TrVi50211
OrthoMCL2662	CrosCROS1_T00010833_1 FuGrFGSG_10871T0 FuOxFOXG_12806T0 FuSo80014 FuVeFVEG_11548T0 MaOrMGG_06966T0 NeCrNCU08487T0 NeCrNCU08487T1 TrAt292946 TrRe110595 TrVi69546
OrthoMCL2663	CrosCROS1_T00010864_1 FuGrFGSG_10837T0 FuOxFOXG_12771T0 FuSo93324 FuVeFVEG_11511T0 MaOrMGG_16154T0 NeCrNCU01784T0 NeCrNCU01784T1 TrAt284330 TrRe80941 TrVi134370
OrthoMCL2664	CrosCROS1_T00010889_1 FuGrFGSG_10904T0 FuOxFOXG_12839T0 FuSo40162 FuVeFVEG_11583T0 MaOrMGG_02419T0 NeCrNCU03379T0 NeCrNCU03379T1 TrAt249986 TrRe107369 TrVi10118
OrthoMCL2665	CrosCROS1_T00011056_1 TrRe103034 CrosCROS1_T00012522_1 FuGrFGSG_03207T0 FuOxFOXG_15235T0 FuSo52568 FuVeFVEG_12534T0 TrAt211358 TrVi133418 TrVi229678 TrVi52721
OrthoMCL2666	CrosCROS1_T00011091_1 FuGrFGSG_13276T0 FuOxFOXG_03595T0 FuSo78106 FuVeFVEG_02467T0 NeCrNCU02152T0 NeCrNCU02152T1 MaOrMGG_02741T0 TrRe3400 TrAt300923 TrVi216056
OrthoMCL2667	CrosCROS1_T00011161_1 CrosCROS1_T00011502_1 FuGrFGSG_06217T0 FuOxFOXG_08493T0 FuSo58032 FuVeFVEG_06183T0 MaOrMGG_01713T0 NeCrNCU07723T0 TrAt133007 TrRe54694 TrVi79145
OrthoMCL2668	CrosCROS1_T00011200_1 FuGrFGSG_03072T0 FuOxFOXG_17187T0 FuSo56813 FuVeFVEG_12895T0 NeCrNCU08418T0 TrAt188756 TrAt54349 TrRe82623 TrVi217176 MaOrMGG_07404T0
OrthoMCL2669	CrosCROS1_T00011223_1 MaOrMGG_09793T0 CrosCROS1_T00011245_1 FuGrFGSG_02953T0 FuSo86837 TrAt54080 TrRe70991 TrVi69268 FuOxFOXG_12207T0 FuVeFVEG_10906T0 TrVi46295
OrthoMCL2670	CrosCROS1_T00011540_1 FuGrFGSG_01373T0 FuOxFOXG_00001T0 FuSo98624 FuVeFVEG_01514T0 MaOrMGG_05625T0 MaOrMGG_05625T1 NeCrNCU02977T0 TrAt300117 TrRe80825 TrVi90622
OrthoMCL2671	CrosCROS1_T00011544_1 FuGrFGSG_01369T0 FuOxFOXG_00006T0 FuSo103036 FuVeFVEG_01508T0 MaOrMGG_05637T0 NeCrNCU09377T0 NeCrNCU09377T1 TrAt51365 TrRe120545 TrVi82802
OrthoMCL2672	CrosCROS1_T00011545_1 FuGrFGSG_01368T0 FuOxFOXG_00008T0 FuSo74398 FuVeFVEG_01507T0 MaOrMGG_16429T0 NeCrNCU09375T0 FuGrFGSG_11942T0 FuOxFOXG_00007T0 MaOrMGG_05636T0 NeCrNCU09376T0
OrthoMCL2673	CrosCROS1_T00011546_1 FuGrFGSG_11941T0 FuOxFOXG_00009T0 FuSo714 FuVeFVEG_01506T0 MaOrMGG_05639T0 MaOrMGG_05639T1 NeCrNCU09384T0 TrAt127936 TrRe110535 TrVi218842
OrthoMCL2674	CrosCROS1_T00011560_1 FuGrFGSG_01354T0 FuOxFOXG_00026T0 FuSo105799 FuVeFVEG_01490T0 MaOrMGG_01632T0 NeCrNCU02796T0 NeCrNCU02796T1 TrAt297428 TrRe58119 TrVi195338
OrthoMCL2675	CrosCROS1_T00011567_1 FuGrFGSG_01347T0 FuOxFOXG_00034T0 FuSo103041 FuVeFVEG_01482T0 MaOrMGG_14329T0 NeCrNCU10043T0 NeCrNCU10043T1 TrRe57904 TrAt280585 TrVi40506
OrthoMCL2676	CrosCROS1_T00011568_1 FuGrFGSG_01346T0 FuOxFOXG_00035T0 FuSo31416 FuVeFVEG_01481T0 MaOrMGG_10607T0 NeCrNCU10042T0 NeCrNCU10042T1 TrAt297423 TrRe120568 TrVi75509
OrthoMCL2677	CrosCROS1_T00011653_1 FuGrFGSG_11716T0 FuSo7997 FuVeFVEG_01636T0 TrAt262278 TrVi161476 FuOxFOXG_02412T0 MaOrMGG_02123T0 TrRe70922 TrVi123178 FuVeFVEG_12415T0
OrthoMCL2678	CrosCROS1_T00011657_1 CrosCROS1_T00013388_1 FuGrFGSG_02217T0 FuOxFOXG_04808T0 FuSo82555 FuVeFVEG_03348T0 TrAt233892 TrRe120371 TrVi224303 FuSo51890 TrVi45138
OrthoMCL2679	CrosCROS1_T00011667_1 FuGrFGSG_02421T0 FuOxFOXG_10679T0 FuSo94674 FuVeFVEG_09328T0 MaOrMGG_05014T0 NeCrNCU01114T0 TrAt301789 TrRe57277 TrVi55237 FuOxFOXG_10680T0
OrthoMCL2680	CrosCROS1_T00011731_1 FuGrFGSG_00186T0 FuOxFOXG_01291T0 FuSo41345 FuVeFVEG_00204T0 MaOrMGG_14202T0 NeCrNCU00536T0 TrAt161093 TrAt45036 TrRe66517 TrVi214328
OrthoMCL2681	CrosCROS1_T00011747_1 FuGrFGSG_00183T0 FuOxFOXG_01297T0 FuSo69740 FuVeFVEG_00198T0 MaOrMGG_03102T0 NeCrNCU00547T0 TrAt81119 TrVi115684 TrVi158459 TrAt279898
OrthoMCL2682	CrosCROS1_T00011748_1 FuGrFGSG_05532T0 FuOxFOXG_09362T0 FuSo83775 FuVeFVEG_06964T0 MaOrMGG_06415T0 TrRe110382 TrVi221423 TrAt283351 TrVi49577 TrVi43901
OrthoMCL2683	CrosCROS1_T00011764_1 FuGrFGSG_04606T0 FuOxFOXG_08778T0 FuSo92100 FuVeFVEG_05892T0 NeCrNCU02125T0 TrAt29565 TrRe106488 TrVi216314 FuSo77678 MaOrMGG_02539T0
OrthoMCL2684	CrosCROS1_T00011938_1 FuGrFGSG_01307T0 FuOxFOXG_00080T0 FuSo74463 FuVeFVEG_01436T0 MaOrMGG_05709T0 NeCrNCU02724T0 NeCrNCU02724T1 TrAt148632 TrRe58130 TrVi173998
OrthoMCL2685	CrosCROS1_T00011942_1 FuGrFGSG_01301T0 FuSo98661 FuVeFVEG_01431T0 MaOrMGG_16445T0 NeCrNCU02718T0 NeCrNCU02718T1 NeCrNCU02718T2 TrAt130681 TrRe120600 TrVi216976
OrthoMCL2686	CrosCROS1_T00011947_1 FuGrFGSG_01293T0 FuOxFOXG_00092T0 FuSo31414 FuVeFVEG_01423T0 MaOrMGG_16444T0 NeCrNCU02752T0 NeCrNCU02752T1 TrAt148646 TrRe57760 TrVi80393
OrthoMCL2687	CrosCROS1_T00011951_1 FuGrFGSG_01289T0 FuOxFOXG_12417T0 FuOxFOXG_14120T0 FuSo89917 FuVeFVEG_01419T0 MaOrMGG_05650T0 NeCrNCU02755T0 TrAt294663 TrVi232165 FuOxFOXG_00096T0
OrthoMCL2688	CrosCROS1_T00011958_1 FuGrFGSG_01281T0 FuOxFOXG_00104T0 FuSo74487 FuVeFVEG_01412T0 MaOrMGG_09924T0 NeCrNCU16396T0 NeCrNCU16396T1 TrAt28689 TrRe57263 TrVi125164
OrthoMCL2689	CrosCROS1_T00011962_1 FuGrFGSG_01277T0 FuOxFOXG_00108T0 FuSo98672 FuVeFVEG_01408T0 MaOrMGG_09928T0 NeCrNCU09108T0 NeCrNCU09108T1 TrAt5520 TrRe120623 TrVi117750
OrthoMCL2690	CrosCROS1_T00011966_1 FuGrFGSG_01273T0 FuOxFOXG_00112T0 FuSo31644 FuVeFVEG_01404T0 MaOrMGG_10646T0 NeCrNCU09322T0 NeCrNCU09322T1 TrAt226566 TrRe57287 TrVi41077
OrthoMCL2691	CrosCROS1_T00011972_1 FuGrFGSG_01267T0 NeCrNCU02765T0 TrRe72859 CrosCROS1_T00014249_1 FuOxFOXG_00118T0 FuSo98675 FuVeFVEG_01399T0 MaOrMGG_09955T0 TrAt301468 TrVi87961
OrthoMCL2692	CrosCROS1_T00012058_1 FuOxFOXG_09207T0 FuSo77432 MaOrMGG_13385T0 NeCrNCU06324T0 TrAt41299 TrRe111088 TrVi59240 FuGrFGSG_12782T0 FuSo83628 FuVeFVEG_06809T0
OrthoMCL2693	CrosCROS1_T00012162_1 CrosCROS1_T00013240_1 FuGrFGSG_00165T0 FuOxFOXG_01314T0 FuSo40704 FuVeFVEG_00179T0 MaOrMGG_17864T0 NeCrNCU02654T0 TrAt81365 TrRe57179 TrVi59912
OrthoMCL2694	CrosCROS1_T00012170_1 MaOrMGG_03584T0 MaOrMGG_09070T0 MaOrMGG_11006T0 FuGrFGSG_07663T0 FuOxFOXG_10751T0 FuSo6182 FuVeFVEG_09407T0 MaOrMGG_07806T0 NeCrNCU00700T0 NeCrNCU00700T1
OrthoMCL2695	CrosCROS1_T00012211_1 FuGrFGSG_02655T0 FuOxFOXG_10633T0 FuSo81958 FuVeFVEG_09280T0 MaOrMGG_04711T0 NeCrNCU05758T0 TrAt17079 TrAt36032 TrRe64018 TrVi147400
OrthoMCL2696	CrosCROS1_T00012226_1 FuGrFGSG_02630T0 FuOxFOXG_10600T0 FuSo81985 FuVeFVEG_09244T0 MaOrMGG_08117T0 NeCrNCU03846T0 NeCrNCU03846T1 TrAt293719 TrRe38372 TrVi190965
OrthoMCL2697	CrosCROS1_T00012229_1 FuGrFGSG_12173T0 FuOxFOXG_10596T0 FuSo81988 MaOrMGG_08111T0 NeCrNCU04671T0 TrAt174528 TrRe28353 TrVi134169 FuOxFOXG_10597T0 FuVeFVEG_09241T0
OrthoMCL2698	CrosCROS1_T00012230_1 FuGrFGSG_02634T0 FuOxFOXG_10595T0 FuSo70523 FuVeFVEG_09239T0 MaOrMGG_08112T0 NeCrNCU04670T0 NeCrNCU04670T1 TrAt151130 TrRe70191 TrVi45682
OrthoMCL2699	CrosCROS1_T00012250_1 FuGrFGSG_02636T0 FuOxFOXG_10617T0 FuSo43948 FuVeFVEG_09260T0 MaOrMGG_08271T0 MaOrMGG_08271T1 NeCrNCU05783T0 TrAt201099 TrRe70644 TrVi112056
OrthoMCL2700	CrosCROS1_T00012276_1 FuGrFGSG_13746T0 FuOxFOXG_05050T0 FuSo93799 FuVeFVEG_03082T0 MaOrMGG_08101T0 NeCrNCU03855T0 NeCrNCU03855T1 TrAt48602 TrRe123860 TrVi167940
OrthoMCL2701	CrosCROS1_T00012293_1 FuGrFGSG_12513T0 FuOxFOXG_12119T0 FuSo52291 FuSo82986 FuVeFVEG_10692T0 MaOrMGG_05979T0 NeCrNCU08748T0 TrAt43219 TrRe76235 TrVi115005
OrthoMCL2702	CrosCROS1_T00012360_1 FuGrFGSG_09080T0 FuOxFOXG_03512T0 FuSo101164 FuVeFVEG_06586T0 TrAt175405 TrRe21997 TrVi209253 FuGrFGSG_08808T0 FuSo36593 FuOxFOXG_08945T0
OrthoMCL2703	TrVi39631 CrosCROS1_T00012897_1 TrAt90330 CrosCROS1_T00013372_1 NeCrNCU04862T0 TrAt45904 CrosCROS1_T00013469_1 FuGrFGSG_09222T0 FuOxFOXG_06019T0 FuSo80716 FuVeFVEG_03886T0
OrthoMCL2704	CrosCROS1_T00012405_1 FuGrFGSG_01645T0 FuOxFOXG_11057T0 FuSo29779 FuVeFVEG_09743T0 MaOrMGG_02395T0 NeCrNCU03545T0 NeCrNCU03545T1 TrAt161332 TrRe82153 TrVi163286
OrthoMCL2705	CrosCROS1_T00012429_1 FuGrFGSG_01632T0 FuOxFOXG_11070T0 FuSo89643 FuVeFVEG_09729T0 MaOrMGG_01378T0 NeCrNCU05375T0 NeCrNCU05375T1 TrAt290384 TrRe5871 TrVi10232
OrthoMCL2706	CrosCROS1_T00012431_1 FuGrFGSG_01629T0 FuOxFOXG_11073T0 FuSo89640 FuVeFVEG_09726T0 MaOrMGG_06218T0 NeCrNCU05343T0 NeCrNCU05343T1 TrAt314109 TrRe5868 TrVi80151
OrthoMCL2707	CrosCROS1_T00012434_1 FuGrFGSG_13546T0 FuOxFOXG_05949T0 FuSo32824 FuVeFVEG_03819T0 NeCrNCU05756T0 TrAt81754 TrRe105810 TrVi190180 TrRe65494 MaOrMGG_05878T0
OrthoMCL2708	CrosCROS1_T00012485_1 FuGrFGSG_07223T0 FuOxFOXG_17208T0 FuSo38643 FuVeFVEG_05363T0 MaOrMGG_06384T0 NeCrNCU00305T0 TrAt28501 TrRe2902 TrVi75241 FuOxFOXG_02194T0
OrthoMCL2709	CrosCROS1_T00012514_1 FuGrFGSG_10444T0 FuOxFOXG_06558T0 FuOxFOXG_06704T0 FuOxFOXG_07268T0 FuVeFVEG_13462T0 MaOrMGG_10453T0 NeCrNCU00720T0 TrAt168403 TrVi51782 FuOxFOXG_14637T0
OrthoMCL2710	CrosCROS1_T00012574_1 FuGrFGSG_07360T0 FuOxFOXG_01545T0 FuSo100067 FuVeFVEG_07904T0 MaOrMGG_11820T0 NeCrNCU07343T0 NeCrNCU07343T1 TrAt237081 TrRe38603 TrVi214697
OrthoMCL2711	CrosCROS1_T00012636_1 CrosCROS1_T00014164_1 FuGrFGSG_04217T0 FuOxFOXG_11412T0 FuSo81458 FuVeFVEG_10408T0 MaOrMGG_04927T0 NeCrNCU00195T0 TrAt156403 TrRe119789 TrVi84367
OrthoMCL2712	CrosCROS1_T00012658_1 FuGrFGSG_04001T0 FuOxFOXG_11660T0 FuSo42516 FuVeFVEG_10163T0 MaOrMGG_00116T0 NeCrNCU04520T0 NeCrNCU04520T1 TrAt290018 TrRe102964 TrVi219716
OrthoMCL2713	CrosCROS1_T00012663_1 FuGrFGSG_03997T0 FuOxFOXG_11664T0 FuSo100743 FuVeFVEG_10159T0 MaOrMGG_05061T0 NeCrNCU05182T0 NeCrNCU05182T1 TrAt164463 TrRe119980 TrVi125325
OrthoMCL2714	CrosCROS1_T00012676_1 FuOxFOXG_10955T0 CrosCROS1_T00013980_1 CrosCROS1_T00014240_1 FuGrFGSG_00024T0 FuSo71595 FuVeFVEG_09854T0 TrAt39806 TrRe58418 TrVi34454 FuSo95921
OrthoMCL2715	CrosCROS1_T00012686_1 FuGrFGSG_01673T0 FuOxFOXG_11034T0 FuSo30482 FuVeFVEG_09759T0 MaOrMGG_09251T0 NeCrNCU17270T0 TrAt49480 TrRe53824 TrVi152199 MaOrMGG_10245T0
OrthoMCL2716	CrosCROS1_T00012720_1 FuGrFGSG_08397T0 FuOxFOXG_03196T0 FuSo35170 FuVeFVEG_02065T0 MaOrMGG_00622T0 NeCrNCU04729T0 NeCrNCU04729T1 TrAt284947 TrRe79673 TrVi76678
OrthoMCL2717	CrosCROS1_T00012730_1 FuGrFGSG_08420T0 FuOxFOXG_03217T0 FuSo103772 FuVeFVEG_02088T0 MaOrMGG_09506T0 NeCrNCU04808T0 NeCrNCU04808T1 TrAt150854 TrRe64777 TrVi45306
OrthoMCL2718	CrosCROS1_T00012804_1 CrosCROS1_T00013315_1 FuGrFGSG_05629T0 FuOxFOXG_09258T0 FuSo47096 FuVeFVEG_06858T0 MaOrMGG_04779T0 TrAt45696 TrRe66583 TrVi41968 TrAt169529
OrthoMCL2719	CrosCROS1_T00012848_1 FuGrFGSG_05218T0 FuOxFOXG_07965T0 FuSo96381 FuVeFVEG_04883T0 MaOrMGG_04045T0 NeCrNCU03657T0 NeCrNCU03657T1 TrAt126962 TrRe22072 TrVi35537
OrthoMCL2720	CrosCROS1_T00012851_1 FuGrFGSG_05223T0 FuOxFOXG_07961T0 FuSo63772 FuVeFVEG_04878T0 MaOrMGG_12137T0 NeCrNCU06711T0 TrAt134727 TrRe22076 TrVi35842 FuOxFOXG_14519T0
OrthoMCL2721	CrosCROS1_T00012883_1 FuGrFGSG_05964T0 FuOxFOXG_07666T0 FuSo48558 FuVeFVEG_04588T0 MaOrMGG_04871T0 MaOrMGG_04871T1 NeCrNCU04196T0 TrAt134653 TrRe60338 TrVi35862
OrthoMCL2722	CrosCROS1_T00012909_1 FuGrFGSG_12232T0 FuOxFOXG_13669T0 FuVeFVEG_11102T0 MaOrMGG_02208T0 MaOrMGG_14964T0 MaOrMGG_15417T0 TrAt217762 TrRe58602 TrVi155768 TrAt180327
OrthoMCL2723	CrosCROS1_T00012960_1 FuGrFGSG_03659T0 FuOxFOXG_11915T0 FuSo68902 FuVeFVEG_08766T0 TrAt23887 TrRe68574 TrVi187978 TrVi191563 FuOxFOXG_09706T0 FuSo62445
OrthoMCL2724	CrosCROS1_T00013032_1 FuGrFGSG_04242T0 FuOxFOXG_11386T0 FuSo70017 FuVeFVEG_10432T0 MaOrMGG_09838T0 NeCrNCU09642T0 NeCrNCU09642T1 TrAt128196 TrRe81546 TrVi175763
OrthoMCL2725	CrosCROS1_T00013112_1 CrosCROS1_T00013593_1 FuGrFGSG_10039T0 FuOxFOXG_05366T0 FuSo104429 FuVeFVEG_02762T0 MaOrMGG_01347T0 NeCrNCU04594T0 TrAt301506 TrRe21746 TrVi80355
OrthoMCL2726	CrosCROS1_T00013199_1 FuGrFGSG_03085T0 FuOxFOXG_04717T0 FuSo52281 FuSo95379 FuVeFVEG_10687T0 TrAt164945 TrRe112086 TrVi32339 FuOxFOXG_12116T0 TrVi163307
OrthoMCL2727	CrosCROS1_T00013413_1 FuGrFGSG_11261T0 FuGrFGSG_11554T0 FuOxFOXG_08818T0 FuOxFOXG_13385T0 FuSo44330 FuSo51160 FuVeFVEG_05855T0 FuVeFVEG_11820T0 MaOrMGG_11682T0 FuOxFOXG_02608T0
OrthoMCL2728	CrosCROS1_T00013475_1 FuGrFGSG_02000T0 FuOxFOXG_04328T0 FuSo50902 FuVeFVEG_07456T0 MaOrMGG_06747T0 NeCrNCU04109T0 TrAt297568 TrAt78913 TrRe109998 TrVi76997
OrthoMCL2729	CrosCROS1_T00013667_1 FuGrFGSG_08889T0 FuOxFOXG_03614T0 FuSo78136 FuVeFVEG_02488T0 MaOrMGG_02980T0 NeCrNCU01961T0 NeCrNCU01961T1 TrAt225032 TrRe59147 TrVi28020
OrthoMCL2730	CrosCROS1_T00013742_1 FuGrFGSG_09376T0 FuOxFOXG_06054T0 FuSo45511 FuSo75487 FuVeFVEG_03922T0 MaOrMGG_05739T0 NeCrNCU09811T0 TrAt296804 TrRe64545 TrVi177324
OrthoMCL2731	CrosCROS1_T00013883_1 FuGrFGSG_01627T0 FuOxFOXG_11076T0 FuSo98513 FuVeFVEG_09724T0 NeCrNCU05347T0 NeCrNCU05347T1 NeCrNCU05347T2 TrAt296920 TrRe124052 TrVi39222
OrthoMCL2732	CrosCROS1_T00013925_1 CrosCROS1_T00014242_1 FuSo79707 FuSo81027 TrAt299247 TrRe43286 TrVi209633 FuGrFGSG_11408T0 FuOxFOXG_13455T0 FuSo54660 FuVeFVEG_13943T0
OrthoMCL2733	CrosCROS1_T00014039_1 FuGrFGSG_05157T0 FuOxFOXG_07904T0 FuSo92542 FuVeFVEG_04827T0 MaOrMGG_12097T0 NeCrNCU03489T0 NeCrNCU03489T1 TrAt315339 TrRe102816 TrVi229893
OrthoMCL2734	CrosCROS1_T00014051_1 CrosCROS1_T00014056_1 CrosCROS1_T00014149_1 CrosCROS1_T00014257_1 FuGrFGSG_09122T0 FuOxFOXG_15813T0 FuSo41846 FuSo82612 FuVeFVEG_13281T0 FuSo98197 FuSo50613
OrthoMCL2735	FuGrFGSG_00117T0 FuOxFOXG_06564T0 FuOxFOXG_06698T0 FuOxFOXG_17636T0 FuSo101041 FuVeFVEG_00219T0 TrAt131179 TrRe70973 TrVi231701 FuOxFOXG_01276T0 FuOxFOXG_07262T0
OrthoMCL2736	FuGrFGSG_00785T0 FuOxFOXG_01120T0 FuVeFVEG_00395T0 MaOrMGG_10737T0 NeCrNCU00408T0 TrRe110881 TrVi191886 FuOxFOXG_01119T0 NeCrNCU09178T0 NeCrNCU09179T0 TrVi121002
OrthoMCL2737	FuGrFGSG_00977T0 FuOxFOXG_00931T0 FuSo82739 FuVeFVEG_00584T0 NeCrNCU08630T0 NeCrNCU08638T0 NeCrNCU08638T1 NeCrNCU08638T2 FuOxFOXG_00930T0 MaOrMGG_07345T0 NeCrNCU08631T0
OrthoMCL2738	FuGrFGSG_01322T0 FuOxFOXG_00063T0 FuSo102348 FuVeFVEG_01454T0 MaOrMGG_05737T0 NeCrNCU09813T0 NeCrNCU09813T1 NeCrNCU09813T2 TrAt130667 TrRe57208 TrVi80384
OrthoMCL2739	FuGrFGSG_01426T0 FuOxFOXG_11288T0 FuSo103014 FuVeFVEG_09503T0 MaOrMGG_07199T0 NeCrNCU01679T0 NeCrNCU01679T1 NeCrNCU01679T2 TrAt44046 TrRe63257 TrVi232441
OrthoMCL2740	FuGrFGSG_01764T0 FuOxFOXG_10950T0 FuOxFOXG_17644T0 FuSo106617 FuVeFVEG_09843T0 MaOrMGG_04355T0 TrAt212005 TrVi143417 FuSo106546 TrVi121648 TrAt77418
OrthoMCL2741	NeCrNCU06616T0 FuOxFOXG_06508T0 FuOxFOXG_06756T0 FuOxFOXG_06856T0 FuOxFOXG_07166T0 FuOxFOXG_07188T0 FuOxFOXG_07316T0 FuOxFOXG_16154T0 FuOxFOXG_16225T0 FuOxFOXG_16342T0 FuSo66244
OrthoMCL2742	FuGrFGSG_03133T0 FuOxFOXG_10142T0 FuVeFVEG_08370T0 FuGrFGSG_07771T0 FuOxFOXG_10909T0 FuSo49257 FuVeFVEG_00125T0 TrAt144062 TrRe70933 TrVi64905 FuSo39621
OrthoMCL2743	FuGrFGSG_03454T0 FuOxFOXG_16600T0 FuSo97836 FuVeFVEG_13642T0 MaOrMGG_08300T0 NeCrNCU03294T0 TrAt297471 TrRe105785 TrVi83765 FuSo106308 MaOrMGG_05716T0
OrthoMCL2744	FuGrFGSG_07189T0 FuOxFOXG_01613T0 FuSo63518 FuVeFVEG_07974T0 MaOrMGG_08187T0 NeCrNCU03755T0 TrAt53075 TrRe74351 TrVi63078 TrVi44963 TrRe56845
OrthoMCL2745	FuGrFGSG_07734T0 FuSo74036 FuSo77238 NeCrNCU02913T0 TrAt11002 TrAt224421 TrAt39079 TrRe63568 TrVi113458 TrVi149973 TrVi188178
OrthoMCL2746	FuGrFGSG_07744T0 FuOxFOXG_14603T0 MaOrMGG_01163T0 NeCrNCU05356T0 FuGrFGSG_09056T0 FuOxFOXG_08730T0 FuSo79930 FuVeFVEG_05933T0 TrAt164926 TrRe76359 TrVi155822
OrthoMCL2747	FuGrFGSG_09154T0 FuOxFOXG_13451T0 FuSo94329 FuVeFVEG_12021T0 MaOrMGG_02903T0 TrAt17904 TrRe32027 TrVi193216 FuSo70183 FuVeFVEG_13946T0 NeCrNCU05759T0
OrthoMCL2748	FuGrFGSG_10564T0 FuOxFOXG_17297T0 FuSo86604 FuVeFVEG_10521T0 FuVeFVEG_10756T0 TrAt316753 TrVi132117 TrVi132119 TrVi172252 TrVi61595 TrVi62650
OrthoMCL2749	FuGrFGSG_11962T0 FuSo74247 FuVeFVEG_09603T0 MaOrMGG_08709T0 TrAt322494 TrRe107775 TrVi69195 NeCrNCU05722T0 NeCrNCU06906T0 MaOrMGG_05086T0 NeCrNCU00763T0
OrthoMCL2750	FuVeFVEG_01584T0 FuGrFGSG_12918T0 FuOxFOXG_17687T0 FuSo56796 FuVeFVEG_13766T0 TrAt297859 TrRe105336 FuOxFOXG_16948T0 FuSo42325 TrVi124493 TrAt43321
OrthoMCL2751	FuGrFGSG_13275T0 FuOxFOXG_03608T0 FuSo78130 FuVeFVEG_02481T0 MaOrMGG_03722T0 NeCrNCU01976T0 NeCrNCU01976T1 NeCrNCU01976T2 TrAt203475 TrRe106178 TrVi28754
OrthoMCL2752	FuGrFGSG_13838T0 FuOxFOXG_13288T0 FuSo101993 FuVeFVEG_12249T0 NeCrNCU04607T0 NeCrNCU07235T0 NeCrNCU07342T0 TrAt80135 TrRe112493 TrVi62670 FuSo75613
OrthoMCL2753	FuOxFOXG_06531T0 FuOxFOXG_06736T0 FuOxFOXG_06737T0 FuOxFOXG_07294T0 FuOxFOXG_07295T0 FuOxFOXG_16319T0 FuOxFOXG_14386T0 FuOxFOXG_15096T0 FuOxFOXG_14944T0 FuOxFOXG_16320T0 FuOxFOXG_14989T0
OrthoMCL2754	FuOxFOXG_06913T0 FuOxFOXG_12411T0 FuOxFOXG_14126T0 FuOxFOXG_14251T0 FuOxFOXG_14819T0 FuOxFOXG_16098T0 FuOxFOXG_16282T0 FuOxFOXG_17671T0 FuSo55166 TrVi193283 FuSo56510
OrthoMCL2755	TrAt34959 TrAt50186 TrRe54052 TrRe70918 TrVi140098 TrVi160782 TrVi165738 TrAt36082 TrAt50724 TrAt9835 TrVi158384
OrthoMCL2756	CrosCROS1_T00000032_1 FuGrFGSG_12955T0 FuOxFOXG_02293T0 FuSo60460 FuVeFVEG_05469T0 MaOrMGG_16459T0 NeCrNCU00385T0 TrAt135138 TrRe33586 TrVi38411
OrthoMCL2757	CrosCROS1_T00000035_1 FuGrFGSG_06646T0 FuOxFOXG_02298T0 FuSo102593 FuVeFVEG_05473T0 MaOrMGG_06362T0 NeCrNCU11181T0 TrAt301975 TrRe61470 TrVi74457
OrthoMCL2758	NeCrNCU09652T0 TrRe3739 TrVi56033 FuGrFGSG_13881T0 FuOxFOXG_05064T0 FuOxFOXG_12907T0 FuSo40143 FuVeFVEG_11664T0 MaOrMGG_14303T0 TrAt284598
OrthoMCL2759	CrosCROS1_T00000038_1 FuGrFGSG_06645T0 FuOxFOXG_02299T0 FuSo104230 FuVeFVEG_05474T0 MaOrMGG_12849T0 NeCrNCU11180T0 TrAt30218 TrRe107263 TrVi74421
OrthoMCL2760	CrosCROS1_T00000039_1 FuGrFGSG_06644T0 FuOxFOXG_02300T0 FuSo38303 FuVeFVEG_05476T0 MaOrMGG_05320T0 NeCrNCU00169T0 TrAt130300 TrRe121754 TrVi82542
OrthoMCL2761	CrosCROS1_T00000040_1 FuGrFGSG_06643T0 FuOxFOXG_02301T0 FuSo92979 FuVeFVEG_05477T0 MaOrMGG_11100T0 NeCrNCU00167T0 TrAt173886 TrRe107260 TrVi133442
OrthoMCL2762	CrosCROS1_T00000041_1 FuGrFGSG_06642T0 FuOxFOXG_02302T0 FuSo60468 FuVeFVEG_05478T0 MaOrMGG_11040T0 NeCrNCU00168T0 TrAt130298 TrRe107258 TrVi56309
OrthoMCL2763	CrosCROS1_T00000042_1 NeCrNCU00219T0 TrAt228220 TrRe61924 TrVi39161 FuGrFGSG_06641T0 FuOxFOXG_02303T0 FuVeFVEG_05479T0 MaOrMGG_05315T0 FuSo60471
OrthoMCL2764	CrosCROS1_T00000044_1 FuGrFGSG_06636T0 FuOxFOXG_02308T0 FuSo104235 FuVeFVEG_05484T0 MaOrMGG_05310T0 NeCrNCU00227T0 TrAt302006 TrRe22277 TrVi111194
OrthoMCL2765	CrosCROS1_T00000046_1 FuGrFGSG_06635T0 FuOxFOXG_02309T0 FuSo38069 FuVeFVEG_05485T0 MaOrMGG_05303T0 NeCrNCU00232T0 TrAt147574 TrRe61701 TrVi232691
OrthoMCL2766	CrosCROS1_T00000048_1 FuGrFGSG_06633T0 FuOxFOXG_02311T0 FuSo68732 FuVeFVEG_05487T0 MaOrMGG_07707T0 NeCrNCU00237T0 TrAt31692 TrRe3873 TrVi38143
OrthoMCL2767	CrosCROS1_T00000055_1 FuGrFGSG_06627T0 FuOxFOXG_02318T0 FuSo100259 FuVeFVEG_05494T0 MaOrMGG_05427T0 NeCrNCU00243T0 TrAt302013 TrRe107239 TrVi232561
OrthoMCL2768	CrosCROS1_T00000057_1 FuGrFGSG_12950T0 FuOxFOXG_02319T0 FuSo92992 FuVeFVEG_05495T0 MaOrMGG_05428T0 NeCrNCU00242T0 TrAt321677 TrRe61465 TrVi87333
OrthoMCL2769	CrosCROS1_T00000062_1 FuGrFGSG_06615T0 FuOxFOXG_02332T0 FuSo100263 FuVeFVEG_05506T0 MaOrMGG_00261T0 NeCrNCU07521T0 TrAt32176 TrRe47971 TrVi39065
OrthoMCL2770	CrosCROS1_T00000065_1 FuGrFGSG_10309T0 FuOxFOXG_05095T0 FuSo61355 FuVeFVEG_03040T0 MaOrMGG_09537T0 NeCrNCU06719T0 TrAt302927 TrRe82356 TrVi215493
OrthoMCL2771	CrosCROS1_T00000066_1 FuGrFGSG_10312T0 FuOxFOXG_05093T0 FuSo102677 FuVeFVEG_03042T0 MaOrMGG_04942T0 NeCrNCU09841T0 TrAt302924 TrRe23417 TrVi79380
OrthoMCL2772	CrosCROS1_T00000067_1 FuGrFGSG_10313T0 FuOxFOXG_05092T0 FuSo69616 FuVeFVEG_03043T0 MaOrMGG_04943T0 NeCrNCU09842T0 TrAt302923 TrRe82351 TrVi85427
OrthoMCL2773	CrosCROS1_T00000070_1 FuGrFGSG_10315T0 FuOxFOXG_05088T0 FuSo93777 FuVeFVEG_03047T0 MaOrMGG_08423T0 NeCrNCU07196T0 TrAt48515 TrRe112283 TrVi55030
OrthoMCL2774	CrosCROS1_T00000074_1 FuGrFGSG_10319T0 FuOxFOXG_05086T0 FuSo100645 FuVeFVEG_03049T0 MaOrMGG_00965T0 NeCrNCU04307T0 TrAt302916 TrRe81803 TrVi33003
OrthoMCL2775	CrosCROS1_T00000077_1 FuGrFGSG_10321T0 FuOxFOXG_05084T0 FuSo69625 FuVeFVEG_03051T0 MaOrMGG_00939T0 NeCrNCU04268T0 TrAt167284 TrRe69013 TrVi31809
OrthoMCL2776	CrosCROS1_T00000082_1 FuGrFGSG_09366T0 FuOxFOXG_06041T0 FuSo5675 FuVeFVEG_03908T0 MaOrMGG_04689T0 NeCrNCU09175T0 TrAt298716 TrRe66792 TrVi111476
OrthoMCL2777	CrosCROS1_T00000083_1 FuGrFGSG_09582T0 FuOxFOXG_06284T0 FuVeFVEG_04136T0 MaOrMGG_01780T0 NeCrNCU04382T0 TrAt34457 TrRe74987 TrVi171474 FuSo99278
OrthoMCL2778	CrosCROS1_T00000085_1 FuGrFGSG_09584T0 FuOxFOXG_06286T0 FuSo91141 FuVeFVEG_04138T0 MaOrMGG_01559T0 NeCrNCU10762T0 TrAt85713 TrRe55534 TrVi48362
OrthoMCL2779	CrosCROS1_T00000086_1 FuGrFGSG_09585T0 FuOxFOXG_06287T0 FuSo123294 FuVeFVEG_04139T0 MaOrMGG_01558T0 NeCrNCU04389T0 TrAt226045 TrRe74989 TrVi48337
OrthoMCL2780	CrosCROS1_T00000089_1 FuGrFGSG_09587T0 FuOxFOXG_06289T0 FuSo66560 FuVeFVEG_04142T0 MaOrMGG_01556T0 NeCrNCU04387T0 TrAt320745 TrRe55204 TrVi48653
OrthoMCL2781	CrosCROS1_T00000092_1 FuGrFGSG_09591T0 FuOxFOXG_06294T0 FuSo58324 FuVeFVEG_04146T0 MaOrMGG_01550T0 NeCrNCU04379T0 TrAt301289 TrRe75001 TrVi77402
OrthoMCL2782	CrosCROS1_T00000095_1 FuGrFGSG_09592T0 FuOxFOXG_06295T0 FuSo58328 FuVeFVEG_04147T0 MaOrMGG_01549T0 NeCrNCU04378T0 TrAt85752 TrRe55467 TrVi11072
OrthoMCL2783	CrosCROS1_T00000097_1 FuGrFGSG_09598T0 FuOxFOXG_06302T0 FuSo5151 FuVeFVEG_04153T0 MaOrMGG_01432T0 NeCrNCU07019T0 TrAt85748 TrRe55180 TrVi127977
OrthoMCL2784	CrosCROS1_T00000100_1 FuGrFGSG_09600T0 FuOxFOXG_06305T0 FuSo58332 FuVeFVEG_04156T0 MaOrMGG_01434T0 NeCrNCU07020T0 TrAt148947 TrRe45050 TrVi2436
OrthoMCL2785	CrosCROS1_T00000101_1 FuGrFGSG_09601T0 FuOxFOXG_06306T0 FuSo33359 FuVeFVEG_04157T0 MaOrMGG_01709T0 NeCrNCU07726T0 TrAt136456 TrRe55172 TrVi77364
OrthoMCL2786	CrosCROS1_T00000103_1 FuGrFGSG_13612T0 FuOxFOXG_06308T0 FuSo66578 FuVeFVEG_04158T0 MaOrMGG_01711T0 NeCrNCU07724T0 TrAt320713 TrRe74962 TrVi77370
OrthoMCL2787	CrosCROS1_T00000104_1 FuGrFGSG_09604T0 FuOxFOXG_06309T0 FuSo58342 FuVeFVEG_04159T0 MaOrMGG_01436T0 NeCrNCU07000T0 TrAt320715 TrRe55679 TrVi58659
OrthoMCL2788	CrosCROS1_T00000106_1 FuGrFGSG_09605T0 FuOxFOXG_06311T0 FuSo91161 FuVeFVEG_04161T0 NeCrNCU04341T0 TrAt286043 TrRe120224 TrVi68807 MaOrMGG_06090T0
OrthoMCL2789	CrosCROS1_T00000109_1 FuGrFGSG_09617T0 FuOxFOXG_06324T0 FuSo66606 FuVeFVEG_04173T0 MaOrMGG_06053T0 NeCrNCU05203T0 TrAt85781 TrRe74932 TrVi78410
OrthoMCL2790	CrosCROS1_T00000112_1 FuGrFGSG_09614T0 FuOxFOXG_06321T0 FuSo66597 FuVeFVEG_04170T0 MaOrMGG_01818T0 NeCrNCU05206T0 TrAt34532 TrRe21505 TrVi51959
OrthoMCL2791	CrosCROS1_T00000113_1 FuGrFGSG_09613T0 FuOxFOXG_06319T0 FuSo58355 FuVeFVEG_04169T0 MaOrMGG_01819T0 NeCrNCU07027T0 TrAt301237 TrRe120198 TrVi78413
OrthoMCL2792	CrosCROS1_T00000114_1 FuGrFGSG_09612T0 FuOxFOXG_06318T0 FuSo58353 FuVeFVEG_04168T0 MaOrMGG_01822T0 NeCrNCU07024T0 TrAt301235 TrRe45018 TrVi83666
OrthoMCL2793	CrosCROS1_T00000116_1 FuGrFGSG_09610T0 FuOxFOXG_06316T0 FuSo66588 FuVeFVEG_04166T0 MaOrMGG_01461T0 NeCrNCU06977T0 TrAt85736 TrRe103886 TrVi90034
OrthoMCL2794	CrosCROS1_T00000117_1 FuGrFGSG_09642T0 FuOxFOXG_06348T0 FuSo32605 FuVeFVEG_04200T0 MaOrMGG_06147T0 NeCrNCU08841T0 TrAt148987 TrRe120206 TrVi52019
OrthoMCL2795	CrosCROS1_T00000122_1 FuGrFGSG_09627T0 FuOxFOXG_06342T0 FuSo73479 FuVeFVEG_04194T0 MaOrMGG_10497T0 NeCrNCU07267T0 TrAt33514 TrRe21509 TrVi83663
OrthoMCL2796	CrosCROS1_T00000123_1 FuGrFGSG_09628T0 FuOxFOXG_06341T0 FuSo58379 FuVeFVEG_04193T0 MaOrMGG_10496T0 NeCrNCU07266T0 TrAt148985 TrRe74943 TrVi78404
OrthoMCL2797	CrosCROS1_T00000124_1 FuGrFGSG_09630T0 FuOxFOXG_06339T0 FuSo91182 FuVeFVEG_04191T0 MaOrMGG_14071T0 NeCrNCU07264T0 TrAt136495 TrRe55788 TrVi202082
OrthoMCL2798	CrosCROS1_T00000125_1 FuGrFGSG_09631T0 FuOxFOXG_06338T0 FuSo91181 FuVeFVEG_04190T0 MaOrMGG_10494T0 NeCrNCU07261T0 TrAt148978 TrRe103850 TrVi52001
OrthoMCL2799	CrosCROS1_T00000127_1 FuGrFGSG_09633T0 FuOxFOXG_06336T0 FuSo66611 FuVeFVEG_04186T0 MaOrMGG_10492T0 NeCrNCU07263T0 TrAt130805 TrRe103853 TrVi51973
OrthoMCL2800	CrosCROS1_T00000128_1 FuGrFGSG_09634T0 FuOxFOXG_06335T0 FuSo91178 FuVeFVEG_04185T0 MaOrMGG_10489T0 NeCrNCU07258T0 TrAt148970 TrRe74946 TrVi52050
OrthoMCL2801	CrosCROS1_T00000130_1 FuGrFGSG_09635T0 FuOxFOXG_06334T0 FuSo32358 FuVeFVEG_04184T0 MaOrMGG_10490T0 NeCrNCU07259T0 TrAt148968 TrRe74947 TrVi91053
OrthoMCL2802	CrosCROS1_T00000131_1 FuGrFGSG_09636T0 FuOxFOXG_06333T0 FuVeFVEG_04183T0 MaOrMGG_10491T0 NeCrNCU07260T0 TrAt294458 TrRe56033 TrVi192247 FuSo99299
OrthoMCL2803	CrosCROS1_T00000132_1 FuGrFGSG_09625T0 FuOxFOXG_06331T0 FuVeFVEG_04181T0 NeCrNCU04456T0 TrAt294460 TrRe103861 TrVi202093 MaOrMGG_10115T0 FuSo76622
OrthoMCL2804	CrosCROS1_T00000134_1 FuGrFGSG_09624T0 FuOxFOXG_06330T0 FuSo66609 FuVeFVEG_04179T0 MaOrMGG_18135T0 NeCrNCU04481T0 TrAt148960 TrRe55508 TrVi52018
OrthoMCL2805	CrosCROS1_T00000136_1 FuGrFGSG_09619T0 FuOxFOXG_06326T0 FuSo91172 FuVeFVEG_04175T0 MaOrMGG_01528T0 NeCrNCU08301T0 TrAt148949 TrVi77355 TrRe55868
OrthoMCL2806	CrosCROS1_T00000137_1 FuGrFGSG_09618T0 FuOxFOXG_06325T0 FuVeFVEG_04174T0 NeCrNCU08302T0 NeCrNCU08302T1 TrAt136464 TrRe103865 TrVi90014 MaOrMGG_01529T0
OrthoMCL2807	CrosCROS1_T00000139_1 FuGrFGSG_09647T0 FuOxFOXG_06353T0 FuSo66637 FuVeFVEG_04205T0 MaOrMGG_14904T0 NeCrNCU06360T0 TrAt258556 TrRe74913 TrVi91079
OrthoMCL2808	CrosCROS1_T00000140_1 FuGrFGSG_09651T0 FuOxFOXG_06357T0 FuSo80701 FuVeFVEG_04209T0 MaOrMGG_01480T0 NeCrNCU09933T0 TrAt225852 TrRe55240 TrVi51984
OrthoMCL2809	CrosCROS1_T00000142_1 FuGrFGSG_09648T0 FuOxFOXG_06354T0 FuSo34132 FuVeFVEG_04206T0 MaOrMGG_07101T0 NeCrNCU09937T0 TrAt247846 TrRe55802 TrVi51932
OrthoMCL2810	CrosCROS1_T00000144_1 FuGrFGSG_09550T0 FuOxFOXG_06247T0 FuSo32391 FuVeFVEG_04099T0 MaOrMGG_01724T0 NeCrNCU08271T0 TrAt78647 TrRe55774 TrVi51945
OrthoMCL2811	CrosCROS1_T00000146_1 FuGrFGSG_06394T0 FuOxFOXG_08214T0 FuSo103466 FuVeFVEG_06456T0 MaOrMGG_06125T0 NeCrNCU08973T0 TrAt247834 TrRe120184 TrVi78433
OrthoMCL2812	CrosCROS1_T00000150_1 FuGrFGSG_06390T0 FuOxFOXG_08218T0 FuSo34267 FuVeFVEG_06453T0 MaOrMGG_06129T0 NeCrNCU06395T0 TrAt310910 TrRe2373 TrVi51996
OrthoMCL2813	CrosCROS1_T00000152_1 FuGrFGSG_06388T0 FuOxFOXG_08220T0 FuSo91104 FuVeFVEG_06451T0 MaOrMGG_16762T0 NeCrNCU06394T0 TrAt294414 TrRe2374 TrVi192201
OrthoMCL2814	CrosCROS1_T00000156_1 FuGrFGSG_09829T0 FuOxFOXG_08224T0 FuSo103464 FuVeFVEG_06447T0 MaOrMGG_06134T0 NeCrNCU06403T0 TrAt294411 TrRe74892 TrVi91101
OrthoMCL2815	CrosCROS1_T00000158_1 FuGrFGSG_09831T0 FuOxFOXG_08222T0 FuSo76536 FuVeFVEG_06449T0 MaOrMGG_06132T0 NeCrNCU06401T0 TrAt35261 TrRe55681 TrVi52024
OrthoMCL2816	CrosCROS1_T00000161_1 FuGrFGSG_09828T0 FuOxFOXG_08225T0 FuSo91099 FuVeFVEG_06446T0 MaOrMGG_06094T0 NeCrNCU07975T0 TrAt130835 TrRe2369 TrVi28957
OrthoMCL2817	CrosCROS1_T00000162_1 FuGrFGSG_09820T0 FuOxFOXG_08236T0 FuSo33014 FuVeFVEG_06438T0 MaOrMGG_06095T0 NeCrNCU06625T0 TrAt258544 TrRe120176 TrVi28127
OrthoMCL2818	CrosCROS1_T00000164_1 FuGrFGSG_09818T0 FuOxFOXG_08238T0 FuSo33081 FuVeFVEG_06435T0 MaOrMGG_06096T0 NeCrNCU16769T0 TrAt78654 TrRe120172 TrVi169759
OrthoMCL2819	CrosCROS1_T00000165_1 FuGrFGSG_09817T0 FuOxFOXG_08239T0 FuSo34270 FuVeFVEG_06434T0 MaOrMGG_06097T0 NeCrNCU06632T0 TrAt301208 TrRe120173 TrVi29648
OrthoMCL2820	CrosCROS1_T00000166_1 FuGrFGSG_09816T0 FuOxFOXG_08240T0 FuSo33152 FuVeFVEG_06433T0 MaOrMGG_06098T0 NeCrNCU06631T0 TrAt149055 TrRe55857 TrVi71587
OrthoMCL2821	CrosCROS1_T00000167_1 FuGrFGSG_09815T0 FuOxFOXG_08241T0 FuSo58275 FuVeFVEG_06432T0 MaOrMGG_06099T0 NeCrNCU06630T0 TrAt301210 TrRe74884 TrVi84259
OrthoMCL2822	CrosCROS1_T00000168_1 FuGrFGSG_09814T0 FuOxFOXG_08242T0 FuSo99262 FuVeFVEG_06431T0 MaOrMGG_06103T0 NeCrNCU06629T0 TrAt130836 TrRe55374 TrVi179509
OrthoMCL2823	CrosCROS1_T00000169_1 FuGrFGSG_09811T0 FuOxFOXG_08245T0 FuSo76505 FuVeFVEG_06426T0 MaOrMGG_06101T0 NeCrNCU06628T0 TrAt182318 TrRe37271 TrVi54318
OrthoMCL2824	CrosCROS1_T00000170_1 FuGrFGSG_09810T0 FuOxFOXG_08246T0 FuSo103460 FuVeFVEG_06425T0 MaOrMGG_15696T0 NeCrNCU06998T0 TrAt294395 TrRe55669 TrVi29535
OrthoMCL2825	CrosCROS1_T00000171_1 FuGrFGSG_09809T0 FuOxFOXG_08247T0 FuSo33321 FuVeFVEG_06424T0 MaOrMGG_01423T0 NeCrNCU06997T0 TrAt301200 TrRe31521 TrVi209039
OrthoMCL2826	CrosCROS1_T00000173_1 FuGrFGSG_09807T0 FuOxFOXG_08250T0 FuSo76500 FuVeFVEG_06421T0 MaOrMGG_01426T0 NeCrNCU06994T0 TrAt33700 TrRe44960 TrVi28192
OrthoMCL2827	CrosCROS1_T00000177_1 FuGrFGSG_09803T0 FuOxFOXG_08255T0 FuSo91078 FuVeFVEG_06417T0 MaOrMGG_06164T0 NeCrNCU06340T0 TrAt247741 TrRe103761 TrVi29631
OrthoMCL2828	CrosCROS1_T00000180_1 FuGrFGSG_09800T0 FuOxFOXG_08258T0 FuSo66493 FuVeFVEG_06413T0 MaOrMGG_01540T0 NeCrNCU08268T0 TrAt294385 TrRe74861 TrVi179542
OrthoMCL2829	CrosCROS1_T00000181_1 FuGrFGSG_09799T0 FuOxFOXG_08259T0 FuSo21139 FuVeFVEG_06412T0 MaOrMGG_11188T0 NeCrNCU08281T0 TrAt320612 TrRe35768 TrVi28763
OrthoMCL2830	CrosCROS1_T00000182_1 FuGrFGSG_09798T0 FuOxFOXG_08260T0 FuSo99254 FuVeFVEG_06411T0 MaOrMGG_01538T0 NeCrNCU08283T0 TrAt161784 TrRe55731 TrVi179777
OrthoMCL2831	CrosCROS1_T00000189_1 FuGrFGSG_09795T0 FuOxFOXG_08265T0 FuSo34147 FuVeFVEG_06407T0 MaOrMGG_06202T0 NeCrNCU04348T0 TrAt33630 TrRe103506 TrVi54150
OrthoMCL2832	CrosCROS1_T00000191_1 FuGrFGSG_09794T0 FuOxFOXG_08266T0 FuSo66485 FuVeFVEG_06406T0 MaOrMGG_07143T0 NeCrNCU05280T0 TrAt34823 TrRe55242 TrVi209137
OrthoMCL2833	CrosCROS1_T00000192_1 FuGrFGSG_09793T0 FuOxFOXG_08267T0 FuSo91068 FuVeFVEG_06405T0 MaOrMGG_07141T0 NeCrNCU05282T0 TrAt294181 TrRe56115 TrVi29379
OrthoMCL2834	CrosCROS1_T00000193_1 FuGrFGSG_09792T0 FuOxFOXG_08268T0 FuSo66483 FuVeFVEG_06404T0 MaOrMGG_07142T0 NeCrNCU05281T0 TrAt33133 TrRe55993 TrVi137581
OrthoMCL2835	CrosCROS1_T00000194_1 FuGrFGSG_09791T0 FuOxFOXG_08269T0 FuSo66482 FuVeFVEG_06403T0 MaOrMGG_06120T0 NeCrNCU04353T0 TrAt247209 TrRe37933 TrVi29515
OrthoMCL2836	CrosCROS1_T00000195_1 FuGrFGSG_09790T0 FuOxFOXG_08270T0 FuSo99249 FuVeFVEG_06402T0 MaOrMGG_06119T0 NeCrNCU04354T0 TrAt294184 TrRe74622 TrVi191207
OrthoMCL2837	CrosCROS1_T00000196_1 FuGrFGSG_06181T0 FuOxFOXG_08528T0 FuSo66293 FuVeFVEG_06144T0 MaOrMGG_01781T0 NeCrNCU05266T0 TrAt285722 TrRe74624 TrVi29065
OrthoMCL2838	CrosCROS1_T00000197_1 FuGrFGSG_06157T0 FuOxFOXG_08553T0 FuSo90927 FuVeFVEG_06115T0 MaOrMGG_07155T0 NeCrNCU05246T0 TrAt130946 TrRe44747 TrVi54175
OrthoMCL2839	CrosCROS1_T00000198_1 FuGrFGSG_06158T0 FuOxFOXG_08552T0 FuSo32203 FuVeFVEG_06116T0 MaOrMGG_07129T0 NeCrNCU05296T0 TrAt247278 TrRe21437 TrVi28648
OrthoMCL2840	CrosCROS1_T00000199_1 FuGrFGSG_06159T0 FuOxFOXG_08551T0 FuSo58084 FuVeFVEG_06117T0 MaOrMGG_07130T0 NeCrNCU05295T0 TrAt301037 TrRe55644 TrVi78893
OrthoMCL2841	CrosCROS1_T00000200_1 FuGrFGSG_06160T0 FuOxFOXG_08550T0 FuSo103398 FuVeFVEG_06118T0 MaOrMGG_07131T0 NeCrNCU05294T0 TrAt34316 TrRe55274 TrVi28488
OrthoMCL2842	CrosCROS1_T00000201_1 FuGrFGSG_06161T0 FuOxFOXG_08549T0 FuSo34271 FuVeFVEG_06121T0 MaOrMGG_07132T0 NeCrNCU05293T0 TrAt34931 TrRe55029 TrVi28151
OrthoMCL2843	CrosCROS1_T00000203_1 FuGrFGSG_06164T0 FuOxFOXG_08546T0 FuSo58075 FuVeFVEG_06123T0 MaOrMGG_07135T0 NeCrNCU05290T0 TrAt136872 TrRe21435 TrVi28689
OrthoMCL2844	CrosCROS1_T00000204_1 FuGrFGSG_06165T0 FuOxFOXG_08545T0 FuSo76314 FuVeFVEG_06124T0 MaOrMGG_07136T0 NeCrNCU05289T0 TrAt33894 TrRe55766 TrVi78890
OrthoMCL2845	CrosCROS1_T00000205_1 FuGrFGSG_06166T0 FuOxFOXG_08544T0 FuSo58072 FuVeFVEG_06125T0 MaOrMGG_07137T0 NeCrNCU05288T0 TrAt301030 TrRe120044 TrVi71413
OrthoMCL2846	CrosCROS1_T00000210_1 FuGrFGSG_06171T0 FuOxFOXG_08539T0 FuSo66301 FuVeFVEG_06133T0 MaOrMGG_06145T0 NeCrNCU08844T0 TrAt162699 TrRe56146 TrVi209129
OrthoMCL2847	CrosCROS1_T00000211_1 FuGrFGSG_06172T0 FuOxFOXG_08538T0 FuSo32425 FuVeFVEG_06134T0 MaOrMGG_16749T0 NeCrNCU08840T0 TrRe55381 TrVi179754 TrAt294194
OrthoMCL2848	CrosCROS1_T00000214_1 FuGrFGSG_06174T0 FuOxFOXG_08535T0 FuSo76304 FuVeFVEG_06137T0 MaOrMGG_06175T0 NeCrNCU06344T0 TrAt225247 TrRe44725 TrVi28102
OrthoMCL2849	CrosCROS1_T00000219_1 FuGrFGSG_06177T0 FuOxFOXG_08532T0 FuSo90911 FuVeFVEG_06140T0 MaOrMGG_06172T0 NeCrNCU06333T0 TrAt33428 TrRe30455 TrVi28289
OrthoMCL2850	CrosCROS1_T00000220_1 FuGrFGSG_06178T0 FuOxFOXG_08531T0 FuSo33887 FuVeFVEG_06141T0 MaOrMGG_01784T0 NeCrNCU05263T0 TrAt33800 TrRe55548 TrVi71393
OrthoMCL2851	CrosCROS1_T00000222_1 FuGrFGSG_06156T0 FuOxFOXG_08554T0 FuSo103399 FuVeFVEG_06114T0 MaOrMGG_04190T0 NeCrNCU10927T0 TrAt34405 TrRe120051 TrVi71422
OrthoMCL2852	CrosCROS1_T00000225_1 FuGrFGSG_05121T0 FuOxFOXG_08556T0 FuSo90930 FuVeFVEG_06112T0 MaOrMGG_14906T0 NeCrNCU08694T0 TrAt149340 TrRe56140 TrVi230529
OrthoMCL2853	CrosCROS1_T00000226_1 FuGrFGSG_05122T0 FuOxFOXG_08557T0 FuSo32312 FuVeFVEG_06111T0 MaOrMGG_14905T0 NeCrNCU08048T0 TrAt33896 TrRe120058 TrVi191180
OrthoMCL2854	CrosCROS1_T00000227_1 FuGrFGSG_05123T0 FuOxFOXG_08558T0 FuSo90932 FuVeFVEG_06110T0 MaOrMGG_07102T0 NeCrNCU08695T0 TrAt34152 TrRe120057 TrVi186398
OrthoMCL2855	CrosCROS1_T00000229_1 FuGrFGSG_05120T0 FuOxFOXG_08561T0 FuSo34259 FuVeFVEG_06107T0 MaOrMGG_01486T0 NeCrNCU07669T0 TrAt172139 TrRe35454 TrVi54183
OrthoMCL2856	CrosCROS1_T00000230_1 FuGrFGSG_05119T0 FuOxFOXG_08562T0 FuSo32451 FuVeFVEG_06106T0 MaOrMGG_01485T0 NeCrNCU07668T0 TrAt225330 TrRe27689 TrVi179722
OrthoMCL2857	CrosCROS1_T00000234_1 FuGrFGSG_05116T0 FuOxFOXG_08565T0 FuSo103402 FuVeFVEG_06104T0 MaOrMGG_14785T0 NeCrNCU07665T0 TrAt146209 TrRe55263 TrVi71441
OrthoMCL2858	CrosCROS1_T00000235_1 FuGrFGSG_05114T0 FuOxFOXG_08568T0 FuSo32477 FuVeFVEG_06101T0 MaOrMGG_06089T0 NeCrNCU04339T0 TrAt301054 TrRe55245 TrVi28028
OrthoMCL2859	CrosCROS1_T00000236_1 FuGrFGSG_05111T0 FuOxFOXG_08571T0 FuSo34089 FuVeFVEG_06098T0 MaOrMGG_12162T0 NeCrNCU08313T0 TrAt149316 TrRe103563 TrVi54189
OrthoMCL2860	CrosCROS1_T00000238_1 FuGrFGSG_05109T0 FuOxFOXG_08573T0 FuSo33830 FuVeFVEG_06097T0 MaOrMGG_01481T0 NeCrNCU07662T0 TrAt130932 TrRe21441 TrVi28516
OrthoMCL2861	CrosCROS1_T00000239_1 FuGrFGSG_05108T0 FuOxFOXG_08574T0 FuSo12700 FuVeFVEG_06096T0 MaOrMGG_07099T0 NeCrNCU07670T0 TrAt163577 TrRe120064 TrVi12133
OrthoMCL2862	CrosCROS1_T00000241_1 FuGrFGSG_05106T0 FuOxFOXG_08577T0 FuSo90945 FuVeFVEG_06093T0 MaOrMGG_01835T0 NeCrNCU05211T0 TrRe2268 TrVi10484 TrAt161628
OrthoMCL2863	CrosCROS1_T00000244_1 FuGrFGSG_05101T0 FuOxFOXG_08582T0 FuSo32367 FuVeFVEG_06088T0 MaOrMGG_07095T0 NeCrNCU07674T0 TrAt175575 TrRe55592 TrVi230521
OrthoMCL2864	CrosCROS1_T00000247_1 FuGrFGSG_05099T0 FuOxFOXG_08585T0 FuSo99195 FuVeFVEG_06085T0 MaOrMGG_12163T0 NeCrNCU07672T0 TrAt301065 TrRe120067 TrVi121079
OrthoMCL2865	CrosCROS1_T00000249_1 FuGrFGSG_05096T0 FuOxFOXG_08588T0 FuSo4298 FuVeFVEG_06082T0 MaOrMGG_15349T0 NeCrNCU08804T0 TrAt52401 TrRe38812 TrVi173647
OrthoMCL2866	CrosCROS1_T00000251_1 FuGrFGSG_05094T0 FuOxFOXG_08590T0 FuSo103407 FuVeFVEG_06080T0 MaOrMGG_01765T0 NeCrNCU07991T0 TrAt301066 TrRe120070 TrVi60794
OrthoMCL2867	TrVi131496 CrosCROS1_T00005571_1 FuGrFGSG_06428T0 FuSo34920 FuVeFVEG_03135T0 FuOxFOXG_04996T0 MaOrMGG_01199T0 TrAt198078 TrRe105455 FuSo29433
OrthoMCL2868	CrosCROS1_T00000253_1 FuGrFGSG_05093T0 FuOxFOXG_08592T0 FuSo32638 FuVeFVEG_06079T0 MaOrMGG_01762T0 NeCrNCU07989T0 TrAt94532 TrRe55550 TrVi28039
OrthoMCL2869	CrosCROS1_T00000256_1 FuGrFGSG_05091T0 FuOxFOXG_08594T0 FuSo90958 FuVeFVEG_06076T0 MaOrMGG_01766T0 NeCrNCU07992T0 TrAt149291 TrRe44781 TrVi28866
OrthoMCL2870	CrosCROS1_T00000257_1 FuGrFGSG_05090T0 FuOxFOXG_08595T0 FuSo34349 FuVeFVEG_06075T0 MaOrMGG_01758T0 NeCrNCU07993T0 TrAt33541 TrRe74693 TrVi29358
OrthoMCL2871	CrosCROS1_T00000258_1 FuGrFGSG_05089T0 FuOxFOXG_08596T0 FuSo58109 FuVeFVEG_06074T0 MaOrMGG_11148T0 NeCrNCU07994T0 TrAt301070 TrRe55375 TrVi28777
OrthoMCL2872	CrosCROS1_T00000259_1 FuGrFGSG_05088T0 FuOxFOXG_08597T0 FuSo33226 FuVeFVEG_06073T0 MaOrMGG_01757T0 NeCrNCU09730T0 TrAt149285 TrRe55060 TrVi27826
OrthoMCL2873	CrosCROS1_T00000260_1 FuGrFGSG_12683T0 FuOxFOXG_08598T0 FuSo32729 FuVeFVEG_06072T0 MaOrMGG_01756T0 NeCrNCU09731T0 TrAt301071 TrRe120075 TrVi81725
OrthoMCL2874	CrosCROS1_T00000261_1 FuGrFGSG_05087T0 FuOxFOXG_08599T0 FuSo90963 FuVeFVEG_06071T0 MaOrMGG_01755T0 NeCrNCU09732T0 TrAt149280 TrRe120079 TrVi169943
OrthoMCL2875	CrosCROS1_T00000262_1 FuGrFGSG_05086T0 FuOxFOXG_08600T0 FuSo90964 FuVeFVEG_06070T0 MaOrMGG_01754T0 NeCrNCU16773T0 TrAt247392 TrRe103594 TrVi179700
OrthoMCL2876	CrosCROS1_T00000263_1 FuGrFGSG_05085T0 FuOxFOXG_08601T0 FuSo76364 FuVeFVEG_06069T0 MaOrMGG_11149T0 NeCrNCU09733T0 TrAt225407 TrRe38441 TrVi150698
[truncated: 15,261 more rows]

## Sheet: Orphan OrthoMCLs in C. rosea
OrthoMCL gene family	Number of genes in C. rosea	Putative function
[truncated: 45 more rows]
